# Supplementary material for: Genome-wide mapping of nucleosome positions in Saccharomyces cerevisiae in response to different nitrogen conditions
Source: Sci Rep. 2016 Sep 23;6:33970. doi: 10.1038/srep33970 (PMC5034280; doi:10.1038/srep33970)
Supplement: Supplementary Dataset 1 [file srep33970-s2.xls]

## Sheet: TSS and stop codon site
Start	TSS							Stop codon site
		Gln	Pro	Gln-Pro						Gln	Pro	Gln-Pro
	-1000	0.768599	0.895688	0.968965					-1000	0.728833	0.838916	0.890877
	-999	0.768449	0.895626	0.968977					-999	0.728917	0.839078	0.890977
	-998	0.768309	0.89557	0.968992					-998	0.729012	0.839251	0.891078
	-997	0.768176	0.895526	0.969012					-997	0.729117	0.839431	0.891184
	-996	0.768047	0.895487	0.969033					-996	0.729236	0.839618	0.891293
	-995	0.76792	0.895453	0.969055					-995	0.729364	0.839819	0.891404
	-994	0.767795	0.895417	0.96908					-994	0.729499	0.840035	0.891519
	-993	0.76767	0.895379	0.969102					-993	0.729641	0.840261	0.891634
	-992	0.767553	0.89534	0.969122					-992	0.729788	0.840495	0.891756
	-991	0.767447	0.895302	0.969135					-991	0.72994	0.840734	0.891881
	-990	0.767347	0.895265	0.969141					-990	0.730098	0.840979	0.892011
	-989	0.767255	0.895232	0.969145					-989	0.730268	0.841235	0.892148
	-988	0.76717	0.895198	0.969148					-988	0.730456	0.841496	0.892294
	-987	0.767101	0.895168	0.969147					-987	0.73066	0.841767	0.892441
	-986	0.767042	0.895138	0.969143					-986	0.730874	0.842046	0.892593
	-985	0.766993	0.895108	0.969141					-985	0.731099	0.84234	0.892752
	-984	0.766955	0.89508	0.969133					-984	0.731333	0.842639	0.892919
	-983	0.766927	0.895052	0.96912					-983	0.731572	0.842945	0.893093
	-982	0.76691	0.895025	0.969101					-982	0.731824	0.843254	0.893274
	-981	0.766899	0.894996	0.969075					-981	0.732084	0.843563	0.89346
	-980	0.766894	0.89497	0.969043					-980	0.732349	0.84388	0.893656
	-979	0.766891	0.894948	0.969003					-979	0.732619	0.8442	0.893863
	-978	0.766898	0.894932	0.96896					-978	0.732892	0.844523	0.894077
	-977	0.766912	0.894925	0.968914					-977	0.73317	0.844849	0.894298
	-976	0.766929	0.894925	0.968864					-976	0.733451	0.845182	0.894526
	-975	0.766951	0.894937	0.968815					-975	0.733735	0.845523	0.894758
	-974	0.766978	0.89495	0.968765					-974	0.734022	0.845869	0.894989
	-973	0.767006	0.894967	0.968715					-973	0.734312	0.846221	0.895223
	-972	0.767031	0.894982	0.968662					-972	0.734608	0.846574	0.895458
	-971	0.767055	0.894998	0.968601					-971	0.734907	0.846924	0.895698
	-970	0.767073	0.895017	0.968537					-970	0.735209	0.847273	0.89594
	-969	0.76709	0.895038	0.968469					-969	0.735511	0.84762	0.896186
	-968	0.767105	0.895059	0.968394					-968	0.735819	0.847967	0.896437
	-967	0.767114	0.895082	0.968312					-967	0.73613	0.848313	0.896692
	-966	0.767115	0.895103	0.968218					-966	0.736445	0.848657	0.896948
	-965	0.767108	0.895119	0.968113					-965	0.736767	0.848998	0.8972
	-964	0.767098	0.895133	0.968003					-964	0.737091	0.849338	0.897455
	-963	0.767084	0.895141	0.967884					-963	0.737415	0.849675	0.897711
	-962	0.767064	0.895148	0.967755					-962	0.73774	0.850009	0.897976
	-961	0.767035	0.895151	0.967614					-961	0.738068	0.850341	0.898247
	-960	0.766998	0.895148	0.967462					-960	0.738398	0.850676	0.898519
	-959	0.766952	0.895138	0.967303					-959	0.738728	0.851011	0.898794
	-958	0.766904	0.895131	0.96714					-958	0.739059	0.851342	0.899074
	-957	0.766847	0.895121	0.966969					-957	0.739391	0.851666	0.899355
	-956	0.766776	0.895112	0.966794					-956	0.739721	0.851984	0.899637
	-955	0.766692	0.895093	0.966614					-955	0.740047	0.852296	0.899923
	-954	0.766589	0.895066	0.966429					-954	0.740374	0.852599	0.900213
	-953	0.766474	0.895037	0.96624					-953	0.740706	0.852894	0.900506
	-952	0.766343	0.895001	0.966048					-952	0.741037	0.853184	0.900799
	-951	0.766199	0.894959	0.965857					-951	0.74137	0.853469	0.901091
	-950	0.766043	0.89491	0.965667					-950	0.741707	0.853752	0.901383
	-949	0.765879	0.894858	0.96548					-949	0.742044	0.854027	0.901672
	-948	0.765707	0.8948	0.965296					-948	0.742379	0.854288	0.901959
	-947	0.765528	0.894727	0.965112					-947	0.742713	0.854536	0.902244
	-946	0.765339	0.894644	0.964926					-946	0.743046	0.854772	0.902524
	-945	0.765141	0.89455	0.964738					-945	0.743381	0.854993	0.902803
	-944	0.764941	0.894446	0.964549					-944	0.743715	0.855195	0.903077
	-943	0.764738	0.894332	0.964358					-943	0.744046	0.85538	0.903345
	-942	0.764537	0.894213	0.964166					-942	0.744379	0.85555	0.903614
	-941	0.764338	0.894086	0.963972					-941	0.744706	0.855707	0.90388
	-940	0.76414	0.893954	0.963777					-940	0.745031	0.855845	0.904144
	-939	0.763947	0.893816	0.963581					-939	0.745349	0.855971	0.904408
	-938	0.763757	0.893667	0.963383					-938	0.745664	0.856083	0.904669
	-937	0.763571	0.893507	0.963185					-937	0.745976	0.856187	0.90493
	-936	0.763387	0.893338	0.962983					-936	0.746277	0.856279	0.90519
	-935	0.763201	0.893161	0.962781					-935	0.746573	0.856357	0.905443
	-934	0.763022	0.892976	0.962583					-934	0.746863	0.856425	0.905694
	-933	0.762842	0.892783	0.962388					-933	0.747144	0.856485	0.90594
	-932	0.76266	0.89259	0.962195					-932	0.747415	0.856538	0.906184
	-931	0.762477	0.892393	0.962018					-931	0.747674	0.856581	0.906424
	-930	0.762301	0.892192	0.961851					-930	0.74792	0.856623	0.906658
	-929	0.76213	0.891991	0.96169					-929	0.748152	0.856664	0.906892
	-928	0.761963	0.891791	0.961535					-928	0.748374	0.856699	0.907126
	-927	0.761819	0.891597	0.961386					-927	0.748586	0.856728	0.907364
	-926	0.76169	0.891404	0.961244					-926	0.748784	0.856755	0.907602
	-925	0.761572	0.891215	0.961108					-925	0.748967	0.856782	0.907835
	-924	0.761462	0.891031	0.960975					-924	0.749134	0.856805	0.908061
	-923	0.761365	0.890856	0.96085					-923	0.749283	0.856825	0.908281
	-922	0.761283	0.890688	0.960738					-922	0.749419	0.856848	0.908495
	-921	0.761204	0.890524	0.960635					-921	0.749543	0.856874	0.908717
	-920	0.761136	0.89037	0.960541					-920	0.749665	0.8569	0.908937
	-919	0.761075	0.890221	0.960451					-919	0.74977	0.856925	0.909153
	-918	0.761017	0.890075	0.960366					-918	0.74986	0.856955	0.909362
	-917	0.76097	0.889931	0.960288					-917	0.749938	0.85699	0.909568
	-916	0.760935	0.889791	0.960214					-916	0.75001	0.85703	0.909772
	-915	0.760908	0.889659	0.960145					-915	0.750073	0.857081	0.909976
	-914	0.760886	0.88953	0.960076					-914	0.75013	0.857141	0.910178
	-913	0.760872	0.8894	0.960011					-913	0.750179	0.857211	0.910375
	-912	0.760864	0.889269	0.959949					-912	0.750227	0.857293	0.91057
	-911	0.760856	0.889139	0.959892					-911	0.750272	0.857384	0.910762
	-910	0.760846	0.889006	0.959838					-910	0.750312	0.857489	0.910948
	-909	0.760832	0.888867	0.959784					-909	0.750348	0.857607	0.911132
	-908	0.760809	0.888722	0.959729					-908	0.75038	0.857737	0.911316
	-907	0.760781	0.888572	0.959672					-907	0.750414	0.857882	0.911497
	-906	0.76075	0.888418	0.959615					-906	0.75045	0.858035	0.911677
	-905	0.760718	0.888265	0.959556					-905	0.750488	0.858195	0.91185
	-904	0.760689	0.888118	0.9595					-904	0.750523	0.858364	0.912022
	-903	0.760663	0.887978	0.959439					-903	0.750551	0.858541	0.912193
	-902	0.76064	0.887843	0.959376					-902	0.750577	0.858724	0.912359
	-901	0.760615	0.887708	0.959309					-901	0.750606	0.858918	0.912522
	-900	0.760595	0.88757	0.959241					-900	0.750636	0.859136	0.912677
	-899	0.760578	0.887427	0.95917					-899	0.750664	0.859371	0.912825
	-898	0.760565	0.887281	0.959097					-898	0.750695	0.859623	0.912982
	-897	0.760551	0.887133	0.959018					-897	0.750731	0.859885	0.913135
	-896	0.76054	0.886981	0.958933					-896	0.750774	0.860157	0.913284
	-895	0.760532	0.886822	0.958842					-895	0.750829	0.860432	0.91343
	-894	0.760528	0.886667	0.958748					-894	0.750894	0.860712	0.913572
	-893	0.760532	0.886512	0.958649					-893	0.750969	0.860998	0.913719
	-892	0.760535	0.886356	0.958541					-892	0.751048	0.861284	0.913873
	-891	0.760536	0.8862	0.958424					-891	0.751134	0.861578	0.914027
	-890	0.760536	0.886047	0.958299					-890	0.751229	0.861878	0.914179
	-889	0.760541	0.885895	0.958166					-889	0.751326	0.862183	0.914334
	-888	0.760546	0.885743	0.958026					-888	0.751431	0.862492	0.914493
	-887	0.760553	0.885594	0.957877					-887	0.751541	0.862808	0.914659
	-886	0.760558	0.885445	0.95772					-886	0.751655	0.863128	0.914828
	-885	0.760559	0.885298	0.957558					-885	0.751776	0.863448	0.915008
	-884	0.760561	0.885157	0.957389					-884	0.751905	0.863764	0.915192
	-883	0.760562	0.885027	0.957214					-883	0.75203	0.864078	0.915376
	-882	0.760564	0.884906	0.957036					-882	0.752161	0.864389	0.915559
	-881	0.760569	0.884788	0.956854					-881	0.752291	0.864693	0.915741
	-880	0.760576	0.884671	0.956677					-880	0.752415	0.86499	0.915922
	-879	0.760584	0.884559	0.956495					-879	0.752533	0.86528	0.916097
	-878	0.760601	0.884454	0.956319					-878	0.752648	0.865564	0.916269
	-877	0.760629	0.884361	0.956154					-877	0.752765	0.865841	0.916438
	-876	0.760665	0.884286	0.955999					-876	0.752886	0.866108	0.916599
	-875	0.760712	0.884228	0.955848					-875	0.753007	0.866369	0.916754
	-874	0.76077	0.884189	0.955705					-874	0.753121	0.866624	0.9169
	-873	0.760836	0.884165	0.955573					-873	0.753233	0.866868	0.917043
	-872	0.76091	0.884153	0.955448					-872	0.753338	0.867103	0.917178
	-871	0.760999	0.884152	0.955333					-871	0.75344	0.867328	0.917313
	-870	0.761106	0.884163	0.955228					-870	0.753541	0.867547	0.917449
	-869	0.761227	0.884189	0.955135					-869	0.753638	0.867756	0.917579
	-868	0.761364	0.884224	0.955056					-868	0.753735	0.867955	0.91771
	-867	0.761515	0.884273	0.954988					-867	0.753836	0.868147	0.917844
	-866	0.76167	0.884339	0.954932					-866	0.753928	0.868333	0.917975
	-865	0.761834	0.88442	0.954891					-865	0.754015	0.868518	0.918102
	-864	0.762008	0.884518	0.954868					-864	0.7541	0.868696	0.918227
	-863	0.7622	0.884627	0.954859					-863	0.754181	0.86887	0.918356
	-862	0.76242	0.884749	0.954869					-862	0.754262	0.869036	0.918484
	-861	0.762649	0.884884	0.954898					-861	0.754344	0.869198	0.918611
	-860	0.76289	0.88503	0.954943					-860	0.754431	0.869364	0.918737
	-859	0.763142	0.885189	0.954999					-859	0.754519	0.869524	0.918862
	-858	0.763408	0.88536	0.955072					-858	0.754603	0.869675	0.918986
	-857	0.763684	0.885543	0.95516					-857	0.754689	0.869816	0.919115
	-856	0.763966	0.885735	0.955261					-856	0.754778	0.869955	0.919252
	-855	0.764252	0.885938	0.955382					-855	0.754867	0.870084	0.919389
	-854	0.76455	0.886147	0.955519					-854	0.754958	0.870206	0.91954
	-853	0.764856	0.886364	0.955667					-853	0.755058	0.870322	0.919692
	-852	0.765172	0.88659	0.95583					-852	0.75517	0.870436	0.919845
	-851	0.765495	0.886825	0.956009					-851	0.755291	0.870544	0.92
	-850	0.765828	0.887067	0.956203					-850	0.755424	0.87065	0.920157
	-849	0.766172	0.887321	0.95641					-849	0.755565	0.870751	0.920316
	-848	0.766521	0.887584	0.956629					-848	0.755716	0.870852	0.920475
	-847	0.766877	0.88785	0.956863					-847	0.755876	0.870965	0.920638
	-846	0.767239	0.888124	0.95711					-846	0.756042	0.871076	0.920801
	-845	0.767603	0.888398	0.957373					-845	0.756208	0.871178	0.920966
	-844	0.767966	0.888667	0.957651					-844	0.756374	0.871276	0.921134
	-843	0.768326	0.888932	0.957941					-843	0.756544	0.87137	0.921311
	-842	0.768681	0.889193	0.95824					-842	0.756715	0.871459	0.921498
	-841	0.769038	0.88945	0.95855					-841	0.75689	0.87154	0.921695
	-840	0.769396	0.88971	0.95887					-840	0.757071	0.871611	0.921903
	-839	0.769748	0.889968	0.9592					-839	0.757253	0.871672	0.922114
	-838	0.77009	0.890224	0.95954					-838	0.757438	0.871724	0.92233
	-837	0.770429	0.890477	0.959887					-837	0.757623	0.871769	0.922555
	-836	0.770766	0.89073	0.960244					-836	0.757812	0.871809	0.922786
	-835	0.7711	0.890989	0.960612					-835	0.758002	0.871842	0.923025
	-834	0.77143	0.891252	0.96099					-834	0.758197	0.871876	0.923268
	-833	0.771754	0.891513	0.961373					-833	0.758391	0.871911	0.923519
	-832	0.77207	0.891775	0.96176					-832	0.758591	0.871941	0.923777
	-831	0.772386	0.892037	0.962158					-831	0.758793	0.871962	0.924033
	-830	0.772692	0.8923	0.962563					-830	0.758996	0.871974	0.92429
	-829	0.773	0.892562	0.962974					-829	0.759199	0.871982	0.924546
	-828	0.773307	0.892828	0.963393					-828	0.759401	0.87199	0.924806
	-827	0.773605	0.893092	0.963821					-827	0.759604	0.872001	0.925074
	-826	0.773897	0.893357	0.964252					-826	0.759813	0.872016	0.925343
	-825	0.77417	0.893614	0.964683					-825	0.76002	0.872036	0.92561
	-824	0.774442	0.893866	0.965113					-824	0.760227	0.872057	0.925876
	-823	0.774712	0.894114	0.965541					-823	0.760433	0.872086	0.926142
	-822	0.774976	0.894354	0.965967					-822	0.760634	0.872124	0.926406
	-821	0.77524	0.894585	0.966392					-821	0.760836	0.872163	0.926665
	-820	0.775497	0.894807	0.966813					-820	0.761029	0.872208	0.926923
	-819	0.775752	0.895022	0.967229					-819	0.761214	0.872255	0.927177
	-818	0.776002	0.895228	0.967642					-818	0.76139	0.872305	0.927427
	-817	0.776247	0.895424	0.968047					-817	0.761559	0.872359	0.927675
	-816	0.776492	0.895613	0.968441					-816	0.761728	0.872419	0.927924
	-815	0.776733	0.895799	0.968825					-815	0.761897	0.872479	0.928169
	-814	0.776969	0.895981	0.969196					-814	0.762066	0.872542	0.928412
	-813	0.7772	0.89616	0.969553					-813	0.762235	0.872609	0.928651
	-812	0.777432	0.896343	0.969896					-812	0.762403	0.87269	0.928889
	-811	0.777668	0.896531	0.970228					-811	0.762569	0.872786	0.929125
	-810	0.777903	0.896724	0.970559					-810	0.762735	0.87289	0.929353
	-809	0.77814	0.896918	0.970865					-809	0.762906	0.873004	0.929574
	-808	0.778372	0.897114	0.971156					-808	0.763074	0.873129	0.929782
	-807	0.778604	0.897317	0.97144					-807	0.763242	0.873263	0.929979
	-806	0.778835	0.897531	0.971713					-806	0.763409	0.873403	0.930167
	-805	0.779061	0.897742	0.971978					-805	0.763579	0.873547	0.930344
	-804	0.779283	0.897946	0.972231					-804	0.763743	0.873694	0.930505
	-803	0.7795	0.898145	0.972466					-803	0.763904	0.873845	0.930656
	-802	0.77971	0.898335	0.972683					-802	0.764063	0.874004	0.930799
	-801	0.779913	0.898516	0.972884					-801	0.764223	0.874164	0.930932
	-800	0.780115	0.898689	0.97307					-800	0.764374	0.874329	0.931059
	-799	0.780312	0.898858	0.973239					-799	0.764521	0.874502	0.93118
	-798	0.780505	0.899022	0.973391					-798	0.764671	0.874682	0.931297
	-797	0.780694	0.899181	0.973529					-797	0.764822	0.874863	0.931408
	-796	0.780879	0.899334	0.973647					-796	0.764971	0.875046	0.931512
	-795	0.78106	0.899479	0.973746					-795	0.765119	0.875232	0.931614
	-794	0.781284	0.899644	0.973835					-794	0.765261	0.875415	0.931719
	-793	0.78146	0.899783	0.973901					-793	0.765401	0.875599	0.931825
	-792	0.781626	0.89992	0.973949					-792	0.765543	0.875783	0.931934
	-791	0.781789	0.90006	0.973981					-791	0.765689	0.875968	0.932046
	-790	0.781944	0.900203	0.974001					-790	0.765836	0.876144	0.932165
	-789	0.782088	0.900345	0.974011					-789	0.765976	0.876316	0.932286
	-788	0.782219	0.900492	0.974012					-788	0.766115	0.876489	0.932406
	-787	0.782336	0.900641	0.973998					-787	0.766257	0.87666	0.932527
	-786	0.782438	0.900791	0.973972					-786	0.766398	0.876833	0.932652
	-785	0.782529	0.900945	0.973933					-785	0.766541	0.877004	0.932776
	-784	0.782607	0.901098	0.973885					-784	0.766679	0.877178	0.932899
	-783	0.782673	0.90125	0.973824					-783	0.76681	0.877356	0.933021
	-782	0.782723	0.901397	0.973749					-782	0.766934	0.877527	0.933142
	-781	0.782758	0.90154	0.973663					-781	0.767057	0.877691	0.933264
	-780	0.78278	0.901675	0.973565					-780	0.767174	0.877845	0.933383
	-779	0.78279	0.901804	0.973457					-779	0.767286	0.877993	0.933501
	-778	0.782787	0.901923	0.973338					-778	0.767388	0.87813	0.933621
	-777	0.782777	0.902033	0.97321					-777	0.767487	0.878261	0.933745
	-776	0.782754	0.902124	0.973071					-776	0.767587	0.878387	0.933878
	-775	0.782722	0.902206	0.972917					-775	0.76768	0.87851	0.934019
	-774	0.782685	0.90227	0.97275					-774	0.767766	0.878625	0.934167
	-773	0.782635	0.90232	0.972578					-773	0.767849	0.878736	0.934324
	-772	0.782573	0.902358	0.972401					-772	0.767931	0.878843	0.934491
	-771	0.782504	0.902386	0.972216					-771	0.768012	0.878944	0.934667
	-770	0.782424	0.902407	0.972023					-770	0.768099	0.879041	0.934848
	-769	0.782335	0.902419	0.971821					-769	0.768194	0.879136	0.93504
	-768	0.782237	0.902433	0.971613					-768	0.768293	0.879224	0.935237
	-767	0.782132	0.902438	0.971394					-767	0.768401	0.87931	0.935438
	-766	0.782012	0.902431	0.97116					-766	0.768513	0.879389	0.935648
	-765	0.781882	0.90241	0.970921					-765	0.76863	0.879464	0.935863
	-764	0.781745	0.902382	0.970676					-764	0.768752	0.879536	0.936081
	-763	0.781596	0.902343	0.970418					-763	0.768881	0.879602	0.936298
	-762	0.781432	0.902287	0.970145					-762	0.769023	0.879662	0.936521
	-761	0.781254	0.902214	0.969863					-761	0.769183	0.879722	0.936747
	-760	0.781066	0.902123	0.969573					-760	0.769356	0.879788	0.936977
	-759	0.780865	0.902017	0.969277					-759	0.769538	0.879865	0.937214
	-758	0.780648	0.901895	0.968974					-758	0.76973	0.879949	0.937454
	-757	0.780422	0.901765	0.968663					-757	0.769928	0.88003	0.937699
	-756	0.780189	0.90162	0.968346					-756	0.770131	0.880111	0.937948
	-755	0.779945	0.901461	0.968021					-755	0.770345	0.880185	0.938203
	-754	0.779693	0.901289	0.967693					-754	0.770568	0.880251	0.938459
	-753	0.779434	0.901103	0.967364					-753	0.7708	0.880313	0.93872
	-752	0.779172	0.900907	0.967031					-752	0.771042	0.880366	0.938986
	-751	0.778908	0.900696	0.96669					-751	0.771293	0.880419	0.939257
	-750	0.778645	0.900473	0.966344					-750	0.771551	0.880467	0.939533
	-749	0.77838	0.900235	0.965989					-749	0.77182	0.880513	0.939814
	-748	0.77811	0.899989	0.965626					-748	0.7721	0.880558	0.940098
	-747	0.777837	0.899728	0.965249					-747	0.772391	0.880602	0.940383
	-746	0.77756	0.899452	0.964863					-746	0.772695	0.880642	0.940667
	-745	0.777272	0.89916	0.964467					-745	0.773004	0.880676	0.94095
	-744	0.776985	0.898854	0.964059					-744	0.773318	0.880706	0.941229
	-743	0.77669	0.898538	0.963639					-743	0.773643	0.88073	0.941506
	-742	0.776393	0.898214	0.963203					-742	0.773978	0.880756	0.941784
	-741	0.77609	0.897877	0.962748					-741	0.774317	0.880786	0.942063
	-740	0.775783	0.897527	0.962277					-740	0.774655	0.880813	0.942341
	-739	0.775471	0.897164	0.961795					-739	0.775004	0.880851	0.942626
	-738	0.775158	0.896791	0.961302					-738	0.775347	0.880878	0.942907
	-737	0.774837	0.896407	0.96079					-737	0.775689	0.880908	0.94319
	-736	0.774507	0.89601	0.960261					-736	0.776029	0.880934	0.943474
	-735	0.774173	0.895596	0.959718					-735	0.776365	0.880957	0.943758
	-734	0.773828	0.895163	0.959163					-734	0.7767	0.880981	0.944046
	-733	0.773472	0.894714	0.958594					-733	0.777034	0.881007	0.94433
	-732	0.773104	0.894246	0.958009					-732	0.777366	0.881035	0.944611
	-731	0.772731	0.893762	0.957413					-731	0.777688	0.881065	0.944895
	-730	0.772351	0.893263	0.956808					-730	0.777998	0.881096	0.945174
	-729	0.771968	0.892751	0.956195					-729	0.778295	0.881129	0.945452
	-728	0.771586	0.892225	0.955571					-728	0.778579	0.881161	0.945721
	-727	0.771199	0.891691	0.954939					-727	0.77885	0.88119	0.945985
	-726	0.770807	0.891148	0.954297					-726	0.779111	0.881216	0.946241
	-725	0.770408	0.890589	0.953652					-725	0.779359	0.88124	0.94649
	-724	0.770008	0.890021	0.952998					-724	0.779595	0.881262	0.946729
	-723	0.76961	0.889445	0.952335					-723	0.77982	0.881282	0.946957
	-722	0.769207	0.88886	0.951664					-722	0.780029	0.881303	0.947173
	-721	0.768799	0.888261	0.95098					-721	0.780224	0.881326	0.947376
	-720	0.768391	0.887648	0.950283					-720	0.780403	0.881348	0.947565
	-719	0.767984	0.887026	0.949581					-719	0.780568	0.881372	0.947739
	-718	0.76757	0.886399	0.948876					-718	0.780722	0.881395	0.947905
	-717	0.767151	0.885768	0.948172					-717	0.780861	0.881413	0.948059
	-716	0.766727	0.885129	0.947467					-716	0.780985	0.881423	0.948201
	-715	0.766298	0.884485	0.946762					-715	0.781096	0.881431	0.948336
	-714	0.765863	0.883838	0.94606					-714	0.781194	0.881436	0.948465
	-713	0.765428	0.883191	0.945361					-713	0.781277	0.881439	0.948586
	-712	0.764991	0.882542	0.944667					-712	0.781346	0.881443	0.948693
	-711	0.76456	0.881892	0.94398					-711	0.781397	0.881449	0.948789
	-710	0.764134	0.881238	0.943302					-710	0.781438	0.881456	0.948871
	-709	0.763708	0.880583	0.942633					-709	0.781468	0.881461	0.948934
	-708	0.763283	0.87993	0.941972					-708	0.781489	0.881465	0.948982
	-707	0.762866	0.879277	0.941321					-707	0.7815	0.881471	0.949022
	-706	0.762451	0.878625	0.940679					-706	0.781509	0.88148	0.949053
	-705	0.762041	0.877981	0.940047					-705	0.781511	0.881492	0.949072
	-704	0.761641	0.877341	0.939425					-704	0.781506	0.88151	0.94908
	-703	0.761255	0.876711	0.938812					-703	0.781497	0.88153	0.949086
	-702	0.760882	0.876094	0.938211					-702	0.781487	0.881551	0.949084
	-701	0.760528	0.875494	0.93762					-701	0.781471	0.881571	0.949076
	-700	0.760191	0.874906	0.937039					-700	0.781449	0.88159	0.949063
	-699	0.759866	0.874331	0.936469					-699	0.781425	0.881608	0.949043
	-698	0.759567	0.873774	0.935906					-698	0.781396	0.881626	0.949017
	-697	0.759288	0.873233	0.93535					-697	0.781366	0.881645	0.948987
	-696	0.759024	0.872704	0.9348					-696	0.781334	0.881669	0.948954
	-695	0.758773	0.872189	0.934259					-695	0.781304	0.8817	0.94892
	-694	0.758535	0.87169	0.933729					-694	0.781275	0.881739	0.94888
	-693	0.758306	0.871205	0.933207					-693	0.78125	0.881784	0.948847
	-692	0.758093	0.870733	0.932692					-692	0.781224	0.88184	0.948821
	-691	0.757894	0.870272	0.932189					-691	0.781198	0.881906	0.948797
	-690	0.757706	0.869824	0.931699					-690	0.781176	0.881981	0.948776
	-689	0.757523	0.869397	0.931221					-689	0.781163	0.882068	0.948762
	-688	0.757339	0.868991	0.930758					-688	0.781157	0.88217	0.94876
	-687	0.757168	0.868607	0.930309					-687	0.781157	0.882285	0.948763
	-686	0.756999	0.86824	0.929868					-686	0.78116	0.882412	0.948782
	-685	0.756835	0.867893	0.929437					-685	0.781164	0.882552	0.94881
	-684	0.756674	0.867561	0.929014					-684	0.781173	0.882705	0.948846
	-683	0.756515	0.867246	0.928597					-683	0.781191	0.882873	0.948885
	-682	0.756359	0.866947	0.928196					-682	0.781218	0.883049	0.948931
	-681	0.756202	0.866664	0.927807					-681	0.78125	0.883231	0.948978
	-680	0.756046	0.866386	0.927428					-680	0.781281	0.883422	0.949036
	-679	0.755892	0.866114	0.927052					-679	0.781315	0.883619	0.949099
	-678	0.755735	0.865853	0.926681					-678	0.781347	0.88382	0.949171
	-677	0.75558	0.865605	0.926323					-677	0.781379	0.884029	0.949255
	-676	0.755433	0.865372	0.925981					-676	0.781417	0.884246	0.949352
	-675	0.75529	0.865148	0.925651					-675	0.781457	0.884467	0.949453
	-674	0.755159	0.864936	0.925334					-674	0.781507	0.884693	0.949558
	-673	0.755029	0.864729	0.925024					-673	0.781555	0.884924	0.949667
	-672	0.754901	0.864529	0.924722					-672	0.781603	0.885157	0.949782
	-671	0.754778	0.864337	0.924427					-671	0.781655	0.885394	0.949907
	-670	0.754656	0.864149	0.924143					-670	0.781714	0.885635	0.95004
	-669	0.754529	0.863965	0.923869					-669	0.781778	0.885879	0.950183
	-668	0.754399	0.863787	0.923602					-668	0.781843	0.886129	0.950336
	-667	0.754269	0.863612	0.92334					-667	0.781909	0.886384	0.950496
	-666	0.754135	0.863442	0.923087					-666	0.78197	0.886642	0.950663
	-665	0.754	0.863277	0.922846					-665	0.78203	0.886903	0.950842
	-664	0.753862	0.863125	0.92262					-664	0.782089	0.887164	0.951029
	-663	0.753725	0.86298	0.922403					-663	0.782163	0.887424	0.951229
	-662	0.753591	0.862841	0.922198					-662	0.782245	0.887683	0.951438
	-661	0.753455	0.862707	0.922					-661	0.782327	0.887944	0.951654
	-660	0.753326	0.862573	0.921812					-660	0.782411	0.888203	0.951875
	-659	0.753199	0.86244	0.921633					-659	0.782497	0.888458	0.952106
	-658	0.753071	0.862306	0.921458					-658	0.78259	0.888713	0.952343
	-657	0.752939	0.86217	0.921286					-657	0.782686	0.888972	0.952588
	-656	0.752806	0.862028	0.921112					-656	0.782776	0.889229	0.952844
	-655	0.752668	0.861875	0.920934					-655	0.782863	0.88949	0.953108
	-654	0.752522	0.861713	0.920755					-654	0.78295	0.889752	0.953377
	-653	0.752371	0.861546	0.920574					-653	0.783037	0.890016	0.95365
	-652	0.752215	0.861373	0.920395					-652	0.783126	0.89028	0.953933
	-651	0.752056	0.861192	0.920217					-651	0.783214	0.890554	0.954227
	-650	0.751888	0.861002	0.920033					-650	0.783313	0.890833	0.954529
	-649	0.751717	0.860805	0.919844					-649	0.783412	0.891114	0.954844
	-648	0.751541	0.860601	0.919655					-648	0.783518	0.891407	0.955167
	-647	0.751359	0.860389	0.919466					-647	0.78363	0.891702	0.955497
	-646	0.751167	0.860172	0.919269					-646	0.783746	0.892004	0.955834
	-645	0.750966	0.859951	0.919061					-645	0.783865	0.892317	0.956177
	-644	0.750758	0.859724	0.918841					-644	0.783987	0.892635	0.956529
	-643	0.750546	0.859493	0.918613					-643	0.784111	0.89296	0.956891
	-642	0.750324	0.859259	0.918377					-642	0.784237	0.893295	0.957264
	-641	0.750093	0.85902	0.918135					-641	0.784373	0.893639	0.957646
	-640	0.749846	0.858777	0.917886					-640	0.784515	0.893991	0.958038
	-639	0.749582	0.858534	0.917632					-639	0.784657	0.89435	0.958444
	-638	0.749305	0.858292	0.917365					-638	0.784804	0.894718	0.95886
	-637	0.749012	0.858045	0.917086					-637	0.784957	0.895093	0.959286
	-636	0.748704	0.857793	0.916794					-636	0.785119	0.895474	0.959721
	-635	0.748384	0.857533	0.916496					-635	0.785286	0.895863	0.960164
	-634	0.748052	0.857269	0.916187					-634	0.785462	0.896259	0.960612
	-633	0.747705	0.856997	0.915862					-633	0.785643	0.896658	0.961061
	-632	0.747339	0.856709	0.915516					-632	0.785833	0.897062	0.961512
	-631	0.746959	0.856401	0.915151					-631	0.786036	0.897472	0.961961
	-630	0.746565	0.856078	0.914765					-630	0.786248	0.89789	0.962415
	-629	0.746159	0.855742	0.91436					-629	0.786475	0.898319	0.96288
	-628	0.745741	0.855389	0.913932					-628	0.786723	0.898761	0.963355
	-627	0.745309	0.855024	0.913487					-627	0.786982	0.899216	0.963845
	-626	0.744871	0.854647	0.913025					-626	0.78725	0.899678	0.964346
	-625	0.744422	0.85426	0.912544					-625	0.787529	0.900145	0.964857
	-624	0.743958	0.853865	0.912049					-624	0.78782	0.900617	0.965377
	-623	0.743477	0.853468	0.911542					-623	0.788126	0.901094	0.965906
	-622	0.742987	0.853066	0.91102					-622	0.788453	0.901578	0.966446
	-621	0.742485	0.852664	0.910482					-621	0.788793	0.902066	0.966996
	-620	0.741973	0.852263	0.909929					-620	0.789141	0.902559	0.967552
	-619	0.741449	0.851866	0.909365					-619	0.789509	0.903058	0.968115
	-618	0.74092	0.851469	0.908794					-618	0.78989	0.90356	0.968688
	-617	0.74038	0.851069	0.908215					-617	0.790285	0.904069	0.969272
	-616	0.739829	0.850664	0.907628					-616	0.790687	0.904578	0.969864
	-615	0.73927	0.850252	0.907032					-615	0.791103	0.90509	0.970463
	-614	0.7387	0.849836	0.906426					-614	0.791526	0.905603	0.971065
	-613	0.738124	0.849422	0.905817					-613	0.791959	0.906116	0.971665
	-612	0.737546	0.84901	0.905203					-612	0.79241	0.906634	0.972264
	-611	0.736967	0.848598	0.904591					-611	0.792872	0.907156	0.972864
	-610	0.736387	0.848186	0.90398					-610	0.793348	0.907684	0.973472
	-609	0.735805	0.847773	0.903375					-609	0.793836	0.90822	0.974086
	-608	0.735228	0.84736	0.902771					-608	0.794337	0.908755	0.974705
	-607	0.734656	0.846946	0.902166					-607	0.794854	0.909296	0.975331
	-606	0.734085	0.846529	0.901556					-606	0.795382	0.909844	0.975961
	-605	0.733521	0.84611	0.900944					-605	0.795918	0.910394	0.976594
	-604	0.732964	0.845687	0.90033					-604	0.796463	0.910946	0.977231
	-603	0.73242	0.845256	0.899714					-603	0.797012	0.911504	0.977872
	-602	0.731884	0.844818	0.899095					-602	0.797564	0.912064	0.97852
	-601	0.73135	0.84437	0.898469					-601	0.798119	0.912625	0.979179
	-600	0.730825	0.843915	0.897837					-600	0.798673	0.913186	0.979844
	-599	0.730307	0.843459	0.897198					-599	0.799231	0.913751	0.98052
	-598	0.729793	0.842998	0.896555					-598	0.799792	0.914319	0.981201
	-597	0.72928	0.842532	0.895909					-597	0.800351	0.914889	0.981884
	-596	0.728768	0.84206	0.895264					-596	0.800911	0.915458	0.982569
	-595	0.728257	0.841585	0.894616					-595	0.801469	0.916021	0.98325
	-594	0.727749	0.841103	0.893968					-594	0.802027	0.916587	0.983926
	-593	0.727246	0.840617	0.893324					-593	0.802579	0.917156	0.984601
	-592	0.726751	0.840127	0.892678					-592	0.803117	0.917727	0.985277
	-591	0.726263	0.839629	0.892032					-591	0.803642	0.918301	0.985953
	-590	0.725778	0.839118	0.891379					-590	0.804157	0.918871	0.986628
	-589	0.7253	0.838595	0.890723					-589	0.80466	0.919438	0.987304
	-588	0.724822	0.838057	0.890063					-588	0.805152	0.920006	0.987981
	-587	0.724338	0.837501	0.8894					-587	0.805629	0.920576	0.988659
	-586	0.72385	0.836932	0.888723					-586	0.806097	0.921147	0.989336
	-585	0.723356	0.83635	0.888034					-585	0.806555	0.921719	0.990009
	-584	0.722861	0.835768	0.88734					-584	0.807001	0.922295	0.990682
	-583	0.722358	0.835163	0.886635					-583	0.807433	0.922875	0.991357
	-582	0.721861	0.834547	0.885918					-582	0.807847	0.923458	0.992036
	-581	0.721354	0.833916	0.885189					-581	0.808243	0.924042	0.992722
	-580	0.720844	0.83327	0.884447					-580	0.808622	0.924626	0.993414
	-579	0.720334	0.832608	0.883693					-579	0.808985	0.925204	0.994104
	-578	0.719817	0.831932	0.882932					-578	0.809332	0.925776	0.99479
	-577	0.719295	0.831238	0.882162					-577	0.80966	0.926343	0.99547
	-576	0.718766	0.83053	0.881387					-576	0.80997	0.926906	0.996147
	-575	0.718224	0.829809	0.880608					-575	0.810265	0.927463	0.99682
	-574	0.717674	0.82907	0.879822					-574	0.810541	0.928014	0.997486
	-573	0.717111	0.828314	0.879035					-573	0.810805	0.928558	0.998152
	-572	0.716535	0.827543	0.878245					-572	0.811056	0.929099	0.998814
	-571	0.715949	0.826757	0.87745					-571	0.811295	0.929635	0.999471
	-570	0.715354	0.825954	0.876653					-570	0.81153	0.930165	1.00012
	-569	0.714753	0.825138	0.875855					-569	0.811756	0.930691	1.00078
	-568	0.714145	0.824307	0.875057					-568	0.811983	0.931212	1.00142
	-567	0.713524	0.823459	0.874256					-567	0.812207	0.931729	1.00207
	-566	0.712887	0.822594	0.873457					-566	0.812426	0.932238	1.00271
	-565	0.712239	0.821711	0.872656					-565	0.812638	0.932738	1.00335
	-564	0.711582	0.820815	0.871848					-564	0.812844	0.933237	1.00399
	-563	0.710917	0.819905	0.871039					-563	0.813044	0.933741	1.00462
	-562	0.710243	0.818982	0.870227					-562	0.813243	0.934242	1.00525
	-561	0.709559	0.818051	0.869415					-561	0.813444	0.934745	1.00588
	-560	0.708865	0.817108	0.8686					-560	0.813648	0.935245	1.00652
	-559	0.708166	0.816154	0.867783					-559	0.813849	0.93574	1.00715
	-558	0.707467	0.815195	0.866968					-558	0.814052	0.93623	1.00779
	-557	0.706771	0.814235	0.86616					-557	0.814253	0.936715	1.00842
	-556	0.706083	0.813274	0.86536					-556	0.81445	0.937198	1.00905
	-555	0.705394	0.81231	0.864567					-555	0.814643	0.937671	1.00968
	-554	0.70471	0.811343	0.863776					-554	0.814829	0.938137	1.0103
	-553	0.704027	0.810379	0.862986					-553	0.815009	0.938595	1.01092
	-552	0.703344	0.809412	0.862198					-552	0.815182	0.939037	1.01153
	-551	0.702665	0.808435	0.861408					-551	0.815355	0.939469	1.01213
	-550	0.701987	0.807454	0.860619					-550	0.81553	0.939886	1.01272
	-549	0.701309	0.80647	0.859829					-549	0.815703	0.940297	1.01331
	-548	0.700632	0.805484	0.859038					-548	0.815869	0.940697	1.01388
	-547	0.699954	0.804494	0.858243					-547	0.816027	0.941089	1.01445
	-546	0.699272	0.80351	0.857449					-546	0.816185	0.94147	1.01501
	-545	0.698591	0.802529	0.856655					-545	0.816348	0.941837	1.01557
	-544	0.697902	0.801543	0.855855					-544	0.816505	0.942187	1.01612
	-543	0.697211	0.800553	0.855052					-543	0.816658	0.942532	1.01668
	-542	0.696515	0.799568	0.854246					-542	0.816806	0.942868	1.01723
	-541	0.695826	0.798585	0.853439					-541	0.816947	0.943194	1.01778
	-540	0.695137	0.797606	0.852632					-540	0.817084	0.943516	1.01832
	-539	0.69445	0.796636	0.851827					-539	0.817216	0.943832	1.01885
	-538	0.693767	0.795669	0.851023					-538	0.81734	0.944144	1.01938
	-537	0.693089	0.794713	0.850223					-537	0.817449	0.94445	1.0199
	-536	0.692418	0.793761	0.849424					-536	0.817548	0.944752	1.02041
	-535	0.691751	0.792818	0.848625					-535	0.817635	0.945051	1.02091
	-534	0.691092	0.791886	0.84783					-534	0.817711	0.945344	1.02141
	-533	0.690437	0.790971	0.847036					-533	0.817775	0.945633	1.02189
	-532	0.689794	0.790067	0.846248					-532	0.817824	0.945914	1.02236
	-531	0.689149	0.789177	0.845464					-531	0.817861	0.946186	1.02281
	-530	0.688508	0.788299	0.844686					-530	0.817879	0.946449	1.02325
	-529	0.687873	0.787436	0.843912					-529	0.817884	0.946699	1.02366
	-528	0.687244	0.786589	0.843143					-528	0.817877	0.946936	1.02406
	-527	0.686627	0.785755	0.842379					-527	0.81785	0.947157	1.02443
	-526	0.686027	0.784933	0.841622					-526	0.817812	0.947368	1.02479
	-525	0.685437	0.78412	0.840873					-525	0.817756	0.947563	1.02513
	-524	0.684851	0.783323	0.840133					-524	0.81769	0.947745	1.02544
	-523	0.684269	0.782542	0.8394					-523	0.817613	0.947917	1.02573
	-522	0.683694	0.781778	0.83868					-522	0.817522	0.948078	1.02601
	-521	0.683121	0.781032	0.837972					-521	0.817424	0.94823	1.02626
	-520	0.68255	0.780305	0.837273					-520	0.817312	0.948379	1.02651
	-519	0.681984	0.779597	0.836588					-519	0.817189	0.948522	1.02673
	-518	0.681428	0.778907	0.835915					-518	0.817053	0.948659	1.02695
	-517	0.680876	0.778235	0.835255					-517	0.816915	0.948784	1.02714
	-516	0.680327	0.777578	0.834607					-516	0.816768	0.948902	1.02733
	-515	0.679787	0.776935	0.833969					-515	0.816616	0.949014	1.0275
	-514	0.679252	0.7763	0.833339					-514	0.81646	0.949124	1.02765
	-513	0.678725	0.775675	0.832724					-513	0.816293	0.949237	1.02779
	-512	0.678209	0.77506	0.832122					-512	0.816121	0.949357	1.02792
	-511	0.677701	0.774458	0.831539					-511	0.815946	0.949485	1.02804
	-510	0.677205	0.773865	0.83097					-510	0.815768	0.949616	1.02815
	-509	0.676718	0.77328	0.830421					-509	0.815595	0.949746	1.02825
	-508	0.676238	0.772709	0.829888					-508	0.81543	0.949875	1.02834
	-507	0.675771	0.772151	0.82937					-507	0.81527	0.950004	1.02843
	-506	0.675319	0.771606	0.828871					-506	0.815112	0.950128	1.02852
	-505	0.674879	0.771074	0.828387					-505	0.814958	0.950252	1.0286
	-504	0.674448	0.77055	0.827916					-504	0.814805	0.950373	1.02867
	-503	0.674022	0.770033	0.827459					-503	0.814656	0.950493	1.02875
	-502	0.673608	0.769526	0.827018					-502	0.814508	0.950613	1.02882
	-501	0.673202	0.769026	0.826594					-501	0.814371	0.950736	1.02891
	-500	0.672803	0.768534	0.826184					-500	0.814239	0.950863	1.02899
	-499	0.672416	0.768061	0.82579					-499	0.814116	0.950989	1.02909
	-498	0.672047	0.767595	0.82541					-498	0.814001	0.951119	1.02919
	-497	0.671686	0.767133	0.825046					-497	0.813892	0.951252	1.02931
	-496	0.671336	0.766676	0.824693					-496	0.813788	0.951391	1.02943
	-495	0.670996	0.766226	0.824357					-495	0.813691	0.951534	1.02956
	-494	0.670662	0.76578	0.824037					-494	0.8136	0.951677	1.0297
	-493	0.67034	0.765341	0.823732					-493	0.813517	0.951827	1.02985
	-492	0.670025	0.764913	0.82344					-492	0.81344	0.951984	1.03001
	-491	0.669712	0.764485	0.823161					-491	0.81337	0.952148	1.03018
	-490	0.669402	0.764066	0.822893					-490	0.813312	0.952317	1.03036
	-489	0.669099	0.763646	0.822629					-489	0.813264	0.952488	1.03055
	-488	0.668801	0.76323	0.822375					-488	0.813224	0.952662	1.03074
	-487	0.668507	0.762812	0.822122					-487	0.813194	0.95284	1.03094
	-486	0.668217	0.762394	0.821873					-486	0.813183	0.953018	1.03114
	-485	0.667933	0.761972	0.821626					-485	0.813188	0.953199	1.03136
	-484	0.667652	0.761548	0.821378					-484	0.813201	0.953385	1.03157
	-483	0.667376	0.761134	0.821134					-483	0.81322	0.953574	1.03179
	-482	0.667105	0.760722	0.820892					-482	0.813245	0.953765	1.03202
	-481	0.666834	0.760307	0.82065					-481	0.813277	0.95395	1.03225
	-480	0.66656	0.759889	0.82041					-480	0.813316	0.95413	1.03249
	-479	0.666282	0.759465	0.820172					-479	0.81336	0.954299	1.03272
	-478	0.665994	0.759033	0.819929					-478	0.813405	0.954459	1.03296
	-477	0.665694	0.758591	0.819679					-477	0.813454	0.954612	1.0332
	-476	0.665383	0.758143	0.819424					-476	0.813507	0.954763	1.03344
	-475	0.665057	0.757687	0.819157					-475	0.813558	0.954909	1.03368
	-474	0.664712	0.757221	0.818882					-474	0.813611	0.955049	1.03392
	-473	0.664356	0.756747	0.818599					-473	0.813664	0.955186	1.03416
	-472	0.663995	0.756268	0.818307					-472	0.813718	0.955319	1.03441
	-471	0.663628	0.755787	0.818001					-471	0.81377	0.955443	1.03465
	-470	0.663251	0.7553	0.817687					-470	0.813819	0.955557	1.03489
	-469	0.662868	0.754807	0.817358					-469	0.813867	0.955664	1.03513
	-468	0.662467	0.754305	0.817012					-468	0.813916	0.955767	1.03536
	-467	0.662053	0.753789	0.816645					-467	0.813966	0.955867	1.03559
	-466	0.661628	0.753262	0.816257					-466	0.814025	0.955967	1.03582
	-465	0.661189	0.752718	0.815849					-465	0.814088	0.956063	1.03604
	-464	0.660733	0.75216	0.815414					-464	0.814156	0.956155	1.03626
	-463	0.660264	0.751587	0.814955					-463	0.814229	0.956249	1.03648
	-462	0.659791	0.750996	0.814473					-462	0.81431	0.956347	1.03669
	-461	0.659299	0.750388	0.813966					-461	0.8144	0.956448	1.03691
	-460	0.65879	0.749763	0.813433					-460	0.8145	0.95655	1.03712
	-459	0.658264	0.749119	0.812876					-459	0.814609	0.956658	1.03734
	-458	0.657723	0.748457	0.812292					-458	0.814727	0.956769	1.03757
	-457	0.657161	0.747781	0.811684					-457	0.814849	0.956884	1.0378
	-456	0.656574	0.747083	0.811045					-456	0.814979	0.957008	1.03803
	-455	0.655967	0.746366	0.810379					-455	0.815112	0.957138	1.03826
	-454	0.655343	0.745631	0.809691					-454	0.815249	0.95727	1.0385
	-453	0.654705	0.744877	0.80898					-453	0.815391	0.957413	1.03876
	-452	0.654044	0.744107	0.808235					-452	0.815541	0.957564	1.03902
	-451	0.653361	0.74331	0.807451					-451	0.815704	0.957724	1.0393
	-450	0.652661	0.742489	0.806632					-450	0.815883	0.957891	1.03959
	-449	0.65194	0.741639	0.805774					-449	0.816072	0.958068	1.03988
	-448	0.651201	0.740759	0.804882					-448	0.816271	0.958258	1.04019
	-447	0.650437	0.739858	0.803959					-447	0.816481	0.958463	1.0405
	-446	0.649654	0.738941	0.80301					-446	0.816702	0.958679	1.04081
	-445	0.648847	0.738003	0.802036					-445	0.816934	0.958909	1.04113
	-444	0.648021	0.737049	0.801035					-444	0.817176	0.959156	1.04146
	-443	0.647175	0.736076	0.800011					-443	0.817428	0.95942	1.04179
	-442	0.646303	0.735085	0.798961					-442	0.817694	0.959698	1.04213
	-441	0.645407	0.73407	0.79788					-441	0.81797	0.959985	1.04246
	-440	0.644485	0.733033	0.796768					-440	0.818258	0.960283	1.0428
	-439	0.643534	0.731975	0.795625					-439	0.81856	0.960601	1.04314
	-438	0.642549	0.730893	0.794453					-438	0.818879	0.960933	1.04349
	-437	0.641539	0.729787	0.793255					-437	0.819212	0.961278	1.04383
	-436	0.640505	0.728664	0.792031					-436	0.819561	0.961634	1.04419
	-435	0.639447	0.727522	0.790781					-435	0.819922	0.962001	1.04455
	-434	0.638364	0.726364	0.789507					-434	0.820295	0.962382	1.04491
	-433	0.637257	0.725197	0.788204					-433	0.820681	0.962779	1.04528
	-432	0.636133	0.724017	0.786882					-432	0.821085	0.963193	1.04566
	-431	0.634985	0.72282	0.785537					-431	0.821504	0.963615	1.04605
	-430	0.633817	0.721604	0.784176					-430	0.821935	0.964046	1.04644
	-429	0.632634	0.720376	0.782799					-429	0.822377	0.964481	1.04685
	-428	0.631435	0.719127	0.781402					-428	0.822825	0.964922	1.04726
	-427	0.630215	0.717861	0.779987					-427	0.823287	0.96537	1.04767
	-426	0.628975	0.716576	0.778554					-426	0.823761	0.965825	1.04809
	-425	0.627732	0.715273	0.777103					-425	0.82425	0.966282	1.04851
	-424	0.626473	0.713954	0.775641					-424	0.824746	0.966742	1.04893
	-423	0.625201	0.71262	0.774171					-423	0.82525	0.967205	1.04936
	-422	0.623913	0.711273	0.772695					-422	0.825762	0.967678	1.04978
	-421	0.622606	0.709909	0.771209					-421	0.826285	0.968154	1.05021
	-420	0.621282	0.708531	0.76971					-420	0.826822	0.968635	1.05063
	-419	0.619945	0.707143	0.768202					-419	0.827363	0.969117	1.05104
	-418	0.618602	0.705747	0.766684					-418	0.827901	0.969598	1.05146
	-417	0.617249	0.704344	0.765155					-417	0.82844	0.97008	1.05187
	-416	0.615881	0.702936	0.763617					-416	0.828973	0.970557	1.05229
	-415	0.614501	0.701515	0.762069					-415	0.829498	0.971029	1.0527
	-414	0.613112	0.700077	0.760504					-414	0.830017	0.971496	1.05312
	-413	0.611707	0.698625	0.758927					-413	0.83053	0.971953	1.05354
	-412	0.61029	0.697157	0.757333					-412	0.831038	0.972403	1.05396
	-411	0.60886	0.695677	0.755722					-411	0.831536	0.972846	1.05437
	-410	0.60742	0.694188	0.754099					-410	0.832023	0.973283	1.05479
	-409	0.60598	0.692686	0.752462					-409	0.832494	0.973714	1.05521
	-408	0.604539	0.691173	0.750811					-408	0.832955	0.974137	1.05563
	-407	0.603099	0.689654	0.749147					-407	0.833404	0.974552	1.05607
	-406	0.601658	0.688133	0.747474					-406	0.833847	0.97496	1.0565
	-405	0.600214	0.686605	0.745793					-405	0.834281	0.975363	1.05694
	-404	0.598767	0.685067	0.744103					-404	0.834706	0.975759	1.05737
	-403	0.597313	0.683519	0.742402					-403	0.835121	0.976148	1.05781
	-402	0.595857	0.681964	0.740692					-402	0.835523	0.97653	1.05826
	-401	0.594399	0.680402	0.738974					-401	0.835914	0.976905	1.0587
	-400	0.592945	0.678838	0.737244					-400	0.836299	0.97727	1.05914
	-399	0.591492	0.677274	0.735508					-399	0.836679	0.977629	1.05959
	-398	0.590036	0.675711	0.733764					-398	0.837045	0.977981	1.06003
	-397	0.588577	0.674145	0.732008					-397	0.837399	0.978329	1.06048
	-396	0.587108	0.672576	0.730237					-396	0.837745	0.978675	1.06093
	-395	0.585628	0.671003	0.728454					-395	0.838078	0.979018	1.06138
	-394	0.584139	0.669431	0.726657					-394	0.838399	0.979355	1.06183
	-393	0.582639	0.667865	0.724846					-393	0.838705	0.979686	1.06229
	-392	0.581128	0.666306	0.723022					-392	0.838998	0.980021	1.06274
	-391	0.579611	0.664751	0.721186					-391	0.839288	0.980353	1.06319
	-390	0.578093	0.663202	0.719343					-390	0.839568	0.980683	1.06365
	-389	0.576573	0.661655	0.71749					-389	0.839837	0.981007	1.0641
	-388	0.575051	0.660118	0.715627					-388	0.840095	0.981324	1.06454
	-387	0.573527	0.65858	0.713759					-387	0.840353	0.981643	1.06498
	-386	0.572003	0.657043	0.711884					-386	0.840613	0.981957	1.06541
	-385	0.57047	0.655511	0.709999					-385	0.840874	0.98227	1.06584
	-384	0.56894	0.653983	0.70811					-384	0.841134	0.982583	1.06626
	-383	0.567408	0.652455	0.706214					-383	0.841395	0.982904	1.06668
	-382	0.565879	0.650934	0.704315					-382	0.841659	0.983231	1.06708
	-381	0.564356	0.649411	0.702415					-381	0.841927	0.983562	1.06749
	-380	0.562831	0.647888	0.700519					-380	0.842194	0.983895	1.06789
	-379	0.561308	0.646366	0.698626					-379	0.842467	0.984226	1.06829
	-378	0.559784	0.644843	0.696735					-378	0.842747	0.984555	1.06868
	-377	0.558259	0.643312	0.694843					-377	0.84303	0.984881	1.06907
	-376	0.556742	0.641784	0.692949					-376	0.84332	0.985203	1.06944
	-375	0.555229	0.640264	0.691053					-375	0.843615	0.985521	1.06981
	-374	0.553712	0.638743	0.689153					-374	0.843918	0.985833	1.07016
	-373	0.552188	0.637219	0.687256					-373	0.844233	0.986137	1.0705
	-372	0.550667	0.635693	0.685359					-372	0.844555	0.986432	1.07083
	-371	0.549153	0.634171	0.683468					-371	0.844883	0.986719	1.07115
	-370	0.54764	0.632655	0.681589					-370	0.845216	0.987004	1.07146
	-369	0.546131	0.631135	0.679717					-369	0.845551	0.987283	1.07176
	-368	0.544626	0.629616	0.677847					-368	0.845893	0.987557	1.07205
	-367	0.543129	0.628093	0.675979					-367	0.846241	0.987827	1.07233
	-366	0.541633	0.626576	0.674121					-366	0.846597	0.988094	1.07261
	-365	0.540144	0.625058	0.67227					-365	0.84696	0.988356	1.07288
	-364	0.538669	0.623541	0.670424					-364	0.847338	0.98861	1.07315
	-363	0.537208	0.622039	0.66859					-363	0.847724	0.988864	1.07341
	-362	0.535771	0.620547	0.666762					-362	0.848117	0.989111	1.07367
	-361	0.534349	0.619056	0.664943					-361	0.848522	0.989349	1.07393
	-360	0.532944	0.617573	0.663146					-360	0.848938	0.989581	1.07418
	-359	0.531553	0.616106	0.661374					-359	0.84936	0.989806	1.07444
	-358	0.530176	0.614644	0.659619					-358	0.849788	0.990021	1.07469
	-357	0.52881	0.61319	0.657877					-357	0.850231	0.990229	1.07494
	-356	0.527454	0.611743	0.65615					-356	0.85068	0.990433	1.0752
	-355	0.526117	0.61031	0.65444					-355	0.851142	0.990634	1.07545
	-354	0.524794	0.608889	0.65275					-354	0.851608	0.990838	1.0757
	-353	0.523497	0.607491	0.651089					-353	0.852075	0.991036	1.07595
	-352	0.522214	0.606111	0.649453					-352	0.85255	0.991228	1.0762
	-351	0.52095	0.604749	0.647842					-351	0.853032	0.991414	1.07645
	-350	0.519709	0.603404	0.646263					-350	0.853527	0.991597	1.07671
	-349	0.518489	0.602083	0.644706					-349	0.854029	0.991777	1.07697
	-348	0.517289	0.600784	0.643177					-348	0.854535	0.991965	1.07723
	-347	0.516102	0.599505	0.641676					-347	0.855039	0.992166	1.07749
	-346	0.514935	0.598248	0.640202					-346	0.855543	0.992374	1.07777
	-345	0.513788	0.597018	0.638761					-345	0.856046	0.992593	1.07806
	-344	0.512665	0.595813	0.637348					-344	0.85654	0.992819	1.07837
	-343	0.51156	0.59463	0.635961					-343	0.857026	0.993055	1.07868
	-342	0.510476	0.593469	0.634601					-342	0.85751	0.993302	1.07901
	-341	0.509414	0.592328	0.63327					-341	0.857988	0.993558	1.07935
	-340	0.508378	0.591216	0.631971					-340	0.858459	0.993825	1.0797
	-339	0.507352	0.59013	0.630698					-339	0.858921	0.994103	1.08006
	-338	0.506336	0.589068	0.629446					-338	0.859375	0.994392	1.08043
	-337	0.505328	0.588033	0.628222					-337	0.859823	0.994688	1.08081
	-336	0.504333	0.587023	0.627034					-336	0.860264	0.994993	1.0812
	-335	0.503353	0.586037	0.625876					-335	0.860698	0.995306	1.0816
	-334	0.502385	0.585081	0.624746					-334	0.86112	0.995627	1.08201
	-333	0.501437	0.584144	0.623643					-333	0.861534	0.995954	1.08242
	-332	0.500512	0.583234	0.62257					-332	0.86193	0.996292	1.08284
	-331	0.499602	0.582351	0.621527					-331	0.862309	0.996641	1.08327
	-330	0.498711	0.581495	0.620511					-330	0.862678	0.997002	1.08371
	-329	0.497841	0.580675	0.619527					-329	0.863033	0.997376	1.08414
	-328	0.496988	0.579877	0.618569					-328	0.863369	0.997766	1.08459
	-327	0.496148	0.579097	0.617636					-327	0.863694	0.99817	1.08505
	-326	0.495324	0.578342	0.616727					-326	0.864007	0.998592	1.08551
	-325	0.494512	0.577609	0.615845					-325	0.864302	0.999033	1.08598
	-324	0.493707	0.576894	0.614983					-324	0.86458	0.999489	1.08646
	-323	0.492917	0.576197	0.61414					-323	0.864839	0.999955	1.08695
	-322	0.492138	0.575508	0.613312					-322	0.865079	1.00043	1.08744
	-321	0.491363	0.574824	0.612494					-321	0.865303	1.00092	1.08794
	-320	0.490603	0.574146	0.611685					-320	0.86551	1.00142	1.08843
	-319	0.489853	0.573478	0.610884					-319	0.865698	1.00193	1.08894
	-318	0.489113	0.572818	0.610093					-318	0.865869	1.00246	1.08945
	-317	0.488378	0.572167	0.60931					-317	0.866025	1.003	1.08996
	-316	0.487646	0.571523	0.608533					-316	0.866164	1.00354	1.09047
	-315	0.486922	0.570882	0.607759					-315	0.866292	1.0041	1.09097
	-314	0.4862	0.570243	0.60699					-314	0.866408	1.00467	1.09148
	-313	0.485488	0.569601	0.606217					-313	0.866511	1.00524	1.09197
	-312	0.484778	0.568955	0.60544					-312	0.866607	1.00581	1.09246
	-311	0.484073	0.568308	0.60466					-311	0.866703	1.0064	1.09295
	-310	0.483365	0.567659	0.603876					-310	0.866798	1.007	1.09344
	-309	0.48266	0.567005	0.603085					-309	0.866895	1.0076	1.09392
	-308	0.481953	0.56635	0.602286					-308	0.866994	1.00821	1.0944
	-307	0.481247	0.56569	0.601476					-307	0.867099	1.00883	1.09488
	-306	0.480535	0.565022	0.600656					-306	0.867201	1.00945	1.09537
	-305	0.479827	0.564345	0.599828					-305	0.867298	1.01007	1.09585
	-304	0.479122	0.563653	0.598981					-304	0.867396	1.01071	1.09633
	-303	0.478422	0.562946	0.598118					-303	0.867493	1.01134	1.09681
	-302	0.477722	0.562222	0.597241					-302	0.867593	1.01199	1.09729
	-301	0.47702	0.561484	0.596349					-301	0.867691	1.01263	1.09777
	-300	0.476318	0.560731	0.595441					-300	0.867793	1.01327	1.09825
	-299	0.475612	0.559963	0.594518					-299	0.867902	1.01392	1.09872
	-298	0.474899	0.559176	0.593576					-298	0.868016	1.01457	1.0992
	-297	0.474178	0.558376	0.592616					-297	0.86814	1.01522	1.09968
	-296	0.473448	0.557558	0.591646					-296	0.868276	1.01587	1.10017
	-295	0.472711	0.556717	0.590656					-295	0.868421	1.01651	1.10065
	-294	0.471966	0.555853	0.589649					-294	0.868575	1.01715	1.10112
	-293	0.471213	0.554964	0.588629					-293	0.86874	1.01779	1.10159
	-292	0.470455	0.554048	0.587593					-292	0.868921	1.01842	1.10206
	-291	0.469686	0.553103	0.586544					-291	0.869112	1.01905	1.10253
	-290	0.468911	0.552133	0.585482					-290	0.869315	1.01968	1.103
	-289	0.468125	0.551146	0.584409					-289	0.869532	1.02031	1.10347
	-288	0.46733	0.55014	0.583324					-288	0.869766	1.02093	1.10394
	-287	0.466525	0.549111	0.582223					-287	0.870021	1.02155	1.10441
	-286	0.46571	0.548065	0.581111					-286	0.870296	1.02217	1.10489
	-285	0.464883	0.547001	0.579981					-285	0.870589	1.02278	1.10536
	-284	0.464047	0.545923	0.578836					-284	0.870901	1.02339	1.10584
	-283	0.4632	0.54483	0.577674					-283	0.871229	1.02398	1.10632
	-282	0.462347	0.543722	0.5765					-282	0.871573	1.02457	1.10681
	-281	0.461489	0.542601	0.575312					-281	0.871942	1.02516	1.10731
	-280	0.460621	0.541464	0.574109					-280	0.872333	1.02575	1.1078
	-279	0.459741	0.54031	0.572893					-279	0.872737	1.02633	1.10831
	-278	0.458857	0.539139	0.57166					-278	0.873158	1.02692	1.10882
	-277	0.45796	0.537945	0.570419					-277	0.873592	1.0275	1.10934
	-276	0.457054	0.536731	0.569161					-276	0.874035	1.02809	1.10987
	-275	0.456133	0.5355	0.56789					-275	0.874483	1.02868	1.11039
	-274	0.455196	0.534251	0.566605					-274	0.874942	1.02927	1.11093
	-273	0.454242	0.532985	0.565307					-273	0.875409	1.02986	1.11146
	-272	0.453271	0.531701	0.563997					-272	0.875888	1.03046	1.11201
	-271	0.452281	0.5304	0.562672					-271	0.876377	1.03107	1.11256
	-270	0.451269	0.529076	0.56133					-270	0.876882	1.03167	1.11311
	-269	0.45024	0.527735	0.559972					-269	0.877404	1.03229	1.11368
	-268	0.449188	0.526368	0.558593					-268	0.877934	1.03291	1.11424
	-267	0.448118	0.524977	0.557195					-267	0.878474	1.03354	1.11482
	-266	0.44703	0.523565	0.555777					-266	0.879023	1.03417	1.1154
	-265	0.445924	0.522131	0.554336					-265	0.879579	1.0348	1.11598
	-264	0.444797	0.520675	0.552877					-264	0.88014	1.03544	1.11657
	-263	0.44365	0.519192	0.551393					-263	0.880708	1.03608	1.11717
	-262	0.442476	0.517686	0.549885					-262	0.881284	1.03673	1.11777
	-261	0.441275	0.516152	0.548354					-261	0.881866	1.03738	1.11837
	-260	0.440051	0.514595	0.546795					-260	0.882453	1.03804	1.11897
	-259	0.438798	0.513016	0.545214					-259	0.883047	1.0387	1.11957
	-258	0.437518	0.511414	0.543606					-258	0.883646	1.03937	1.12018
	-257	0.436214	0.509786	0.541967					-257	0.884247	1.04004	1.12078
	-256	0.434884	0.508134	0.540302					-256	0.884851	1.04071	1.12138
	-255	0.43352	0.506451	0.538608					-255	0.885452	1.04139	1.12198
	-254	0.432138	0.504737	0.536888					-254	0.886051	1.04207	1.12257
	-253	0.430726	0.502995	0.535137					-253	0.886643	1.04275	1.12315
	-252	0.429289	0.501224	0.533355					-252	0.887234	1.04343	1.12373
	-251	0.42782	0.499422	0.531542					-251	0.887817	1.04411	1.12429
	-250	0.426321	0.497584	0.5297					-250	0.888396	1.0448	1.12486
	-249	0.424796	0.495722	0.527828					-249	0.888966	1.04548	1.12541
	-248	0.423242	0.493828	0.52593					-248	0.889531	1.04615	1.12595
	-247	0.421656	0.491898	0.524001					-247	0.890097	1.04683	1.12649
	-246	0.420037	0.489936	0.522043					-246	0.890664	1.0475	1.12701
	-245	0.41839	0.487941	0.520055					-245	0.891232	1.04816	1.12753
	-244	0.416715	0.485918	0.518036					-244	0.891806	1.04881	1.12805
	-243	0.415013	0.483866	0.515986					-243	0.892379	1.04945	1.12857
	-242	0.413284	0.481784	0.51391					-242	0.892953	1.05009	1.12908
	-241	0.411527	0.479673	0.511808					-241	0.893528	1.05073	1.12958
	-240	0.40974	0.477532	0.509676					-240	0.894098	1.05136	1.13009
	-239	0.407922	0.475362	0.507522					-239	0.89466	1.05199	1.13058
	-238	0.406078	0.473166	0.505336					-238	0.895215	1.05262	1.13107
	-237	0.404208	0.470954	0.503121					-237	0.895759	1.05324	1.13154
	-236	0.40231	0.468716	0.500883					-236	0.896298	1.05386	1.13201
	-235	0.400391	0.466452	0.49862					-235	0.896833	1.05448	1.13247
	-234	0.398446	0.464161	0.49633					-234	0.897364	1.0551	1.13292
	-233	0.396477	0.461842	0.494009					-233	0.897894	1.05571	1.13337
	-232	0.394486	0.459501	0.491664					-232	0.89842	1.05633	1.13382
	-231	0.392474	0.457139	0.489297					-231	0.898942	1.05694	1.13425
	-230	0.390448	0.454755	0.486905					-230	0.899464	1.05755	1.13468
	-229	0.388409	0.452347	0.484492					-229	0.899984	1.05816	1.1351
	-228	0.386352	0.449923	0.482054					-228	0.9005	1.05877	1.13551
	-227	0.384281	0.447478	0.479593					-227	0.901013	1.05938	1.13592
	-226	0.382201	0.445016	0.477117					-226	0.901526	1.05999	1.13633
	-225	0.380113	0.442541	0.474627					-225	0.902039	1.06059	1.13674
	-224	0.378018	0.440051	0.472117					-224	0.902549	1.06119	1.13713
	-223	0.375921	0.437543	0.469584					-223	0.903059	1.06179	1.13753
	-222	0.373815	0.435023	0.467034					-222	0.903572	1.06238	1.13792
	-221	0.371699	0.432499	0.464467					-221	0.904091	1.06296	1.13831
	-220	0.369575	0.429968	0.461883					-220	0.904613	1.06354	1.13871
	-219	0.367445	0.427427	0.459292					-219	0.905137	1.06411	1.1391
	-218	0.365307	0.424873	0.456685					-218	0.905668	1.06467	1.13949
	-217	0.363163	0.422305	0.454064					-217	0.906207	1.06524	1.13989
	-216	0.361022	0.419728	0.451425					-216	0.906746	1.06581	1.14029
	-215	0.358884	0.417144	0.448768					-215	0.90729	1.06638	1.14069
	-214	0.35675	0.414552	0.446094					-214	0.907833	1.06694	1.14109
	-213	0.354627	0.411951	0.443408					-213	0.908376	1.06751	1.14149
	-212	0.352517	0.409348	0.440708					-212	0.908914	1.06808	1.14189
	-211	0.35041	0.406744	0.437986					-211	0.909446	1.06864	1.14228
	-210	0.348308	0.404141	0.435252					-210	0.909973	1.06921	1.14268
	-209	0.346211	0.401539	0.432508					-209	0.910501	1.06977	1.14308
	-208	0.344121	0.398935	0.429753					-208	0.911031	1.07032	1.14349
	-207	0.342043	0.396331	0.426989					-207	0.91156	1.07087	1.14391
	-206	0.33997	0.393728	0.42421					-206	0.912097	1.07141	1.14434
	-205	0.3379	0.391119	0.421419					-205	0.912641	1.07195	1.14479
	-204	0.335832	0.388503	0.418618					-204	0.913192	1.07249	1.14525
	-203	0.333766	0.385887	0.415804					-203	0.913745	1.07302	1.14573
	-202	0.331704	0.383272	0.412979					-202	0.914306	1.07354	1.14622
	-201	0.329649	0.380658	0.410145					-201	0.914871	1.07406	1.14672
	-200	0.3276	0.378046	0.4073					-200	0.915439	1.07456	1.14724
	-199	0.325554	0.375436	0.404446					-199	0.916013	1.07506	1.14778
	-198	0.323507	0.372833	0.401589					-198	0.91659	1.07555	1.14833
	-197	0.321459	0.37023	0.39873					-197	0.917176	1.07603	1.1489
	-196	0.319415	0.367635	0.39587					-196	0.917764	1.07649	1.1495
	-195	0.317372	0.365041	0.393011					-195	0.91836	1.07694	1.15011
	-194	0.31533	0.362447	0.390156					-194	0.918966	1.07739	1.15074
	-193	0.313288	0.359855	0.387301					-193	0.91958	1.07783	1.15138
	-192	0.311249	0.357269	0.384452					-192	0.920204	1.07826	1.15205
	-191	0.309215	0.354688	0.381615					-191	0.920843	1.07869	1.15274
	-190	0.307187	0.352114	0.378786					-190	0.921493	1.07911	1.15345
	-189	0.305163	0.349542	0.375964					-189	0.922159	1.07953	1.15418
	-188	0.303143	0.346974	0.373147					-188	0.92284	1.07995	1.15494
	-187	0.301129	0.344416	0.370334					-187	0.923535	1.08038	1.15572
	-186	0.299116	0.341864	0.367527					-186	0.924239	1.0808	1.15652
	-185	0.297103	0.339323	0.364739					-185	0.924953	1.08122	1.15733
	-184	0.295095	0.336798	0.361961					-184	0.925672	1.08164	1.15816
	-183	0.293092	0.334291	0.359192					-183	0.926394	1.08205	1.159
	-182	0.291106	0.331797	0.356438					-182	0.927125	1.08245	1.15985
	-181	0.289124	0.32932	0.353697					-181	0.927861	1.08285	1.16071
	-180	0.287146	0.326862	0.350975					-180	0.928606	1.08323	1.16158
	-179	0.285177	0.324425	0.348274					-179	0.929359	1.0836	1.16245
	-178	0.283221	0.322016	0.345589					-178	0.93012	1.08396	1.16333
	-177	0.281282	0.319627	0.342927					-177	0.930879	1.08432	1.16421
	-176	0.279359	0.317256	0.340287					-176	0.931634	1.08466	1.16508
	-175	0.277445	0.31491	0.337669					-175	0.932386	1.08499	1.16595
	-174	0.275542	0.312583	0.335075					-174	0.933134	1.0853	1.1668
	-173	0.273657	0.310279	0.332498					-173	0.933871	1.0856	1.16764
	-172	0.271786	0.307994	0.329941					-172	0.934602	1.08587	1.16847
	-171	0.269934	0.305734	0.32741					-171	0.935329	1.08612	1.16927
	-170	0.268094	0.303496	0.324907					-170	0.93604	1.08636	1.17005
	-169	0.26627	0.301293	0.32243					-169	0.936741	1.08657	1.17081
	-168	0.264461	0.299126	0.319984					-168	0.937423	1.08676	1.17154
	-167	0.26267	0.296996	0.317572					-167	0.938094	1.08692	1.17223
	-166	0.260897	0.294896	0.315187					-166	0.938749	1.08706	1.1729
	-165	0.259145	0.292829	0.312841					-165	0.939383	1.08719	1.17354
	-164	0.257421	0.290798	0.310526					-164	0.939994	1.0873	1.17415
	-163	0.255721	0.288811	0.308243					-163	0.940588	1.08739	1.17472
	-162	0.254052	0.286859	0.306001					-162	0.941153	1.08747	1.17526
	-161	0.25241	0.284951	0.303802					-161	0.941693	1.08751	1.17576
	-160	0.250791	0.28308	0.301634					-160	0.942203	1.08754	1.17622
	-159	0.249205	0.281251	0.299503					-159	0.942679	1.08753	1.17663
	-158	0.247645	0.279459	0.297413					-158	0.943122	1.0875	1.17699
	-157	0.246106	0.277701	0.295366					-157	0.943523	1.08743	1.1773
	-156	0.244595	0.27598	0.293353					-156	0.943885	1.08732	1.17757
	-155	0.243113	0.274299	0.291373					-155	0.944204	1.08718	1.17778
	-154	0.241665	0.272669	0.289435					-154	0.944487	1.08701	1.17794
	-153	0.240256	0.271085	0.28754					-153	0.944731	1.0868	1.17806
	-152	0.238877	0.269538	0.285688					-152	0.944933	1.08655	1.17812
	-151	0.237531	0.268031	0.283881					-151	0.945091	1.08627	1.17813
	-150	0.236218	0.266566	0.282122					-150	0.9452	1.08595	1.17811
	-149	0.234938	0.265142	0.280409					-149	0.945262	1.08559	1.17804
	-148	0.233698	0.263759	0.278742					-148	0.945274	1.08521	1.17792
	-147	0.232508	0.262419	0.277116					-147	0.945235	1.0848	1.17775
	-146	0.231358	0.261132	0.275531					-146	0.945159	1.08435	1.17753
	-145	0.230249	0.259895	0.273985					-145	0.945037	1.08386	1.17726
	-144	0.229193	0.258705	0.272489					-144	0.944866	1.08333	1.17694
	-143	0.228176	0.257565	0.271043					-143	0.944649	1.08277	1.17657
	-142	0.227213	0.256474	0.269648					-142	0.944383	1.08217	1.17615
	-141	0.226295	0.255433	0.268302					-141	0.944069	1.08154	1.17568
	-140	0.22542	0.254447	0.267012					-140	0.94371	1.08086	1.17515
	-139	0.224592	0.253524	0.265776					-139	0.943305	1.08015	1.17458
	-138	0.223811	0.252651	0.264606					-138	0.942856	1.0794	1.17394
	-137	0.223069	0.25183	0.263492					-137	0.942359	1.0786	1.17326
	-136	0.22237	0.251059	0.26243					-136	0.941818	1.07778	1.17252
	-135	0.221712	0.250335	0.261419					-135	0.941233	1.07691	1.17172
	-134	0.221109	0.249664	0.260463					-134	0.940608	1.07599	1.17088
	-133	0.22055	0.249049	0.259571					-133	0.93994	1.07503	1.16997
	-132	0.220044	0.248496	0.258732					-132	0.939224	1.07403	1.169
	-131	0.219583	0.248008	0.257948					-131	0.938458	1.07296	1.16798
	-130	0.219167	0.247576	0.257225					-130	0.937643	1.07185	1.16689
	-129	0.218797	0.247198	0.256569					-129	0.936781	1.07068	1.16575
	-128	0.218472	0.246878	0.255976					-128	0.935865	1.06946	1.16453
	-127	0.218201	0.24662	0.255438					-127	0.934901	1.06818	1.16326
	-126	0.217986	0.246422	0.254964					-126	0.933888	1.06684	1.16193
	-125	0.217823	0.246282	0.254553					-125	0.932828	1.06546	1.16053
	-124	0.217718	0.246212	0.25421					-124	0.931723	1.06401	1.15906
	-123	0.217674	0.246205	0.253936					-123	0.93057	1.06252	1.15753
	-122	0.217686	0.246264	0.253738					-122	0.929363	1.06098	1.15593
	-121	0.217763	0.246394	0.253622					-121	0.928106	1.05938	1.15426
	-120	0.217907	0.246598	0.253586					-120	0.926801	1.05774	1.15252
	-119	0.218121	0.246867	0.253627					-119	0.925443	1.05603	1.15071
	-118	0.218398	0.247201	0.25374					-118	0.924039	1.05427	1.14883
	-117	0.218739	0.247603	0.253931					-117	0.92259	1.05245	1.14689
	-116	0.219143	0.248075	0.254203					-116	0.921096	1.05057	1.14487
	-115	0.21961	0.248605	0.254554					-115	0.919555	1.04864	1.14279
	-114	0.220146	0.249198	0.254987					-114	0.917964	1.04664	1.14063
	-113	0.220754	0.24986	0.255504					-113	0.916328	1.04458	1.1384
	-112	0.22143	0.250598	0.256106					-112	0.91464	1.04245	1.1361
	-111	0.22218	0.251408	0.256796					-111	0.912897	1.04026	1.13373
	-110	0.223012	0.252293	0.257569					-110	0.911099	1.03801	1.13128
	-109	0.223918	0.253252	0.258434					-109	0.909246	1.03569	1.12875
	-108	0.224906	0.254293	0.259389					-108	0.907336	1.03331	1.12616
	-107	0.225967	0.255412	0.260433					-107	0.905369	1.03086	1.12349
	-106	0.227112	0.256616	0.261573					-106	0.903345	1.02835	1.12076
	-105	0.228335	0.257898	0.262819					-105	0.901267	1.02576	1.11795
	-104	0.229642	0.25927	0.264162					-104	0.899133	1.02311	1.11508
	-103	0.231043	0.260733	0.265609					-103	0.896944	1.0204	1.11214
	-102	0.232535	0.262283	0.267161					-102	0.894699	1.01761	1.10912
	-101	0.234105	0.263916	0.268819					-101	0.892398	1.01476	1.10604
	-100	0.235757	0.265646	0.27058					-100	0.890046	1.01185	1.10289
	-99	0.237496	0.267462	0.272445					-99	0.887637	1.00887	1.09967
	-98	0.239324	0.269365	0.27442					-98	0.885169	1.00582	1.09638
	-97	0.241243	0.271363	0.276512					-97	0.882645	1.00272	1.09302
	-96	0.243258	0.273468	0.278723					-96	0.880069	0.999548	1.08959
	-95	0.245359	0.275679	0.281057					-95	0.877437	0.996316	1.0861
	-94	0.247553	0.277995	0.283509					-94	0.874747	0.993025	1.08255
	-93	0.249836	0.280417	0.286078					-93	0.872001	0.989673	1.07894
	-92	0.252219	0.282943	0.288757					-92	0.869197	0.986261	1.07527
	-91	0.254707	0.285581	0.291551					-91	0.866333	0.982788	1.07155
	-90	0.257289	0.288334	0.294461					-90	0.863414	0.979255	1.06777
	-89	0.259969	0.291208	0.297483					-89	0.860439	0.975667	1.06394
	-88	0.262739	0.294194	0.300627					-88	0.857408	0.972027	1.06005
	-87	0.265605	0.297303	0.303914					-87	0.854321	0.968335	1.05611
	-86	0.268577	0.300525	0.307343					-86	0.851177	0.964589	1.0521
	-85	0.271641	0.303857	0.310911					-85	0.847979	0.960794	1.04804
	-84	0.274794	0.30731	0.314613					-84	0.844727	0.956949	1.04391
	-83	0.278045	0.310903	0.318441					-83	0.841418	0.953054	1.03973
	-82	0.281387	0.314615	0.322385					-82	0.838056	0.949114	1.03549
	-81	0.284823	0.318439	0.32645					-81	0.834634	0.945126	1.0312
	-80	0.288355	0.322385	0.330648					-80	0.83116	0.94109	1.02684
	-79	0.29199	0.32644	0.33497					-79	0.827639	0.937009	1.02243
	-78	0.295713	0.330605	0.339422					-78	0.824066	0.932881	1.01797
	-77	0.299529	0.334877	0.344					-77	0.820461	0.928709	1.01345
	-76	0.303432	0.339268	0.348697					-76	0.816813	0.924494	1.00887
	-75	0.307418	0.343783	0.353525					-75	0.813118	0.920237	1.00424
	-74	0.311493	0.348412	0.358471					-74	0.809383	0.915941	0.999565
	-73	0.315657	0.353144	0.363534					-73	0.80561	0.911608	0.994832
	-72	0.319902	0.357977	0.368708					-72	0.801794	0.907236	0.990047
	-71	0.324229	0.362903	0.373984					-71	0.797938	0.902827	0.98521
	-70	0.328636	0.367938	0.379363					-70	0.794037	0.898381	0.980322
	-69	0.333115	0.373064	0.384844					-69	0.790093	0.893896	0.975381
	-68	0.337669	0.378276	0.390427					-68	0.786109	0.889376	0.970387
	-67	0.342294	0.383581	0.396105					-67	0.782089	0.884819	0.965347
	-66	0.346977	0.38898	0.401873					-66	0.778026	0.880226	0.96026
	-65	0.351726	0.39446	0.407731					-65	0.773918	0.875593	0.955122
	-64	0.356538	0.400016	0.413674					-64	0.769769	0.870924	0.949936
	-63	0.361402	0.405644	0.419704					-63	0.765577	0.866226	0.944699
	-62	0.366313	0.411349	0.425824					-62	0.761339	0.861491	0.93941
	-61	0.371276	0.417115	0.43203					-61	0.757062	0.85672	0.934068
	-60	0.376286	0.422936	0.438308					-60	0.75274	0.851907	0.928667
	-59	0.381341	0.42881	0.444653					-59	0.748376	0.847054	0.923204
	-58	0.386428	0.434735	0.451058					-58	0.743967	0.842165	0.917682
	-57	0.391546	0.440708	0.457518					-57	0.739513	0.837231	0.912102
	-56	0.396701	0.44673	0.464031					-56	0.735014	0.832256	0.906465
	-55	0.401886	0.45279	0.470593					-55	0.730478	0.827237	0.900772
	-54	0.407095	0.45888	0.4772					-54	0.725904	0.822175	0.895028
	-53	0.412322	0.464999	0.48384					-53	0.721292	0.817071	0.889235
	-52	0.417562	0.471147	0.490512					-52	0.716641	0.81192	0.883393
	-51	0.422813	0.477311	0.497209					-51	0.711949	0.80673	0.877502
	-50	0.428073	0.48349	0.503931					-50	0.707221	0.801499	0.871558
	-49	0.433333	0.489681	0.510666					-49	0.702457	0.796227	0.865562
	-48	0.438601	0.495879	0.51741					-48	0.69766	0.790914	0.859514
	-47	0.443872	0.502086	0.524166					-47	0.69283	0.785565	0.853416
	-46	0.449133	0.508299	0.53093					-46	0.687964	0.78018	0.84727
	-45	0.454387	0.514515	0.537696					-45	0.68306	0.774757	0.841071
	-44	0.459641	0.520729	0.544463					-44	0.678119	0.769297	0.834818
	-43	0.464885	0.526936	0.551221					-43	0.673149	0.763798	0.828513
	-42	0.47012	0.533124	0.557968					-42	0.668149	0.758261	0.822159
	-41	0.475342	0.539296	0.564701					-41	0.663119	0.752691	0.815752
	-40	0.480549	0.545454	0.571421					-40	0.658059	0.747087	0.809292
	-39	0.485739	0.55159	0.57812					-39	0.652968	0.741451	0.80278
	-38	0.490905	0.557706	0.584796					-38	0.647844	0.735776	0.796219
	-37	0.496051	0.563798	0.591445					-37	0.64269	0.730065	0.789607
	-36	0.501171	0.569858	0.598067					-36	0.637504	0.724323	0.782947
	-35	0.506264	0.575893	0.604654					-35	0.632289	0.718548	0.776235
	-34	0.511326	0.581903	0.611204					-34	0.627047	0.712747	0.769479
	-33	0.516354	0.587883	0.617715					-33	0.621781	0.706918	0.762683
	-32	0.521348	0.593825	0.624191					-32	0.616492	0.701063	0.755844
	-31	0.526316	0.599727	0.630623					-31	0.611181	0.695184	0.748968
	-30	0.531251	0.605596	0.637013					-30	0.60585	0.689284	0.742056
	-29	0.536154	0.611427	0.643362					-29	0.600497	0.683357	0.735108
	-28	0.541021	0.61722	0.649673					-28	0.595126	0.677409	0.728133
	-27	0.545855	0.622969	0.655939					-27	0.589739	0.671439	0.721134
	-26	0.550657	0.628668	0.662156					-26	0.584335	0.665454	0.714118
	-25	0.555422	0.634323	0.668326					-25	0.578921	0.65945	0.707086
	-24	0.56014	0.639926	0.674439					-24	0.573496	0.653434	0.700038
	-23	0.564817	0.645477	0.680496					-23	0.568057	0.64741	0.692969
	-22	0.569452	0.650982	0.686495					-22	0.562611	0.641377	0.685877
	-21	0.574043	0.656441	0.692441					-21	0.557155	0.635338	0.678765
	-20	0.578595	0.661849	0.698335					-20	0.551693	0.629297	0.671645
	-19	0.583114	0.667211	0.704191					-19	0.546221	0.623251	0.664517
	-18	0.587594	0.672524	0.710003					-18	0.540747	0.617203	0.657382
	-17	0.592036	0.677793	0.715765					-17	0.535272	0.611155	0.650248
	-16	0.596437	0.683025	0.721475					-16	0.529793	0.605107	0.643118
	-15	0.600813	0.688207	0.727128					-15	0.524313	0.599063	0.63599
	-14	0.605155	0.693334	0.732726					-14	0.518835	0.593021	0.628869
	-13	0.609455	0.698406	0.738269					-13	0.513361	0.586986	0.621762
	-12	0.613715	0.703419	0.743758					-12	0.507897	0.58096	0.614674
	-11	0.617939	0.70838	0.749198					-11	0.502437	0.574944	0.607606
	-10	0.622134	0.713295	0.754589					-10	0.496989	0.568939	0.600565
	-9	0.626298	0.718167	0.759932					-9	0.491556	0.562948	0.593552
	-8	0.63043	0.722988	0.765229					-8	0.486138	0.556978	0.586571
	-7	0.634526	0.727765	0.770481					-7	0.480735	0.551029	0.579627
	-6	0.638592	0.732495	0.775688					-6	0.475349	0.5451	0.572715
	-5	0.642631	0.737179	0.780855					-5	0.469985	0.539193	0.56584
	-4	0.646647	0.741821	0.785985					-4	0.464647	0.533311	0.559007
	-3	0.650633	0.746425	0.791085					-3	0.459336	0.527457	0.552216
	-2	0.654593	0.750991	0.796156					-2	0.454054	0.521636	0.545468
	-1	0.65853	0.75552	0.801195					-1	0.448806	0.515846	0.538767
	0	0.662446	0.760011	0.80621					0	0.443591	0.510091	0.532112
	1	0.666335	0.764472	0.811199					1	0.438417	0.504375	0.52551
	2	0.670194	0.768904	0.816162					2	0.433284	0.498707	0.518965
	3	0.674025	0.773306	0.821099					3	0.428195	0.493094	0.512487
	4	0.677836	0.777678	0.826023					4	0.423154	0.487524	0.506073
	5	0.681621	0.782023	0.830926					5	0.418172	0.482006	0.49972
	6	0.68538	0.786344	0.835803					6	0.413242	0.476531	0.493429
	7	0.689122	0.79064	0.840664					7	0.408357	0.471112	0.487207
	8	0.692846	0.794923	0.845508					8	0.403518	0.46574	0.481046
	9	0.696552	0.799187	0.850332					9	0.398733	0.460414	0.474954
	10	0.700236	0.803437	0.855138					10	0.394	0.455131	0.468938
	11	0.703909	0.807674	0.859929					11	0.389317	0.449898	0.462992
	12	0.707568	0.811899	0.864704					12	0.384691	0.444714	0.457117
	13	0.711211	0.81612	0.869468					13	0.38012	0.439588	0.451311
	14	0.714839	0.820336	0.874217					14	0.375608	0.434509	0.445583
	15	0.718459	0.824543	0.878958					15	0.371155	0.429483	0.439928
	16	0.722073	0.82874	0.883687					16	0.366757	0.424512	0.434343
	17	0.725678	0.832924	0.8884					17	0.36241	0.419604	0.428838
	18	0.729272	0.837094	0.893094					18	0.358119	0.414763	0.423417
	19	0.73285	0.841252	0.897766					19	0.353896	0.409994	0.418077
	20	0.736415	0.845397	0.902409					20	0.349738	0.405297	0.412822
	21	0.739959	0.849519	0.907025					21	0.345646	0.400668	0.407651
	22	0.743485	0.853619	0.911614					22	0.341621	0.396106	0.402565
	23	0.746992	0.857697	0.916172					23	0.337664	0.391616	0.397567
	24	0.750479	0.861749	0.920694					24	0.333778	0.387195	0.392657
	25	0.753943	0.865771	0.925178					25	0.329966	0.382847	0.387828
	26	0.757383	0.869762	0.929628					26	0.326213	0.378571	0.383085
	27	0.76079	0.873722	0.934039					27	0.322527	0.37437	0.378434
	28	0.764164	0.87765	0.938409					28	0.318905	0.370244	0.373871
	29	0.767501	0.881541	0.942734					29	0.315351	0.366189	0.369394
	30	0.770796	0.885389	0.947012					30	0.31187	0.362213	0.365007
	31	0.774051	0.889195	0.951243					31	0.308457	0.35832	0.360713
	32	0.777263	0.892958	0.955426					32	0.305111	0.3545	0.356514
	33	0.780445	0.896671	0.95956					33	0.301831	0.350753	0.352401
	34	0.783586	0.900333	0.963636					34	0.298607	0.347074	0.348373
	35	0.786684	0.903947	0.96765					35	0.295443	0.343469	0.344428
	36	0.789742	0.907514	0.971602					36	0.292343	0.339939	0.340568
	37	0.792751	0.911023	0.9755					37	0.289305	0.336487	0.336797
	38	0.795712	0.914473	0.979343					38	0.286321	0.333107	0.333114
	39	0.798624	0.91786	0.983122					39	0.283399	0.329802	0.329527
	40	0.801483	0.921184	0.986831					40	0.280548	0.326575	0.326033
	41	0.80429	0.924445	0.99047					41	0.277766	0.323419	0.32263
	42	0.807045	0.92764	0.994044					42	0.275057	0.320329	0.319315
	43	0.809743	0.930763	0.997546					43	0.27242	0.317318	0.316081
	44	0.812376	0.933812	1.00097					44	0.26985	0.314383	0.31294
	45	0.814946	0.936785	1.00432					45	0.267343	0.311526	0.309889
	46	0.817449	0.939682	1.0076					46	0.264897	0.308742	0.306926
	47	0.819882	0.942509	1.0108					47	0.262518	0.306037	0.304053
	48	0.822247	0.94526	1.01392					48	0.260198	0.303409	0.301272
	49	0.824547	0.947938	1.01697					49	0.257948	0.300859	0.298577
	50	0.826784	0.95055	1.01995					50	0.25576	0.298376	0.295965
	51	0.828959	0.95309	1.02285					51	0.253631	0.295955	0.293434
	52	0.831066	0.95556	1.02568					52	0.251565	0.2936	0.290984
	53	0.833112	0.957966	1.02844					53	0.249565	0.291313	0.288613
	54	0.835096	0.960309	1.03114					54	0.24763	0.289097	0.28632
	55	0.837029	0.962589	1.03378					55	0.245761	0.286952	0.284108
	56	0.83891	0.964811	1.03634					56	0.243944	0.284878	0.281971
	57	0.840741	0.966973	1.03884					57	0.242176	0.282874	0.279909
	58	0.842528	0.969079	1.04128					58	0.240464	0.280943	0.277921
	59	0.844272	0.97113	1.04365					59	0.238812	0.279089	0.27601
	60	0.845968	0.973128	1.04596					60	0.237216	0.277305	0.274178
	61	0.847615	0.975075	1.04821					61	0.235678	0.275595	0.272423
	62	0.849216	0.976975	1.05041					62	0.234196	0.273956	0.27074
	63	0.850775	0.978831	1.05254					63	0.23277	0.27238	0.269126
	64	0.852296	0.980643	1.05462					64	0.231401	0.270867	0.267584
	65	0.853776	0.982416	1.05664					65	0.230093	0.269424	0.266112
	66	0.855221	0.984151	1.05862					66	0.228845	0.268045	0.264712
	67	0.856635	0.985849	1.06055					67	0.227656	0.266732	0.263381
	68	0.858018	0.987514	1.06244					68	0.226516	0.265482	0.262115
	69	0.859382	0.989151	1.06429					69	0.225428	0.264292	0.260916
	70	0.860721	0.990763	1.06611					70	0.224391	0.263162	0.259783
	71	0.862044	0.992351	1.06789					71	0.223403	0.262097	0.258715
	72	0.863353	0.993916	1.06964					72	0.222467	0.261088	0.257715
	73	0.864645	0.99546	1.07136					73	0.221576	0.260129	0.256778
	74	0.865927	0.996982	1.07304					74	0.220732	0.259228	0.255907
	75	0.867206	0.998485	1.07471					75	0.219941	0.258382	0.255096
	76	0.86848	0.999966	1.07635					76	0.219187	0.257593	0.254345
	77	0.86975	1.00143	1.07797					77	0.218477	0.256859	0.253646
	78	0.871017	1.00289	1.07959					78	0.217808	0.256173	0.253008
	79	0.872282	1.00435	1.08119					79	0.217176	0.255534	0.252435
	80	0.873546	1.0058	1.08278					80	0.216591	0.254945	0.251918
	81	0.87481	1.00724	1.08437					81	0.216044	0.254408	0.25146
	82	0.876071	1.00868	1.08595					82	0.21553	0.253925	0.251063
	83	0.877331	1.01013	1.08755					83	0.21505	0.253492	0.25072
	84	0.878594	1.01157	1.08914					84	0.214602	0.253108	0.250429
	85	0.879863	1.01303	1.09075					85	0.214183	0.252765	0.250193
	86	0.881145	1.0145	1.09235					86	0.213797	0.252463	0.250011
	87	0.882438	1.01598	1.09398					87	0.213448	0.252205	0.249881
	88	0.883738	1.01748	1.09561					88	0.213133	0.251988	0.249798
	89	0.885052	1.019	1.09727					89	0.212848	0.25182	0.249762
	90	0.886373	1.02054	1.09894					90	0.212604	0.251696	0.24977
	91	0.887696	1.02209	1.10064					91	0.212397	0.251615	0.249819
	92	0.889021	1.02367	1.10235					92	0.212219	0.251574	0.249909
	93	0.890353	1.02527	1.10409					93	0.212074	0.251577	0.250044
	94	0.89169	1.02689	1.10585					94	0.211965	0.25162	0.250221
	95	0.893033	1.02853	1.10764					95	0.211894	0.251701	0.250443
	96	0.894382	1.0302	1.10945					96	0.211855	0.251819	0.250717
	97	0.895731	1.03188	1.11128					97	0.211849	0.25197	0.251032
	98	0.897077	1.03359	1.11314					98	0.211877	0.252155	0.25139
	99	0.89842	1.0353	1.11503					99	0.21194	0.252371	0.251792
	100	0.899763	1.03704	1.11694					100	0.212035	0.252619	0.252235
	101	0.901103	1.03879	1.11887					101	0.212165	0.252901	0.252714
	102	0.902445	1.04056	1.12084					102	0.212334	0.253217	0.253229
	103	0.903794	1.04235	1.12283					103	0.212535	0.253569	0.25378
	104	0.90515	1.04416	1.12484					104	0.212766	0.253962	0.254371
	105	0.906512	1.04599	1.12689					105	0.213037	0.254395	0.255001
	106	0.907882	1.04784	1.12896					106	0.213341	0.254869	0.255667
	107	0.909265	1.0497	1.13106					107	0.213682	0.255379	0.256367
	108	0.910656	1.05159	1.13319					108	0.214061	0.255921	0.257105
	109	0.912056	1.0535	1.13533					109	0.214471	0.256501	0.257876
	110	0.913463	1.05541	1.1375					110	0.214908	0.25712	0.258678
	111	0.914874	1.05735	1.13968					111	0.215377	0.257771	0.259508
	112	0.916291	1.05928	1.14188					112	0.215879	0.258453	0.260368
	113	0.917715	1.06123	1.14408					113	0.21641	0.25917	0.261262
	114	0.919147	1.06317	1.14629					114	0.216973	0.259924	0.262192
	115	0.920581	1.06512	1.14851					115	0.217567	0.260713	0.263153
	116	0.922017	1.06707	1.15072					116	0.218192	0.261534	0.264146
	117	0.923447	1.06901	1.15292					117	0.21885	0.262384	0.265163
	118	0.924871	1.07095	1.15513					118	0.219548	0.263271	0.266205
	119	0.926289	1.07287	1.15732					119	0.220278	0.264189	0.267274
	120	0.927701	1.07478	1.1595					120	0.221035	0.265136	0.26838
	121	0.929113	1.07666	1.16165					121	0.221823	0.266115	0.269521
	122	0.930519	1.07853	1.16378					122	0.222644	0.267129	0.270693
	123	0.931917	1.08037	1.16589					123	0.223497	0.268172	0.271904
	124	0.933317	1.08219	1.16797					124	0.224384	0.269247	0.27315
	125	0.934715	1.08398	1.17003					125	0.225302	0.270351	0.274431
	126	0.936108	1.08575	1.17205					126	0.226251	0.271489	0.275746
	127	0.937492	1.08748	1.17404					127	0.227234	0.272657	0.277096
	128	0.938865	1.08918	1.17601					128	0.228246	0.273857	0.278483
	129	0.940229	1.09085	1.17794					129	0.229292	0.275088	0.279904
	130	0.94158	1.0925	1.17983					130	0.230374	0.276349	0.281361
	131	0.942918	1.09411	1.18169					131	0.231491	0.277637	0.282857
	132	0.944237	1.0957	1.18351					132	0.232642	0.278963	0.28439
	133	0.945532	1.09726	1.18528					133	0.233832	0.280319	0.28596
	134	0.946804	1.09877	1.18701					134	0.23506	0.281706	0.287564
	135	0.948048	1.10026	1.18869					135	0.236322	0.283126	0.289209
	136	0.949263	1.10169	1.19032					136	0.237622	0.284576	0.290885
	137	0.950451	1.10308	1.19189					137	0.238955	0.286053	0.292588
	138	0.9516	1.10441	1.1934					138	0.240321	0.287558	0.294323
	139	0.952713	1.10569	1.19484					139	0.241714	0.289091	0.29609
	140	0.953785	1.10692	1.19622					140	0.243137	0.290658	0.297887
	141	0.954812	1.10808	1.19751					141	0.24459	0.292249	0.299714
	142	0.955794	1.10918	1.19873					142	0.24607	0.293862	0.301572
	143	0.956725	1.11022	1.19987					143	0.24758	0.2955	0.303465
	144	0.957607	1.11119	1.20092					144	0.249116	0.297166	0.305387
	145	0.958434	1.1121	1.2019					145	0.250675	0.29886	0.307338
	146	0.959214	1.11294	1.20279					146	0.25226	0.300584	0.309312
	147	0.95994	1.11371	1.20361					147	0.253864	0.30233	0.311311
	148	0.960613	1.11442	1.20434					148	0.255487	0.304102	0.313335
	149	0.961239	1.11506	1.205					149	0.257131	0.305906	0.315387
	150	0.961815	1.11563	1.20558					150	0.258796	0.307737	0.317464
	151	0.962334	1.11614	1.20608					151	0.260482	0.309587	0.319561
	152	0.962795	1.11657	1.20649					152	0.262184	0.311458	0.32168
	153	0.963193	1.11694	1.20683					153	0.263898	0.313351	0.323823
	154	0.963533	1.11724	1.20709					154	0.265629	0.315263	0.325984
	155	0.963813	1.11747	1.20727					155	0.267369	0.317193	0.32816
	156	0.964024	1.11763	1.20737					156	0.269117	0.319139	0.330345
	157	0.964164	1.11773	1.20739					157	0.270874	0.321108	0.332552
	158	0.964233	1.11775	1.20731					158	0.272644	0.32309	0.334771
	159	0.964227	1.1177	1.20716					159	0.274425	0.325091	0.337005
	160	0.964151	1.11759	1.20691					160	0.276215	0.327104	0.339252
	161	0.964006	1.1174	1.20659					161	0.278007	0.329129	0.341511
	162	0.963794	1.11714	1.20619					162	0.279801	0.331169	0.343779
	163	0.96352	1.1168	1.20571					163	0.281601	0.33322	0.346056
	164	0.963179	1.11639	1.20514					164	0.283402	0.335292	0.348341
	165	0.962771	1.1159	1.2045					165	0.285208	0.337379	0.350639
	166	0.962299	1.11534	1.20377					166	0.287015	0.339483	0.352952
	167	0.961767	1.1147	1.20296					167	0.288828	0.341605	0.355269
	168	0.961173	1.11399	1.20208					168	0.290649	0.343739	0.357596
	169	0.960519	1.11321	1.20113					169	0.29247	0.345883	0.359929
	170	0.959806	1.11236	1.20011					170	0.294295	0.348042	0.362269
	171	0.959039	1.11145	1.19902					171	0.296127	0.350215	0.364616
	172	0.95822	1.11047	1.19788					172	0.297967	0.352398	0.366971
	173	0.95735	1.10943	1.19668					173	0.299813	0.354594	0.369336
	174	0.95643	1.10834	1.19544					174	0.301663	0.356805	0.371702
	175	0.955465	1.10719	1.19416					175	0.303512	0.35903	0.37407
	176	0.954452	1.10598	1.19283					176	0.305362	0.361268	0.376447
	177	0.953397	1.10474	1.19146					177	0.307215	0.363519	0.378829
	178	0.952301	1.10345	1.19005					178	0.309075	0.365792	0.381213
	179	0.951166	1.10211	1.18861					179	0.31094	0.368073	0.383608
	180	0.949999	1.10073	1.18712					180	0.312813	0.370365	0.386009
	181	0.948798	1.0993	1.1856					181	0.314694	0.372659	0.388418
	182	0.947572	1.09782	1.18404					182	0.316581	0.37496	0.390833
	183	0.946316	1.09631	1.18244					183	0.318471	0.377268	0.393251
	184	0.945034	1.09476	1.18081					184	0.320371	0.379584	0.395681
	185	0.943724	1.09318	1.17915					185	0.322277	0.38191	0.39812
	186	0.942393	1.09155	1.17745					186	0.324191	0.384245	0.400568
	187	0.941042	1.0899	1.17572					187	0.32611	0.386584	0.403028
	188	0.939681	1.08821	1.17396					188	0.328038	0.388928	0.405498
	189	0.938308	1.0865	1.17217					189	0.329969	0.39128	0.407973
	190	0.936926	1.08477	1.17036					190	0.331905	0.393633	0.410452
	191	0.935532	1.08302	1.16853					191	0.333849	0.395986	0.412933
	192	0.934126	1.08126	1.16669					192	0.335796	0.398333	0.415417
	193	0.93271	1.07948	1.16482					193	0.337752	0.400678	0.417903
	194	0.931281	1.07769	1.16294					194	0.339725	0.40302	0.420397
	195	0.929841	1.0759	1.16103					195	0.341703	0.405357	0.422895
	196	0.928395	1.07411	1.15912					196	0.343685	0.407691	0.425398
	197	0.92694	1.0723	1.15718					197	0.34567	0.410027	0.427904
	198	0.925479	1.07049	1.15522					198	0.347664	0.412358	0.430412
	199	0.924013	1.06867	1.15325					199	0.349662	0.414688	0.432921
	200	0.922539	1.06684	1.15126					200	0.351664	0.417014	0.435431
	201	0.921059	1.065	1.14926					201	0.353675	0.41934	0.437944
	202	0.919571	1.06316	1.14723					202	0.355692	0.421662	0.440455
	203	0.918078	1.06131	1.14518					203	0.35771	0.42398	0.442965
	204	0.916581	1.05945	1.14311					204	0.359733	0.426291	0.445474
	205	0.915088	1.05759	1.14102					205	0.361753	0.428594	0.447982
	206	0.913603	1.05572	1.13891					206	0.363769	0.430887	0.450491
	207	0.912108	1.05384	1.13677					207	0.365785	0.433178	0.452996
	208	0.910609	1.05195	1.1346					208	0.367793	0.435465	0.455495
	209	0.90911	1.05005	1.13241					209	0.369792	0.437748	0.457987
	210	0.907609	1.04813	1.1302					210	0.371783	0.440025	0.460476
	211	0.906102	1.0462	1.12798					211	0.373769	0.442295	0.462956
	212	0.9046	1.04426	1.12573					212	0.375751	0.44456	0.465428
	213	0.903098	1.04231	1.12345					213	0.377723	0.446819	0.467894
	214	0.901589	1.04034	1.12116					214	0.379685	0.449066	0.470348
	215	0.900073	1.03837	1.11885					215	0.381637	0.451302	0.472787
	216	0.898554	1.03639	1.11652					216	0.38358	0.453526	0.475213
	217	0.897036	1.03441	1.11419					217	0.385507	0.455736	0.477628
	218	0.895517	1.03242	1.11184					218	0.387422	0.457942	0.480036
	219	0.893989	1.03042	1.10948					219	0.389327	0.460144	0.482431
	220	0.892455	1.02841	1.10711					220	0.391224	0.462338	0.484815
	221	0.890914	1.0264	1.10473					221	0.393116	0.464524	0.487187
	222	0.889373	1.02439	1.10234					222	0.394997	0.4667	0.489547
	223	0.887833	1.02237	1.09994					223	0.396874	0.468863	0.491894
	224	0.886303	1.02035	1.09754					224	0.398744	0.47102	0.494228
	225	0.884777	1.01831	1.09514					225	0.400607	0.473173	0.496551
	226	0.883253	1.01626	1.09274					226	0.402462	0.475316	0.498858
	227	0.881724	1.0142	1.09033					227	0.404313	0.47745	0.501152
	228	0.880195	1.01213	1.08792					228	0.406154	0.479573	0.503436
	229	0.878668	1.01005	1.08551					229	0.407989	0.481689	0.505708
	230	0.877141	1.00796	1.0831					230	0.409819	0.483801	0.507967
	231	0.875612	1.00587	1.0807					231	0.411643	0.485909	0.510211
	232	0.874078	1.00378	1.07829					232	0.413459	0.488013	0.512437
	233	0.872549	1.00168	1.0759					233	0.415273	0.490107	0.514645
	234	0.871023	0.999598	1.07351					234	0.417085	0.492188	0.516843
	235	0.869505	0.997528	1.07114					235	0.418896	0.494261	0.519032
	236	0.867997	0.99548	1.0688					236	0.420702	0.496328	0.521209
	237	0.866498	0.993456	1.06647					237	0.422508	0.498385	0.523372
	238	0.865016	0.991458	1.06418					238	0.424305	0.500435	0.525521
	239	0.86355	0.989492	1.06191					239	0.426095	0.502477	0.527655
	240	0.862103	0.98757	1.05968					240	0.427879	0.504511	0.529777
	241	0.860677	0.98569	1.05749					241	0.429654	0.506536	0.531886
	242	0.859271	0.983853	1.05534					242	0.431425	0.508553	0.533983
	243	0.857888	0.982057	1.05323					243	0.433191	0.510561	0.536066
	244	0.856533	0.980301	1.05116					244	0.434952	0.512559	0.538135
	245	0.855207	0.978593	1.04914					245	0.436714	0.514547	0.54019
	246	0.853907	0.976935	1.04717					246	0.438473	0.516527	0.542236
	247	0.852634	0.975322	1.04526					247	0.440231	0.518496	0.544273
	248	0.851393	0.973762	1.04339					248	0.441985	0.52046	0.546296
	249	0.850183	0.972254	1.04158					249	0.443736	0.522416	0.548307
	250	0.849009	0.970795	1.03983					250	0.445484	0.52436	0.550302
	251	0.847876	0.969395	1.03814					251	0.447227	0.526294	0.552283
	252	0.846782	0.968054	1.03652					252	0.448964	0.528217	0.554248
	253	0.84573	0.966773	1.03497					253	0.450696	0.530129	0.556196
	254	0.844713	0.965561	1.03348					254	0.452432	0.532032	0.558129
	255	0.843739	0.964414	1.03206					255	0.45416	0.533931	0.560045
	256	0.84281	0.963332	1.03071					256	0.45588	0.535824	0.561944
	257	0.841929	0.962314	1.02942					257	0.45759	0.537704	0.56383
	258	0.841095	0.961365	1.02821					258	0.459297	0.539573	0.565705
	259	0.840314	0.96049	1.02707					259	0.460995	0.541432	0.567571
	260	0.839584	0.959689	1.02602					260	0.462689	0.543283	0.569429
	261	0.838902	0.958965	1.02504					261	0.46438	0.545126	0.571278
	262	0.838274	0.95832	1.02415					262	0.466063	0.546959	0.573114
	263	0.837703	0.957757	1.02335					263	0.467738	0.548785	0.574942
	264	0.837187	0.957275	1.02263					264	0.469408	0.550613	0.576762
	265	0.836726	0.956872	1.022					265	0.471073	0.552437	0.578571
	266	0.836323	0.956546	1.02145					266	0.472733	0.554253	0.580368
	267	0.835975	0.956289	1.02098					267	0.474382	0.556061	0.58215
	268	0.835683	0.956101	1.02059					268	0.476021	0.55786	0.583918
	269	0.835442	0.955978	1.02028					269	0.477657	0.559649	0.585674
	270	0.835262	0.955917	1.02005					270	0.479289	0.561438	0.587424
	271	0.835142	0.955922	1.0199					271	0.48091	0.563221	0.589169
	272	0.83508	0.955991	1.01983					272	0.482528	0.564992	0.590909
	273	0.835072	0.95612	1.01984					273	0.484147	0.566756	0.59264
	274	0.835116	0.956312	1.01993					274	0.485757	0.56851	0.594364
	275	0.835216	0.95656	1.02009					275	0.487354	0.570257	0.59608
	276	0.835367	0.95687	1.02034					276	0.488936	0.571999	0.597793
	277	0.835571	0.957236	1.02066					277	0.490505	0.573734	0.599502
	278	0.835825	0.957658	1.02106					278	0.492069	0.575463	0.601202
	279	0.836132	0.958138	1.02152					279	0.493622	0.577184	0.602896
	280	0.836489	0.958672	1.02205					280	0.495168	0.5789	0.604579
	281	0.836893	0.959254	1.02264					281	0.496709	0.580608	0.60626
	282	0.837341	0.959882	1.02329					282	0.498239	0.582309	0.607938
	283	0.83784	0.960555	1.02398					283	0.499765	0.584003	0.60962
	284	0.838378	0.961264	1.02472					284	0.501287	0.58569	0.611299
	285	0.838949	0.962011	1.02551					285	0.502804	0.587369	0.61297
	286	0.839555	0.962791	1.02634					286	0.504315	0.589041	0.614637
	287	0.840191	0.963599	1.02722					287	0.505815	0.590703	0.616302
	288	0.840856	0.964436	1.02813					288	0.507316	0.592359	0.617966
	289	0.841549	0.965301	1.02907					289	0.508819	0.594009	0.619633
	290	0.842265	0.966189	1.03005					290	0.510328	0.595651	0.621293
	291	0.843	0.9671	1.03105					291	0.511845	0.597282	0.622947
	292	0.843757	0.968028	1.03208					292	0.513356	0.598904	0.624596
	293	0.844535	0.968976	1.03315					293	0.514857	0.600515	0.626239
	294	0.845338	0.969935	1.03424					294	0.51635	0.602115	0.627877
	295	0.84616	0.970902	1.03534					295	0.517835	0.603711	0.62951
	296	0.847001	0.971874	1.03646					296	0.519312	0.605298	0.63114
	297	0.847854	0.972856	1.03759					297	0.52078	0.606877	0.63277
	298	0.848713	0.973844	1.03873					298	0.522237	0.608445	0.634401
	299	0.849571	0.974836	1.03988					299	0.523689	0.610005	0.636038
	300	0.850432	0.975831	1.04102					300	0.525136	0.611557	0.637677
	301	0.851296	0.97683	1.04217					301	0.526581	0.6131	0.639315
	302	0.852164	0.97783	1.04331					302	0.528025	0.614636	0.640949
	303	0.853024	0.978821	1.04444					303	0.529468	0.616168	0.64258
	304	0.853878	0.9798	1.04555					304	0.530908	0.617694	0.644203
	305	0.854718	0.980761	1.04664					305	0.532343	0.619212	0.645823
	306	0.855545	0.981703	1.04771					306	0.533778	0.620723	0.647445
	307	0.856361	0.982624	1.04876					307	0.535217	0.622231	0.649063
	308	0.857159	0.983523	1.04978					308	0.536665	0.623735	0.650684
	309	0.857932	0.984396	1.05078					309	0.538113	0.625235	0.652304
	310	0.858674	0.985248	1.05174					310	0.539565	0.626732	0.65392
	311	0.859384	0.98607	1.05267					311	0.541019	0.628231	0.655534
	312	0.86006	0.986864	1.05356					312	0.542468	0.629733	0.657151
	313	0.860702	0.987628	1.05441					313	0.543918	0.631232	0.658769
	314	0.861307	0.988359	1.05522					314	0.545371	0.632733	0.660388
	315	0.861874	0.989056	1.056					315	0.546826	0.63424	0.662012
	316	0.862408	0.98972	1.05675					316	0.548285	0.635745	0.663641
	317	0.862909	0.99035	1.05745					317	0.549748	0.637249	0.665276
	318	0.863368	0.990941	1.0581					318	0.551213	0.638752	0.666914
	319	0.863792	0.991491	1.05871					319	0.552685	0.640255	0.668556
	320	0.864173	0.991998	1.05928					320	0.554154	0.64176	0.670199
	321	0.864513	0.99246	1.0598					321	0.555622	0.64327	0.671846
	322	0.864814	0.992877	1.06027					322	0.557092	0.644787	0.673492
	323	0.865069	0.993256	1.06069					323	0.558565	0.646311	0.675138
	324	0.865276	0.993594	1.06106					324	0.56004	0.647843	0.676785
	325	0.865436	0.993891	1.06138					325	0.561514	0.64938	0.678432
	326	0.865552	0.994149	1.06164					326	0.562993	0.650924	0.680082
	327	0.865629	0.994371	1.06186					327	0.564479	0.652472	0.681734
	328	0.865668	0.994558	1.06203					328	0.565971	0.654027	0.683388
	329	0.865667	0.994706	1.06216					329	0.567457	0.655589	0.685043
	330	0.86563	0.994814	1.06223					330	0.568934	0.657155	0.686697
	331	0.865556	0.99488	1.06225					331	0.570397	0.658717	0.688346
	332	0.86545	0.994906	1.06223					332	0.571851	0.660278	0.689983
	333	0.865305	0.994888	1.06215					333	0.573291	0.661833	0.691617
	334	0.86512	0.994823	1.06203					334	0.574713	0.663382	0.693244
	335	0.8649	0.994719	1.06186					335	0.57612	0.664931	0.694867
	336	0.864644	0.994576	1.06164					336	0.577514	0.666477	0.696479
	337	0.864354	0.994401	1.06139					337	0.578896	0.66802	0.698082
	338	0.864032	0.994193	1.0611					338	0.580259	0.669563	0.699677
	339	0.863676	0.993952	1.06076					339	0.581607	0.671104	0.701262
	340	0.86329	0.993685	1.06038					340	0.582936	0.672643	0.702842
	341	0.862876	0.993388	1.05996					341	0.584251	0.674176	0.704414
	342	0.862438	0.993056	1.0595					342	0.585552	0.675703	0.705978
	343	0.861972	0.992682	1.05899					343	0.58684	0.677231	0.707537
	344	0.86148	0.992267	1.05845					344	0.588138	0.678751	0.709083
	345	0.860967	0.991816	1.05786					345	0.589428	0.680264	0.710614
	346	0.860431	0.991338	1.05724					346	0.590712	0.681768	0.712131
	347	0.859867	0.990828	1.05658					347	0.591987	0.683263	0.713637
	348	0.859278	0.990285	1.05588					348	0.593256	0.684753	0.715132
	349	0.858667	0.989711	1.05515					349	0.594517	0.686238	0.716619
	350	0.858038	0.98911	1.05439					350	0.595772	0.687722	0.718097
	351	0.857384	0.988482	1.05359					351	0.597016	0.689201	0.719571
	352	0.856711	0.987826	1.05277					352	0.598255	0.690676	0.72104
	353	0.856018	0.98714	1.05192					353	0.599487	0.692141	0.722498
	354	0.855306	0.986424	1.05105					354	0.600716	0.693598	0.723949
	355	0.854582	0.985678	1.05015					355	0.601941	0.695045	0.725395
	356	0.853845	0.984902	1.04922					356	0.603164	0.696481	0.726834
	357	0.853088	0.9841	1.04827					357	0.604382	0.697905	0.728264
	358	0.852312	0.983268	1.0473					358	0.605599	0.699319	0.729687
	359	0.851514	0.982404	1.04629					359	0.60681	0.700726	0.7311
	360	0.850704	0.981513	1.04526					360	0.608019	0.702127	0.732503
	361	0.84988	0.980596	1.04421					361	0.609225	0.703525	0.7339
	362	0.849039	0.979651	1.04313					362	0.610434	0.704919	0.735289
	363	0.848177	0.978679	1.04203					363	0.611651	0.706318	0.736676
	364	0.847295	0.97769	1.0409					364	0.612874	0.707712	0.738061
	365	0.846396	0.976677	1.03975					365	0.614105	0.709104	0.739444
	366	0.845477	0.975644	1.03859					366	0.615342	0.710496	0.740822
	367	0.844541	0.974587	1.03741					367	0.616587	0.711884	0.742195
	368	0.843587	0.973505	1.0362					368	0.617839	0.71327	0.743569
	369	0.842616	0.972398	1.03498					369	0.619095	0.714652	0.744937
	370	0.841629	0.971268	1.03375					370	0.620361	0.716029	0.746301
	371	0.840631	0.970117	1.0325					371	0.621634	0.717401	0.747665
	372	0.83962	0.968946	1.03124					372	0.622917	0.718767	0.749033
	373	0.838597	0.967757	1.02997					373	0.624205	0.720136	0.750408
	374	0.837565	0.966557	1.02871					374	0.625495	0.721511	0.751786
	375	0.836525	0.965345	1.02744					375	0.626797	0.722882	0.753168
	376	0.835477	0.964123	1.02616					376	0.628095	0.724247	0.754557
	377	0.834428	0.962886	1.02488					377	0.629391	0.725613	0.755951
	378	0.833373	0.961635	1.02358					378	0.63068	0.726975	0.757347
	379	0.832312	0.96037	1.02228					379	0.631968	0.728331	0.758742
	380	0.831248	0.959095	1.02097					380	0.633249	0.729684	0.760139
	381	0.830175	0.957812	1.01964					381	0.634528	0.731027	0.761537
	382	0.829099	0.956519	1.01832					382	0.635803	0.732363	0.762932
	383	0.828023	0.955221	1.01699					383	0.637069	0.733691	0.764317
	384	0.826942	0.953922	1.01566					384	0.638331	0.73501	0.765695
	385	0.825856	0.952618	1.01432					385	0.639584	0.736318	0.767067
	386	0.824769	0.951315	1.013					386	0.640831	0.737618	0.768434
	387	0.823676	0.950013	1.01166					387	0.642077	0.738908	0.769794
	388	0.822578	0.948716	1.01033					388	0.64331	0.740186	0.771143
	389	0.821482	0.94742	1.009					389	0.644528	0.741454	0.77248
	390	0.820388	0.946129	1.00768					390	0.645733	0.742705	0.773807
	391	0.819302	0.944848	1.00636					391	0.646923	0.743942	0.775123
	392	0.818222	0.943571	1.00505					392	0.648094	0.745161	0.776428
	393	0.817145	0.942301	1.00375					393	0.649247	0.746363	0.777722
	394	0.816075	0.941042	1.00246					394	0.650383	0.747547	0.779006
	395	0.815023	0.939792	1.00119					395	0.651499	0.748709	0.780277
	396	0.813981	0.938557	0.999926					396	0.652599	0.749851	0.781535
	397	0.812962	0.937338	0.998682					397	0.653678	0.750981	0.782784
	398	0.811961	0.936134	0.997452					398	0.654738	0.752095	0.784024
	399	0.810987	0.93495	0.996237					399	0.655779	0.753193	0.785254
	400	0.810036	0.933789	0.995041					400	0.656797	0.754273	0.786471
	401	0.809109	0.932653	0.993869					401	0.657794	0.755336	0.787679
	402	0.808206	0.931543	0.99272					402	0.658774	0.756381	0.788872
	403	0.807331	0.930456	0.991593					403	0.659734	0.757405	0.790052
	404	0.806483	0.929396	0.990484					404	0.660676	0.758409	0.791213
	405	0.805664	0.928366	0.989394					405	0.661598	0.759401	0.792358
	406	0.804874	0.927357	0.988327					406	0.662506	0.760383	0.793486
	407	0.804112	0.926369	0.987284					407	0.663425	0.761347	0.794595
	408	0.803381	0.925411	0.986269					408	0.664332	0.762292	0.795685
	409	0.802683	0.924487	0.985286					409	0.665236	0.763224	0.796756
	410	0.802013	0.923601	0.984336					410	0.666131	0.764138	0.797808
	411	0.801376	0.922755	0.983424					411	0.66702	0.765038	0.798845
	412	0.800776	0.921955	0.982552					412	0.667902	0.765924	0.799862
	413	0.800218	0.921199	0.981723					413	0.668773	0.766797	0.800863
	414	0.799701	0.920487	0.980932					414	0.669638	0.767654	0.80185
	415	0.79922	0.919815	0.980181					415	0.670499	0.768498	0.802822
	416	0.798778	0.919182	0.97947					416	0.671355	0.76933	0.80378
	417	0.798369	0.918591	0.978795					417	0.672202	0.770146	0.804723
	418	0.797997	0.918044	0.978157					418	0.67305	0.770947	0.805653
	419	0.797656	0.917538	0.97756					419	0.673891	0.771738	0.806566
	420	0.797353	0.917078	0.977004					420	0.674731	0.77252	0.807467
	421	0.797085	0.916663	0.976489					421	0.675568	0.77329	0.808359
	422	0.79685	0.916294	0.976016					422	0.676411	0.774048	0.80924
	423	0.796644	0.915968	0.975583					423	0.677254	0.774796	0.810112
	424	0.796471	0.915685	0.975192					424	0.678101	0.775533	0.810975
	425	0.796332	0.915445	0.974842					425	0.678945	0.776261	0.811828
	426	0.796224	0.915247	0.974539					426	0.679785	0.776981	0.812668
	427	0.796143	0.915089	0.974283					427	0.680617	0.777695	0.813497
	428	0.796087	0.914969	0.974071					428	0.681443	0.778404	0.814311
	429	0.796053	0.914888	0.973904					429	0.682217	0.779079	0.815102
	430	0.796042	0.914847	0.973783					430	0.68303	0.779767	0.815881
	431	0.796052	0.914842	0.973712					431	0.683839	0.780451	0.816649
	432	0.796083	0.914874	0.973692					432	0.684646	0.781131	0.817405
	433	0.796133	0.914942	0.973726					433	0.685454	0.78181	0.818149
	434	0.796201	0.915046	0.97381					434	0.68626	0.78249	0.818884
	435	0.796293	0.915184	0.973941					435	0.687067	0.783173	0.819613
	436	0.796408	0.915357	0.97412					436	0.687868	0.783863	0.820339
	437	0.796543	0.915566	0.974346					437	0.688663	0.784555	0.821063
	438	0.796701	0.915813	0.974613					438	0.689453	0.785251	0.821777
	439	0.796885	0.91609	0.974923					439	0.690238	0.785955	0.822486
	440	0.797091	0.916403	0.975274					440	0.69102	0.786667	0.823187
	441	0.797324	0.916746	0.975666					441	0.691797	0.787381	0.823881
	442	0.79758	0.917116	0.976096					442	0.692564	0.788094	0.824565
	443	0.797851	0.917514	0.976562					443	0.693323	0.788805	0.825241
	444	0.798133	0.917938	0.977067					444	0.694077	0.789515	0.825913
	445	0.798424	0.918392	0.977605					445	0.694824	0.790224	0.826569
	446	0.798728	0.918873	0.978181					446	0.695568	0.790939	0.827231
	447	0.799045	0.91938	0.978792					447	0.696311	0.791654	0.827887
	448	0.799376	0.919915	0.979435					448	0.697053	0.792375	0.82854
	449	0.799723	0.920471	0.980109					449	0.697796	0.793101	0.82919
	450	0.800081	0.921047	0.980809					450	0.698544	0.793834	0.829839
	451	0.800451	0.921644	0.981538					451	0.699297	0.794572	0.830485
	452	0.800837	0.92226	0.982295					452	0.70005	0.795317	0.831129
	453	0.801234	0.922895	0.983075					453	0.700802	0.796072	0.831772
	454	0.801643	0.92355	0.983872					454	0.701553	0.796835	0.832413
	455	0.802072	0.924221	0.984692					455	0.702301	0.797603	0.833053
	456	0.802518	0.92491	0.985529					456	0.703047	0.79838	0.833689
	457	0.802972	0.925612	0.986386					457	0.70379	0.799162	0.834321
	458	0.803445	0.926331	0.98726					458	0.704536	0.799949	0.834954
	459	0.803933	0.927064	0.988145					459	0.70528	0.800738	0.835591
	460	0.804437	0.927809	0.989043					460	0.706026	0.80153	0.836234
	461	0.80496	0.928565	0.98995					461	0.706766	0.802318	0.836877
	462	0.80549	0.929332	0.990867					462	0.707511	0.803115	0.837526
	463	0.806031	0.930106	0.991791					463	0.708251	0.803906	0.838176
	464	0.806577	0.930888	0.99272					464	0.708985	0.804695	0.838824
	465	0.807127	0.931678	0.993648					465	0.709712	0.805479	0.839471
	466	0.807684	0.932471	0.994574					466	0.710431	0.806256	0.840118
	467	0.80825	0.933267	0.9955					467	0.711143	0.80702	0.840764
	468	0.808822	0.934063	0.99642					468	0.711847	0.807779	0.841405
	469	0.8094	0.934853	0.997334					469	0.712547	0.808528	0.842044
	470	0.809978	0.935633	0.998238					470	0.713244	0.809266	0.842684
	471	0.810555	0.93641	0.999131					471	0.713935	0.809992	0.843323
	472	0.811131	0.937177	1.00001					472	0.714621	0.810709	0.843962
	473	0.811706	0.937929	1.00087					473	0.715302	0.811421	0.844598
	474	0.812277	0.938665	1.00172					474	0.715982	0.812133	0.845235
	475	0.812843	0.939385	1.00254					475	0.716659	0.812846	0.845872
	476	0.813403	0.940086	1.00334					476	0.717333	0.813557	0.846508
	477	0.813961	0.940772	1.00412					477	0.717999	0.814265	0.847143
	478	0.814516	0.941443	1.00488					478	0.718656	0.81497	0.847779
	479	0.815068	0.942101	1.0056					479	0.719303	0.81567	0.848414
	480	0.815617	0.942738	1.00631					480	0.719946	0.816366	0.849054
	481	0.81616	0.943359	1.00699					481	0.720579	0.817057	0.849696
	482	0.816691	0.943962	1.00765					482	0.721202	0.817744	0.850336
	483	0.817217	0.944544	1.00829					483	0.721814	0.818428	0.850977
	484	0.817738	0.9451	1.0089					484	0.722422	0.819105	0.851614
	485	0.818249	0.94563	1.0095					485	0.723024	0.819774	0.85225
	486	0.818746	0.946131	1.01008					486	0.723618	0.820431	0.852885
	487	0.81923	0.946606	1.01064					487	0.724208	0.821076	0.85352
	488	0.819698	0.947049	1.01118					488	0.724795	0.821713	0.854151
	489	0.820148	0.94746	1.0117					489	0.72538	0.822345	0.85478
	490	0.820582	0.947843	1.01221					490	0.725971	0.822974	0.855414
	491	0.820998	0.948197	1.01269					491	0.726573	0.823604	0.85605
	492	0.821397	0.948517	1.01315					492	0.727186	0.824231	0.856686
	493	0.82178	0.948804	1.01359					493	0.727801	0.824863	0.857323
	494	0.822141	0.949062	1.014					494	0.728423	0.825493	0.857961
	495	0.822484	0.949285	1.01439					495	0.72905	0.826124	0.858597
	496	0.822808	0.949468	1.01475					496	0.729687	0.826752	0.859242
	497	0.823111	0.949615	1.01509					497	0.730346	0.827383	0.859892
	498	0.823386	0.949729	1.0154					498	0.731025	0.828017	0.860545
	499	0.823635	0.949815	1.0157					499	0.731713	0.828658	0.861208
	500	0.82386	0.949869	1.01596					500	0.732411	0.829303	0.861874
	501	0.824057	0.949892	1.0162					501	0.733116	0.82995	0.862543
	502	0.82423	0.949882	1.01642					502	0.733824	0.830597	0.863211
	503	0.824377	0.949838	1.01661					503	0.734543	0.831247	0.863884
	504	0.824498	0.949765	1.01677					504	0.73527	0.831898	0.864558
	505	0.82459	0.949667	1.01691					505	0.736006	0.832546	0.865241
	506	0.82465	0.949542	1.01703					506	0.736743	0.83319	0.865931
	507	0.824681	0.949392	1.01713					507	0.737479	0.833828	0.866623
	508	0.824682	0.949211	1.01719					508	0.738218	0.83446	0.867316
	509	0.824657	0.948999	1.01723					509	0.738956	0.83509	0.868013
	510	0.824596	0.948752	1.01724					510	0.7397	0.835715	0.868711
	511	0.8245	0.948472	1.01722					511	0.740449	0.836334	0.869407
	512	0.824367	0.948159	1.01716					512	0.741197	0.836942	0.870099
	513	0.824194	0.947816	1.01708					513	0.741943	0.837543	0.870783
	514	0.823989	0.94744	1.01696					514	0.74269	0.838143	0.871461
	515	0.823752	0.947037	1.01682					515	0.743432	0.83874	0.87213
	516	0.823481	0.946603	1.01664					516	0.74417	0.839336	0.872792
	517	0.82318	0.946143	1.01643					517	0.744905	0.839928	0.873448
	518	0.82285	0.945658	1.01618					518	0.745632	0.840513	0.874095
	519	0.822493	0.945147	1.01589					519	0.746351	0.841098	0.874737
	520	0.822102	0.94461	1.01557					520	0.747057	0.841674	0.875373
	521	0.821679	0.94405	1.01522					521	0.747748	0.842245	0.876
	522	0.821224	0.943465	1.01483					522	0.74842	0.842807	0.876613
	523	0.820738	0.942859	1.01441					523	0.749069	0.843358	0.877216
	524	0.820223	0.942229	1.01394					524	0.749694	0.843893	0.877812
	525	0.819679	0.941575	1.01346					525	0.750294	0.844413	0.878406
	526	0.819105	0.940897	1.01294					526	0.750871	0.844921	0.878994
	527	0.818504	0.9402	1.0124					527	0.75143	0.845425	0.879576
	528	0.817873	0.939482	1.01184					528	0.751971	0.845919	0.880147
	529	0.817215	0.938741	1.01125					529	0.752493	0.846403	0.880712
	530	0.816527	0.937975	1.01064					530	0.752996	0.846878	0.88127
	531	0.815816	0.937187	1.00999					531	0.753479	0.847345	0.881823
	532	0.815082	0.936376	1.00932					532	0.753935	0.847798	0.882369
	533	0.814322	0.935544	1.00862					533	0.75437	0.848235	0.882903
	534	0.813533	0.934688	1.0079					534	0.754788	0.848657	0.88343
	535	0.812716	0.933809	1.00715					535	0.755185	0.84907	0.883947
	536	0.811874	0.932907	1.00637					536	0.75556	0.849472	0.884454
	537	0.811006	0.931982	1.00556					537	0.755907	0.849863	0.884948
	538	0.810115	0.931034	1.00472					538	0.756235	0.850243	0.885435
	539	0.809206	0.930067	1.00386					539	0.75655	0.850616	0.885918
	540	0.808278	0.929077	1.00298					540	0.756854	0.850983	0.886398
	541	0.807333	0.928072	1.00207					541	0.757148	0.851353	0.886873
	542	0.806371	0.927054	1.00114					542	0.75743	0.851725	0.887347
	543	0.805397	0.926024	1.00019					543	0.757696	0.852105	0.887824
	544	0.804415	0.924984	0.999228					544	0.757952	0.852482	0.888304
	545	0.803422	0.923929	0.998242					545	0.7582	0.85286	0.888782
	546	0.802417	0.922863	0.997238					546	0.75844	0.853235	0.889263
	547	0.801407	0.921785	0.99622					547	0.758669	0.85361	0.88975
	548	0.800392	0.920698	0.995188					548	0.758891	0.853985	0.890244
	549	0.799372	0.919606	0.994145					549	0.759113	0.854357	0.890739
	550	0.798349	0.918507	0.993095					550	0.759339	0.854732	0.891235
	551	0.797325	0.917402	0.992032					551	0.759569	0.855106	0.891726
	552	0.796303	0.916292	0.99096					552	0.75981	0.855483	0.892214
	553	0.795277	0.915179	0.98988					553	0.76005	0.855863	0.892705
	554	0.794249	0.914066	0.988801					554	0.76029	0.856238	0.893194
	555	0.793222	0.912958	0.987724					555	0.760536	0.856611	0.893684
	556	0.792208	0.911853	0.986647					556	0.760785	0.856985	0.894166
	557	0.791199	0.910754	0.985574					557	0.761036	0.857354	0.89464
	558	0.790202	0.909663	0.984502					558	0.761294	0.857714	0.895106
	559	0.78921	0.908583	0.983429					559	0.76156	0.858066	0.895572
	560	0.788221	0.907513	0.98235					560	0.761834	0.85841	0.896036
	561	0.787244	0.906452	0.981269					561	0.762111	0.858749	0.896496
	562	0.786279	0.905411	0.980192					562	0.762391	0.85908	0.896943
	563	0.785324	0.904387	0.979119					563	0.762673	0.859403	0.89738
	564	0.784378	0.903379	0.978051					564	0.762966	0.859718	0.897806
	565	0.783445	0.902393	0.976994					565	0.763274	0.860022	0.898221
	566	0.782536	0.901436	0.975954					566	0.763581	0.860315	0.898626
	567	0.78165	0.900505	0.974933					567	0.763887	0.860598	0.899019
	568	0.780791	0.899601	0.973932					568	0.764194	0.860865	0.899404
	569	0.779959	0.898729	0.97295					569	0.7645	0.861118	0.899776
	570	0.779151	0.897885	0.971992					570	0.764806	0.861356	0.900141
	571	0.778376	0.897071	0.971057					571	0.765109	0.861583	0.900498
	572	0.777623	0.896287	0.970145					572	0.76541	0.8618	0.900848
	573	0.776895	0.895532	0.969259					573	0.765707	0.861999	0.901194
	574	0.776194	0.894804	0.968397					574	0.765999	0.862179	0.901539
	575	0.775527	0.894103	0.96756					575	0.766284	0.862342	0.901871
	576	0.774891	0.893432	0.966749					576	0.766558	0.862489	0.902194
	577	0.774286	0.892789	0.965961					577	0.766824	0.862618	0.90251
	578	0.773708	0.892172	0.965199					578	0.767085	0.86273	0.90282
	579	0.773158	0.891585	0.964462					579	0.767338	0.862823	0.903123
	580	0.772636	0.891027	0.963754					580	0.767581	0.862895	0.903417
	581	0.772137	0.890509	0.963074					581	0.767814	0.862947	0.9037
	582	0.771655	0.890019	0.96242					582	0.768036	0.862987	0.903974
	583	0.7712	0.889554	0.961794					583	0.768247	0.863011	0.904238
	584	0.770768	0.889112	0.961195					584	0.768441	0.863015	0.904489
	585	0.770361	0.888691	0.960622					585	0.76862	0.862997	0.904725
	586	0.769974	0.888293	0.960069					586	0.768783	0.862964	0.904949
	587	0.769611	0.887927	0.95954					587	0.768935	0.862922	0.905165
	588	0.769265	0.887585	0.959029					588	0.769068	0.862865	0.905374
	589	0.76894	0.887263	0.958541					589	0.769187	0.862806	0.90558
	590	0.768637	0.886957	0.958081					590	0.769291	0.862735	0.905776
	591	0.768355	0.886669	0.957648					591	0.769383	0.862651	0.90596
	592	0.768098	0.886404	0.957248					592	0.769458	0.862555	0.906132
	593	0.767876	0.886158	0.956892					593	0.769524	0.86245	0.906294
	594	0.767682	0.88593	0.956569					594	0.769581	0.862335	0.906449
	595	0.767514	0.885715	0.956281					595	0.769623	0.862218	0.906598
	596	0.767371	0.885528	0.956027					596	0.769656	0.862094	0.906743
	597	0.767251	0.88536	0.955802					597	0.769674	0.861964	0.906879
	598	0.767142	0.885207	0.955599					598	0.769683	0.861831	0.907015
	599	0.767049	0.885069	0.955419					599	0.76968	0.86169	0.907144
	600	0.766984	0.884948	0.955268					600	0.769665	0.861544	0.907267
	601	0.766937	0.884846	0.955145					601	0.769639	0.861395	0.907389
	602	0.766912	0.884765	0.955058					602	0.769599	0.861243	0.907504
	603	0.766909	0.884703	0.954998					603	0.769542	0.86109	0.90761
	604	0.766922	0.884659	0.954962					604	0.769469	0.860938	0.907709
	605	0.766953	0.884632	0.954953					605	0.769382	0.860781	0.907797
	606	0.767	0.884626	0.95497					606	0.769283	0.86062	0.907873
	607	0.767069	0.88464	0.955022					607	0.769173	0.860455	0.907939
	608	0.767159	0.884675	0.9551					608	0.76905	0.860282	0.907993
	609	0.767265	0.884736	0.955208					609	0.768914	0.860106	0.908031
	610	0.767394	0.88482	0.955347					610	0.768762	0.859924	0.908056
	611	0.767544	0.884925	0.955515					611	0.768602	0.85974	0.908067
	612	0.767716	0.88505	0.955713					612	0.768431	0.859558	0.90807
	613	0.767914	0.8852	0.955935					613	0.768244	0.859381	0.908061
	614	0.768137	0.885379	0.956181					614	0.768042	0.859202	0.908044
	615	0.768382	0.885585	0.956456					615	0.767828	0.859023	0.908019
	616	0.768646	0.885818	0.956758					616	0.767615	0.858844	0.907988
	617	0.76893	0.886083	0.95709					617	0.7674	0.858667	0.907956
	618	0.769235	0.886371	0.95745					618	0.767183	0.858485	0.907926
	619	0.769557	0.886677	0.957839					619	0.766962	0.858299	0.907891
	620	0.769892	0.887004	0.958251					620	0.766735	0.858113	0.907847
	621	0.770247	0.887348	0.958682					621	0.766504	0.857925	0.907798
	622	0.77062	0.887708	0.95913					622	0.766278	0.857739	0.907749
	623	0.771016	0.888079	0.959596					623	0.766059	0.85756	0.907704
	624	0.771429	0.888455	0.960075					624	0.765842	0.857386	0.907664
	625	0.771854	0.888838	0.960567					625	0.765624	0.857212	0.907625
	626	0.772289	0.889229	0.961067					626	0.765411	0.857037	0.90759
	627	0.772732	0.889627	0.96157					627	0.765198	0.856864	0.907558
	628	0.773181	0.890029	0.962078					628	0.764987	0.856694	0.907529
	629	0.773639	0.890438	0.962595					629	0.764779	0.856529	0.907505
	630	0.774103	0.89085	0.963119					630	0.764573	0.856365	0.907483
	631	0.77457	0.891267	0.96365					631	0.764375	0.856202	0.907463
	632	0.775037	0.891691	0.964187					632	0.76418	0.856039	0.907444
	633	0.775506	0.892113	0.964726					633	0.763987	0.855878	0.907425
	634	0.775977	0.892534	0.965267					634	0.763795	0.85572	0.907409
	635	0.776452	0.892959	0.96581					635	0.763607	0.855558	0.907393
	636	0.776943	0.893387	0.966354					636	0.76342	0.855391	0.907376
	637	0.777439	0.893817	0.966896					637	0.763226	0.855223	0.907355
	638	0.777935	0.894245	0.967434					638	0.763026	0.855054	0.907332
	639	0.778428	0.894665	0.967967					639	0.762825	0.854883	0.907306
	640	0.778918	0.895076	0.968491					640	0.76263	0.854715	0.907279
	641	0.779405	0.895482	0.969006					641	0.762443	0.85455	0.907258
	642	0.779887	0.895881	0.969512					642	0.76226	0.854387	0.907237
	643	0.780358	0.896269	0.970004					643	0.762085	0.854223	0.907219
	644	0.780822	0.896644	0.970484					644	0.761913	0.85406	0.907201
	645	0.781271	0.897008	0.970949					645	0.761742	0.853898	0.907184
	646	0.781701	0.89736	0.971397					646	0.761577	0.853739	0.90717
	647	0.782116	0.897691	0.971821					647	0.761415	0.853585	0.907158
	648	0.782513	0.898001	0.972219					648	0.761256	0.853435	0.907144
	649	0.782902	0.898296	0.972595					649	0.761099	0.853291	0.907133
	650	0.783278	0.898577	0.972947					650	0.760943	0.853153	0.907123
	651	0.783649	0.898844	0.973276					651	0.760787	0.853018	0.907108
	652	0.784007	0.899099	0.973584					652	0.760631	0.852887	0.907092
	653	0.784351	0.899344	0.973874					653	0.760478	0.852759	0.907069
	654	0.78468	0.899582	0.974141					654	0.760328	0.852628	0.907038
	655	0.784992	0.899808	0.974382					655	0.760178	0.852492	0.906996
	656	0.785285	0.900024	0.974594					656	0.760025	0.852349	0.906941
	657	0.785557	0.90023	0.97478					657	0.759875	0.8522	0.906876
	658	0.785811	0.900428	0.97494					658	0.759728	0.852053	0.906796
	659	0.786046	0.900619	0.975073					659	0.759588	0.851899	0.906704
	660	0.786259	0.900797	0.975184					660	0.759446	0.851739	0.906601
	661	0.786456	0.900963	0.97527					661	0.759302	0.851579	0.906485
	662	0.786637	0.901117	0.975327					662	0.759159	0.851416	0.906359
	663	0.786804	0.901253	0.975356					663	0.759013	0.851246	0.906223
	664	0.786954	0.901368	0.975357					664	0.75887	0.851069	0.906075
	665	0.787086	0.901469	0.975331					665	0.758722	0.850891	0.905919
	666	0.787192	0.901554	0.975279					666	0.75857	0.850713	0.905753
	667	0.787276	0.901617	0.975194					667	0.758419	0.850536	0.905581
	668	0.787336	0.901658	0.975081					668	0.758274	0.85036	0.905402
	669	0.787371	0.901678	0.974941					669	0.758139	0.850193	0.905219
	670	0.787384	0.901678	0.97477					670	0.758009	0.850028	0.905033
	671	0.787374	0.90166	0.974573					671	0.757891	0.849872	0.904844
	672	0.787341	0.901625	0.974349					672	0.757777	0.849726	0.904653
	673	0.787288	0.901575	0.974099					673	0.757665	0.849583	0.904456
	674	0.78722	0.901509	0.973829					674	0.757552	0.849442	0.904255
	675	0.78714	0.901425	0.973536					675	0.757436	0.849306	0.904046
	676	0.787042	0.901325	0.97322					676	0.757319	0.849177	0.903841
	677	0.786933	0.90121	0.972888					677	0.757198	0.849053	0.903625
	678	0.786814	0.901082	0.972543					678	0.757078	0.848931	0.903405
	679	0.786683	0.900942	0.972187					679	0.756965	0.848812	0.90318
	680	0.786535	0.900787	0.971821					680	0.756865	0.848704	0.902956
	681	0.786372	0.900613	0.971445					681	0.756781	0.848602	0.902735
	682	0.786191	0.900424	0.971063					682	0.756709	0.84851	0.902518
	683	0.785991	0.900218	0.970671					683	0.756654	0.848427	0.902311
	684	0.785775	0.899994	0.970267					684	0.756612	0.848347	0.902109
	685	0.785545	0.899752	0.969852					685	0.756582	0.848272	0.901917
	686	0.785301	0.89949	0.969426					686	0.756567	0.848206	0.901733
	687	0.785047	0.899209	0.968996					687	0.756563	0.848145	0.901558
	688	0.784788	0.898909	0.968559					688	0.756566	0.848088	0.901391
	689	0.784524	0.89859	0.968111					689	0.756581	0.848039	0.90124
	690	0.78426	0.898249	0.967654					690	0.756607	0.847993	0.901103
	691	0.783994	0.897888	0.967188					691	0.756643	0.847954	0.900978
	692	0.783726	0.897506	0.966707					692	0.75669	0.847923	0.900863
	693	0.78345	0.897102	0.966216					693	0.756744	0.8479	0.900767
	694	0.783165	0.896682	0.96571					694	0.756802	0.847891	0.90068
	695	0.782869	0.896243	0.965194					695	0.756865	0.847892	0.900607
	696	0.782562	0.895789	0.964663					696	0.756938	0.847903	0.900548
	697	0.782254	0.895323	0.964118					697	0.757026	0.847925	0.900503
	698	0.781945	0.894847	0.96356					698	0.757123	0.847957	0.900471
	699	0.78163	0.894363	0.962994					699	0.757226	0.847997	0.90045
	700	0.781309	0.893871	0.962419					700	0.757332	0.848045	0.900436
	701	0.780981	0.893375	0.961831					701	0.757439	0.848106	0.90043
	702	0.780644	0.892874	0.961235					702	0.757552	0.848177	0.900432
	703	0.780301	0.89237	0.960629					703	0.75767	0.848261	0.900443
	704	0.779956	0.89186	0.960014					704	0.757791	0.848354	0.900459
	705	0.779607	0.891348	0.959389					705	0.757912	0.848451	0.900477
	706	0.779249	0.890832	0.958755					706	0.758031	0.84856	0.900499
	707	0.77889	0.890314	0.958115					707	0.758152	0.848677	0.900523
	708	0.778527	0.88979	0.957465					708	0.758275	0.8488	0.900547
	709	0.778157	0.889258	0.956801					709	0.758396	0.848934	0.900577
	710	0.777775	0.88872	0.956124					710	0.758512	0.849072	0.900611
	711	0.777384	0.88818	0.955436					711	0.758624	0.849217	0.900643
	712	0.776985	0.887633	0.954733					712	0.758726	0.849365	0.900679
	713	0.776577	0.88708	0.954024					713	0.758824	0.849522	0.900716
	714	0.776161	0.886523	0.9533					714	0.758921	0.849683	0.900753
	715	0.775741	0.885967	0.952567					715	0.759014	0.849847	0.90079
	716	0.775315	0.885411	0.951824					716	0.759103	0.850011	0.900826
	717	0.774885	0.884857	0.951068					717	0.759191	0.850175	0.900861
	718	0.774448	0.884305	0.950305					718	0.759273	0.850345	0.900895
	719	0.774	0.883756	0.949535					719	0.759353	0.850518	0.900929
	720	0.773538	0.883212	0.948758					720	0.759432	0.850699	0.900966
	721	0.773061	0.882673	0.94798					721	0.759507	0.850881	0.901004
	722	0.772567	0.882142	0.947201					722	0.759576	0.851067	0.901041
	723	0.772058	0.881617	0.946421					723	0.759637	0.851259	0.901073
	724	0.771543	0.881098	0.945646					724	0.759701	0.851453	0.9011
	725	0.771018	0.880587	0.944874					725	0.759768	0.851642	0.901127
	726	0.770486	0.880081	0.944107					726	0.759835	0.851828	0.90115
	727	0.769948	0.87958	0.943344					727	0.759903	0.852012	0.901169
	728	0.7694	0.879088	0.942593					728	0.759972	0.852199	0.901183
	729	0.768845	0.878605	0.941849					729	0.760037	0.852388	0.901197
	730	0.76828	0.878126	0.941111					730	0.760101	0.852577	0.901212
	731	0.767709	0.877658	0.940378					731	0.760159	0.852761	0.901223
	732	0.76713	0.877194	0.93965					732	0.760219	0.852937	0.901229
	733	0.766544	0.876739	0.938931					733	0.76028	0.853104	0.901226
	734	0.765953	0.876297	0.938222					734	0.760339	0.853258	0.901213
	735	0.765359	0.875869	0.937525					735	0.760397	0.853398	0.901193
	736	0.764762	0.875452	0.936838					736	0.760464	0.853528	0.90117
	737	0.764165	0.875045	0.936164					737	0.760531	0.853649	0.901146
	738	0.763571	0.874641	0.935508					738	0.760601	0.853765	0.90112
	739	0.762973	0.87424	0.934866					739	0.760674	0.853872	0.901095
	740	0.762375	0.873847	0.934245					740	0.760746	0.853971	0.901072
	741	0.761779	0.873464	0.933641					741	0.760817	0.854062	0.901048
	742	0.761189	0.873094	0.933056					742	0.760885	0.854145	0.901021
	743	0.760607	0.872734	0.932488					743	0.760954	0.854217	0.900992
	744	0.760046	0.872384	0.931938					744	0.761026	0.854281	0.900957
	745	0.759498	0.872043	0.931407					745	0.761093	0.854335	0.900917
	746	0.758966	0.871711	0.930896					746	0.761161	0.85438	0.900872
	747	0.758446	0.871385	0.930404					747	0.761224	0.854414	0.900817
	748	0.757938	0.87107	0.929934					748	0.761281	0.854439	0.900761
	749	0.757446	0.870763	0.929487					749	0.76133	0.854457	0.900701
	750	0.756974	0.870472	0.929059					750	0.76138	0.854466	0.900637
	751	0.756522	0.870201	0.92865					751	0.761427	0.854462	0.900565
	752	0.756092	0.869945	0.928261					752	0.761467	0.854446	0.900486
	753	0.755681	0.869704	0.927892					753	0.761502	0.854419	0.900403
	754	0.755291	0.869478	0.927541					754	0.761535	0.854379	0.900314
	755	0.754925	0.869269	0.927207					755	0.76157	0.854326	0.900221
	756	0.754587	0.869078	0.926891					756	0.7616	0.854257	0.900125
	757	0.754273	0.868904	0.926597					757	0.761625	0.854179	0.900024
	758	0.753984	0.868752	0.926325					758	0.761641	0.854092	0.899922
	759	0.753721	0.868623	0.926072					759	0.761654	0.85399	0.899824
	760	0.753486	0.86851	0.925838					760	0.761659	0.853873	0.899726
	761	0.753277	0.868411	0.925625					761	0.761689	0.853739	0.899623
	762	0.753097	0.868327	0.925433					762	0.76171	0.853605	0.899515
	763	0.752939	0.868259	0.925259					763	0.761727	0.853458	0.899407
	764	0.752807	0.868205	0.925105					764	0.761734	0.853301	0.899297
	765	0.752701	0.868161	0.92498					765	0.761732	0.853137	0.899185
	766	0.752614	0.86813	0.924879					766	0.761727	0.852971	0.899072
	767	0.752549	0.868108	0.924804					767	0.761717	0.852802	0.898959
	768	0.752505	0.868095	0.924751					768	0.761701	0.852631	0.898842
	769	0.752483	0.86809	0.924719					769	0.761683	0.85245	0.89872
	770	0.752478	0.868098	0.924701					770	0.761659	0.852266	0.898594
	771	0.752495	0.868121	0.924699					771	0.761629	0.852079	0.898468
	772	0.75253	0.868159	0.924707					772	0.761596	0.851891	0.898338
	773	0.752584	0.868209	0.924731					773	0.761554	0.851703	0.898204
	774	0.75266	0.868273	0.924769					774	0.761507	0.851514	0.898067
	775	0.752753	0.868349	0.924817					775	0.761452	0.851323	0.897922
	776	0.752867	0.868438	0.924879					776	0.761387	0.851131	0.897776
	777	0.752998	0.868544	0.92496					777	0.761312	0.850935	0.897626
	778	0.753139	0.868666	0.925062					778	0.761229	0.850738	0.897473
	779	0.753288	0.868802	0.925181					779	0.761135	0.850539	0.897312
	780	0.753447	0.868952	0.925314					780	0.761032	0.85034	0.897144
	781	0.753605	0.869113	0.925457					781	0.760916	0.850132	0.896967
	782	0.753763	0.869289	0.925611					782	0.760788	0.849921	0.896779
	783	0.753926	0.869478	0.92578					783	0.760651	0.849707	0.896581
	784	0.754089	0.869684	0.925964					784	0.760503	0.849488	0.896373
	785	0.754253	0.869902	0.926162					785	0.760347	0.849269	0.896158
	786	0.754413	0.87013	0.926377					786	0.760179	0.849051	0.895932
	787	0.754574	0.870363	0.926607					787	0.759998	0.848833	0.895696
	788	0.754736	0.870601	0.926851					788	0.759803	0.848613	0.895451
	789	0.754899	0.870852	0.927108					789	0.759591	0.848391	0.895196
	790	0.755064	0.871109	0.927377					790	0.759368	0.848168	0.894933
	791	0.755227	0.871371	0.927661					791	0.759129	0.847946	0.894662
	792	0.755383	0.871641	0.927955					792	0.758876	0.847726	0.894384
	793	0.755538	0.871926	0.92826					793	0.758611	0.847504	0.894101
	794	0.75569	0.872223	0.928575					794	0.758327	0.847284	0.893815
	795	0.75584	0.872534	0.928896					795	0.758027	0.847064	0.893525
	796	0.755984	0.872854	0.929223					796	0.757718	0.846842	0.893231
	797	0.756123	0.873185	0.929555					797	0.757397	0.846619	0.89294
	798	0.756264	0.873526	0.929897					798	0.757068	0.84639	0.892644
	799	0.756405	0.873877	0.930243					799	0.756727	0.846157	0.892344
	800	0.756551	0.874238	0.930597					800	0.756371	0.845914	0.892037
	801	0.7567	0.87461	0.930954					801	0.755998	0.845667	0.891725
	802	0.75685	0.874988	0.931322					802	0.755605	0.845412	0.891405
	803	0.757003	0.875374	0.931697					803	0.755196	0.845152	0.891082
	804	0.757166	0.875761	0.932083					804	0.754779	0.844887	0.890759
	805	0.757329	0.87615	0.93248					805	0.754348	0.844622	0.890432
	806	0.75749	0.876541	0.932886					806	0.753909	0.844357	0.890102
	807	0.757656	0.876939	0.933307					807	0.753463	0.844092	0.889768
	808	0.757829	0.877344	0.933735					808	0.753003	0.843822	0.88943
	809	0.758011	0.877756	0.934171					809	0.752532	0.843549	0.889086
	810	0.758201	0.87817	0.934615					810	0.752051	0.843271	0.88874
	811	0.758395	0.878586	0.935065					811	0.751565	0.842992	0.888392
	812	0.758604	0.879002	0.93552					812	0.751069	0.842709	0.888043
	813	0.758818	0.879412	0.935973					813	0.750561	0.842423	0.887694
	814	0.759032	0.879812	0.936422					814	0.750051	0.842131	0.887346
	815	0.759243	0.880199	0.93687					815	0.749544	0.841842	0.887004
	816	0.759453	0.880574	0.937309					816	0.749036	0.841556	0.886667
	817	0.759662	0.880936	0.93774					817	0.748526	0.841274	0.886336
	818	0.759872	0.881284	0.938164					818	0.748016	0.840995	0.886014
	819	0.760076	0.881617	0.938573					819	0.747507	0.840721	0.885703
	820	0.760279	0.881934	0.938969					820	0.747001	0.840453	0.885398
	821	0.760483	0.882237	0.939351					821	0.746506	0.840186	0.885101
	822	0.760687	0.882522	0.939718					822	0.746017	0.839924	0.88481
	823	0.760896	0.882793	0.940072					823	0.745536	0.839666	0.884528
	824	0.761109	0.883044	0.940411					824	0.745055	0.839412	0.884252
	825	0.761327	0.883276	0.940738					825	0.744576	0.839158	0.883979
	826	0.761558	0.883489	0.941049					826	0.744104	0.838909	0.883711
	827	0.761787	0.883678	0.941347					827	0.743634	0.838661	0.883447
	828	0.762017	0.883846	0.941631					828	0.743169	0.838415	0.883186
	829	0.76225	0.883998	0.941901					829	0.742706	0.838171	0.88293
	830	0.762487	0.884131	0.942157					830	0.742245	0.837929	0.882679
	831	0.762732	0.884245	0.942397					831	0.741789	0.837689	0.882438
	832	0.762978	0.884343	0.942621					832	0.741342	0.837459	0.882212
	833	0.763227	0.884421	0.942829					833	0.740905	0.837239	0.88199
	834	0.763476	0.88448	0.943017					834	0.740484	0.837026	0.88178
	835	0.763726	0.884519	0.943185					835	0.740071	0.83682	0.881575
	836	0.763975	0.884542	0.943326					836	0.739675	0.83662	0.881378
	837	0.76423	0.884546	0.943445					837	0.739285	0.836429	0.881188
	838	0.764488	0.884532	0.943537					838	0.738901	0.836245	0.881009
	839	0.764743	0.884495	0.943597					839	0.738528	0.836067	0.880837
	840	0.764992	0.884438	0.943633					840	0.738162	0.835894	0.880672
	841	0.765234	0.88436	0.943638					841	0.737804	0.835727	0.880516
	842	0.76547	0.884265	0.943611					842	0.73745	0.835564	0.880366
	843	0.7657	0.884149	0.943553					843	0.737102	0.835408	0.88022
	844	0.765928	0.884013	0.943469					844	0.736758	0.835263	0.88008
	845	0.766154	0.883865	0.943362					845	0.736426	0.835129	0.879943
	846	0.766373	0.883707	0.943227					846	0.736103	0.835002	0.87981
	847	0.766588	0.883539	0.943065					847	0.735778	0.834877	0.87968
	848	0.766797	0.883359	0.942876					848	0.735458	0.834754	0.879552
	849	0.767	0.883169	0.94266					849	0.73514	0.83463	0.879421
	850	0.767198	0.882967	0.942418					850	0.734829	0.834502	0.879285
	851	0.767395	0.882754	0.94215					851	0.734519	0.834369	0.879148
	852	0.767586	0.882533	0.941862					852	0.734206	0.834235	0.879008
	853	0.767774	0.882308	0.941557					853	0.733886	0.834097	0.878862
	854	0.767957	0.882072	0.941234					854	0.73356	0.833952	0.878708
	855	0.768137	0.881822	0.940892					855	0.733234	0.833802	0.87855
	856	0.768311	0.881566	0.940531					856	0.73291	0.833644	0.878383
	857	0.768477	0.881303	0.940155					857	0.73259	0.83348	0.878208
	858	0.768632	0.881038	0.939769					858	0.732278	0.833307	0.878025
	859	0.768776	0.880769	0.939373					859	0.731969	0.833126	0.877834
	860	0.768916	0.880498	0.938969					860	0.731668	0.83294	0.877636
	861	0.769047	0.880222	0.938555					861	0.731378	0.832753	0.877434
	862	0.769165	0.879937	0.938131					862	0.731099	0.832564	0.877231
	863	0.769274	0.879646	0.937702					863	0.730826	0.832372	0.877026
	864	0.769376	0.879346	0.937271					864	0.730555	0.832171	0.876821
	865	0.769472	0.879042	0.93684					865	0.730287	0.831966	0.876612
	866	0.769559	0.87873	0.93641					866	0.730026	0.831759	0.876399
	867	0.769637	0.878412	0.935982					867	0.729773	0.831544	0.876184
	868	0.769699	0.878092	0.935561					868	0.729516	0.831323	0.875964
	869	0.769746	0.877771	0.935143					869	0.729257	0.831103	0.875741
	870	0.769783	0.877455	0.934729					870	0.728991	0.830879	0.87551
	871	0.769813	0.877144	0.934324					871	0.728721	0.830653	0.875276
	872	0.769835	0.876836	0.933929					872	0.72845	0.830427	0.87504
	873	0.769848	0.876532	0.933546					873	0.728183	0.830204	0.874807
	874	0.769849	0.876236	0.933175					874	0.727918	0.829984	0.874578
	875	0.769833	0.875949	0.932812					875	0.727657	0.829764	0.874354
	876	0.769805	0.875666	0.932459					876	0.727404	0.829546	0.874137
	877	0.769766	0.875385	0.932112					877	0.727166	0.829334	0.873926
	878	0.769724	0.875107	0.93178					878	0.72694	0.82913	0.873718
	879	0.76968	0.87483	0.931456					879	0.726722	0.828934	0.873512
	880	0.769635	0.874551	0.931142					880	0.726517	0.828753	0.873312
	881	0.76958	0.874274	0.930838					881	0.726323	0.828583	0.873121
	882	0.769518	0.874002	0.930545					882	0.726137	0.828426	0.872943
	883	0.76945	0.873736	0.930264					883	0.725963	0.828285	0.872779
	884	0.769376	0.873479	0.929988					884	0.725793	0.828155	0.872636
	885	0.769299	0.873233	0.929719					885	0.725631	0.828039	0.872503
	886	0.769223	0.873002	0.929459					886	0.725481	0.827943	0.872386
	887	0.769148	0.872792	0.929214					887	0.725339	0.827863	0.872281
	888	0.769076	0.872602	0.928985					888	0.725209	0.827799	0.872188
	889	0.769035	0.872423	0.92877					889	0.725088	0.827754	0.872107
	890	0.768997	0.872254	0.928568					890	0.724975	0.827731	0.872043
	891	0.768958	0.872094	0.928377					891	0.724872	0.827723	0.871994
	892	0.768922	0.871944	0.928199					892	0.72478	0.827732	0.871959
	893	0.768883	0.871803	0.92803					893	0.724697	0.82775	0.871937
	894	0.768838	0.871674	0.927869					894	0.724622	0.827783	0.871921
	895	0.768788	0.871556	0.927708					895	0.724559	0.827835	0.871915
	896	0.768741	0.871448	0.927547					896	0.724502	0.827901	0.871921
	897	0.768691	0.871347	0.927384					897	0.724447	0.827979	0.871938
	898	0.768641	0.871254	0.92722					898	0.7244	0.828063	0.871962
	899	0.768589	0.871172	0.927056					899	0.724361	0.828159	0.871997
	900	0.768538	0.871105	0.926891					900	0.724326	0.828265	0.872038
	901	0.76849	0.871049	0.926727					901	0.724301	0.828378	0.872089
	902	0.768445	0.871007	0.926567					902	0.724277	0.828498	0.872142
	903	0.768398	0.870982	0.926409					903	0.724265	0.828624	0.872208
	904	0.768347	0.870966	0.926251					904	0.724257	0.828753	0.872284
	905	0.768298	0.870957	0.926096					905	0.72425	0.828883	0.872367
	906	0.768245	0.870953	0.925944					906	0.724254	0.829014	0.872452
	907	0.768193	0.870959	0.925798					907	0.724263	0.829151	0.872539
	908	0.76814	0.87097	0.925658					908	0.724282	0.829287	0.872624
	909	0.768081	0.870988	0.925523					909	0.724314	0.829425	0.872712
	910	0.768019	0.87101	0.925393					910	0.724349	0.829562	0.8728
	911	0.767955	0.871041	0.925272					911	0.724394	0.829701	0.872888
	912	0.767887	0.871077	0.925164					912	0.724451	0.829843	0.872978
	913	0.76782	0.871125	0.925072					913	0.724516	0.82999	0.873066
	914	0.767756	0.871182	0.924996					914	0.724586	0.830139	0.873154
	915	0.767699	0.871248	0.924937					915	0.724668	0.830289	0.873238
	916	0.767642	0.871316	0.924888					916	0.724766	0.830444	0.873322
	917	0.767585	0.87139	0.924848					917	0.724872	0.8306	0.873404
	918	0.767524	0.871467	0.924818					918	0.724974	0.830751	0.873481
	919	0.767461	0.871544	0.924795					919	0.725077	0.830894	0.87355
	920	0.767398	0.871621	0.92478					920	0.725179	0.831027	0.873612
	921	0.767345	0.871699	0.924778					921	0.725283	0.831156	0.87367
	922	0.767294	0.87178	0.924787					922	0.725384	0.831276	0.873726
	923	0.767248	0.871869	0.924807					923	0.725495	0.831387	0.87378
	924	0.767209	0.871967	0.924839					924	0.725612	0.831488	0.873827
	925	0.767183	0.872067	0.924883					925	0.725736	0.83158	0.873874
	926	0.767167	0.872173	0.924941					926	0.72586	0.831662	0.873919
	927	0.76716	0.872284	0.925012					927	0.725983	0.831735	0.87396
	928	0.767157	0.872399	0.925098					928	0.726114	0.831795	0.873997
	929	0.767161	0.872518	0.925202					929	0.726252	0.831844	0.874033
	930	0.767176	0.87264	0.925325					930	0.726396	0.831887	0.874069
	931	0.767199	0.872763	0.925462					931	0.726542	0.831925	0.874103
	932	0.767233	0.872888	0.925616					932	0.726695	0.831958	0.874138
	933	0.767275	0.873017	0.925783					933	0.726856	0.831986	0.874172
	934	0.767328	0.873147	0.925963					934	0.727026	0.832006	0.874203
	935	0.767396	0.873278	0.926155					935	0.727208	0.832021	0.874232
	936	0.767489	0.873415	0.926356					936	0.727402	0.832036	0.874261
	937	0.767608	0.873556	0.926564					937	0.727604	0.832048	0.874289
	938	0.767746	0.873702	0.926774					938	0.727812	0.832058	0.874314
	939	0.767904	0.873848	0.926983					939	0.728034	0.832066	0.874335
	940	0.768079	0.873995	0.927193					940	0.728265	0.832071	0.874356
	941	0.768272	0.874145	0.927407					941	0.7285	0.832071	0.874375
	942	0.768483	0.874299	0.927623					942	0.728744	0.832068	0.874396
	943	0.768712	0.874456	0.927836					943	0.728992	0.832058	0.874415
	944	0.768964	0.874615	0.928048					944	0.729245	0.832039	0.874435
	945	0.769233	0.874771	0.928251					945	0.729501	0.832008	0.874449
	946	0.769519	0.874922	0.928444					946	0.729763	0.831965	0.874465
	947	0.769824	0.87507	0.92863					947	0.730035	0.831912	0.874482
	948	0.770144	0.875216	0.928808					948	0.730314	0.831853	0.874499
	949	0.770479	0.875354	0.928975					949	0.730594	0.831784	0.874518
	950	0.770833	0.875487	0.92913					950	0.730883	0.831709	0.874546
	951	0.771205	0.875617	0.929275					951	0.731175	0.831635	0.87458
	952	0.771584	0.875744	0.929409					952	0.731471	0.831554	0.87462
	953	0.771973	0.875863	0.929532					953	0.731773	0.831467	0.87466
	954	0.77237	0.875976	0.929648					954	0.732082	0.831376	0.874707
	955	0.772775	0.876082	0.929757					955	0.732394	0.831283	0.874755
	956	0.773192	0.876181	0.929853					956	0.73271	0.831191	0.874805
	957	0.773618	0.876273	0.929934					957	0.733025	0.831095	0.874853
	958	0.774046	0.876361	0.930003					958	0.733342	0.830993	0.874899
	959	0.774475	0.876447	0.930061					959	0.733665	0.830888	0.874941
	960	0.774911	0.876528	0.930107					960	0.733989	0.830777	0.874981
	961	0.775356	0.8766	0.93014					961	0.73431	0.830662	0.875014
	962	0.775805	0.876669	0.930165					962	0.734628	0.830541	0.875045
	963	0.776255	0.876735	0.930176					963	0.73494	0.830416	0.87507
	964	0.776705	0.876801	0.930175					964	0.735237	0.830286	0.875094
	965	0.777149	0.876869	0.930169					965	0.735528	0.830156	0.875118
	966	0.777589	0.876936	0.930151					966	0.735817	0.830023	0.875142
	967	0.778023	0.877002	0.930123					967	0.736095	0.82989	0.875168
	968	0.778452	0.877069	0.930086					968	0.736359	0.829756	0.875197
	969	0.778874	0.877135	0.930049					969	0.736611	0.829621	0.875222
	970	0.779289	0.877204	0.930013					970	0.736853	0.829483	0.875256
	971	0.779693	0.877272	0.929977					971	0.737085	0.829344	0.875297
	972	0.78009	0.877344	0.92994					972	0.737311	0.829211	0.875339
	973	0.780486	0.877419	0.929902					973	0.737531	0.82908	0.875384
	974	0.780875	0.877499	0.929867					974	0.737744	0.828948	0.875431
	975	0.781253	0.877586	0.929834					975	0.737955	0.828818	0.875481
	976	0.781619	0.87768	0.929805					976	0.73817	0.82869	0.875533
	977	0.781974	0.877777	0.929782					977	0.738385	0.828573	0.875596
	978	0.782318	0.877876	0.929763					978	0.738598	0.828459	0.87566
	979	0.782648	0.877981	0.929753					979	0.738805	0.828347	0.875723
	980	0.78297	0.878094	0.929749					980	0.73901	0.828238	0.875785
	981	0.783283	0.878214	0.929752					981	0.739208	0.828134	0.875847
	982	0.783586	0.878346	0.929763					982	0.739399	0.828033	0.87591
	983	0.783877	0.878489	0.92978					983	0.739589	0.827934	0.87597
	984	0.784162	0.878639	0.929805					984	0.739775	0.827839	0.876031
	985	0.784446	0.8788	0.929838					985	0.739957	0.827746	0.876096
	986	0.784721	0.87897	0.929878					986	0.740134	0.827645	0.876158
	987	0.784985	0.879148	0.92992					987	0.740301	0.827538	0.876223
	988	0.785241	0.879331	0.929969					988	0.740458	0.827428	0.876287
	989	0.785481	0.879514	0.930018					989	0.740606	0.827318	0.876352
	990	0.785711	0.879697	0.930071					990	0.740749	0.827209	0.876422
	991	0.785933	0.879882	0.930126					991	0.740887	0.827103	0.8765
	992	0.786145	0.88007	0.930188					992	0.741019	0.827001	0.876583
	993	0.786351	0.88026	0.930252					993	0.741142	0.826902	0.876668
	994	0.786537	0.880443	0.930314					994	0.741261	0.826803	0.876757
	995	0.786711	0.880621	0.930375					995	0.741372	0.826703	0.87685
	996	0.78687	0.880793	0.930435					996	0.741478	0.826609	0.876944
	997	0.787022	0.880958	0.93049					997	0.741583	0.82652	0.877041
[truncated: 3 more rows]
