# Supplementary material for: Genome-wide mapping of nucleosome positions in Saccharomyces cerevisiae in response to different nitrogen conditions
Source: Sci Rep. 2016 Sep 23;6:33970. doi: 10.1038/srep33970 (PMC5034280; doi:10.1038/srep33970)
Supplement: Supplementary Dataset 2 [file srep33970-s3.xls]

## Sheet: TATA
		Gln_TATA	Gln_TATA_Less	Pro_TATA	Pro_TATA_Less	Gln-Pro_TATA	Gln-Pro_TATA_Less
	-1000	0.779434	0.777923	0.927859	0.899305	1.01347	0.970828
	-999	0.778156	0.77804	0.927087	0.899508	1.01285	0.971032
	-998	0.776887	0.778166	0.926303	0.899717	1.01224	0.971234
	-997	0.775643	0.778291	0.92551	0.899938	1.01162	0.971437
	-996	0.774407	0.778416	0.924715	0.90016	1.011	0.971631
	-995	0.773191	0.778536	0.92392	0.900381	1.0104	0.971817
	-994	0.771999	0.778649	0.923117	0.900597	1.00979	0.972001
	-993	0.770826	0.778754	0.922313	0.900804	1.00919	0.972176
	-992	0.769676	0.778864	0.92151	0.901004	1.0086	0.97234
	-991	0.768542	0.778978	0.920705	0.901195	1.008	0.97249
	-990	0.767429	0.779094	0.919901	0.90138	1.0074	0.972624
	-989	0.76636	0.779207	0.919099	0.901562	1.00681	0.97275
	-988	0.765308	0.779322	0.9183	0.901739	1.00622	0.972869
	-987	0.764312	0.779441	0.917507	0.901913	1.00562	0.972981
	-986	0.763342	0.779565	0.916723	0.902081	1.00502	0.973085
	-985	0.762393	0.779693	0.915953	0.902242	1.00446	0.97318
	-984	0.761473	0.77982	0.915203	0.902398	1.00392	0.973259
	-983	0.760584	0.779951	0.914471	0.902548	1.00338	0.973329
	-982	0.759715	0.780085	0.913756	0.902694	1.00285	0.973388
	-981	0.758879	0.78022	0.91305	0.902834	1.00231	0.973435
	-980	0.75807	0.780352	0.91235	0.902969	1.00179	0.973469
	-979	0.757284	0.780476	0.911664	0.903105	1.00128	0.973488
	-978	0.756522	0.780605	0.910986	0.903241	1.00078	0.973497
	-977	0.755791	0.780736	0.910345	0.903381	1.00028	0.973499
	-976	0.755089	0.78086	0.909736	0.903521	0.999807	0.97349
	-975	0.754415	0.780985	0.909158	0.903662	0.999351	0.973479
	-974	0.753781	0.781107	0.908599	0.903799	0.998902	0.973464
	-973	0.753184	0.781226	0.908068	0.903934	0.998457	0.973448
	-972	0.752623	0.781338	0.907559	0.904061	0.998023	0.973422
	-971	0.752083	0.781446	0.907072	0.904181	0.9976	0.973384
	-970	0.751553	0.781546	0.906607	0.904298	0.997189	0.97334
	-969	0.751044	0.781645	0.906181	0.90441	0.996795	0.973287
	-968	0.750572	0.781735	0.905786	0.904516	0.996417	0.973225
	-967	0.750111	0.781819	0.905413	0.904621	0.996058	0.973154
	-966	0.749666	0.781893	0.905063	0.904722	0.995697	0.973075
	-965	0.749228	0.781959	0.90473	0.904815	0.995328	0.972991
	-964	0.748794	0.782021	0.904415	0.904903	0.994954	0.972909
	-963	0.74835	0.782082	0.904101	0.904986	0.99457	0.972822
	-962	0.74789	0.782145	0.90379	0.905066	0.994165	0.972727
	-961	0.747419	0.782202	0.903477	0.905144	0.993749	0.972627
	-960	0.746945	0.782252	0.90315	0.905223	0.993311	0.972525
	-959	0.746472	0.782293	0.902815	0.905296	0.992859	0.97242
	-958	0.745986	0.782328	0.902497	0.905367	0.992406	0.972316
	-957	0.745486	0.782358	0.902189	0.905429	0.991921	0.972212
	-956	0.744978	0.782374	0.901872	0.905489	0.991413	0.972108
	-955	0.744453	0.782377	0.901542	0.90554	0.990886	0.972003
	-954	0.743932	0.782358	0.9012	0.905584	0.990341	0.971894
	-953	0.743398	0.782325	0.900848	0.905624	0.989765	0.971788
	-952	0.742849	0.78228	0.900483	0.905656	0.989175	0.971685
	-951	0.742289	0.782221	0.900101	0.905682	0.988574	0.971586
	-950	0.741726	0.782146	0.899709	0.905699	0.987966	0.971491
	-949	0.741151	0.782063	0.899313	0.905711	0.987356	0.971402
	-948	0.740568	0.781971	0.898919	0.905712	0.986732	0.971321
	-947	0.739982	0.781873	0.898516	0.905697	0.986089	0.971248
	-946	0.739383	0.78177	0.898111	0.905667	0.985429	0.971179
	-945	0.738771	0.78166	0.897687	0.905624	0.984748	0.971116
	-944	0.738156	0.78155	0.897244	0.905569	0.984041	0.97106
	-943	0.737553	0.781434	0.896792	0.905501	0.983318	0.971007
	-942	0.736963	0.781317	0.896342	0.905425	0.982583	0.97096
	-941	0.736383	0.781196	0.895885	0.905338	0.981827	0.970919
	-940	0.73581	0.781076	0.895427	0.905244	0.981053	0.970882
	-939	0.735254	0.780953	0.894966	0.905143	0.980259	0.970853
	-938	0.734718	0.780829	0.894497	0.905028	0.979449	0.970827
	-937	0.734195	0.780706	0.894019	0.904901	0.978631	0.970807
	-936	0.733694	0.780581	0.89353	0.904765	0.977792	0.97079
	-935	0.733219	0.78045	0.893032	0.904622	0.976931	0.970778
	-934	0.732772	0.780318	0.892538	0.904466	0.976072	0.970771
	-933	0.732355	0.780178	0.892048	0.904302	0.975226	0.970765
	-932	0.73196	0.780029	0.891565	0.904134	0.97439	0.970761
	-931	0.731593	0.779873	0.891092	0.90396	0.973625	0.970763
	-930	0.731264	0.779713	0.890645	0.903778	0.972901	0.97077
	-929	0.730972	0.779551	0.890214	0.903594	0.972187	0.970783
	-928	0.730706	0.779386	0.889803	0.90341	0.971488	0.970801
	-927	0.730525	0.779227	0.889426	0.903229	0.970807	0.970825
	-926	0.730383	0.779077	0.889068	0.903049	0.970135	0.970856
	-925	0.730265	0.778937	0.888731	0.90287	0.969478	0.970892
	-924	0.73017	0.778806	0.888415	0.902697	0.968831	0.970931
	-923	0.730093	0.77869	0.888141	0.902528	0.9682	0.970978
	-922	0.730048	0.778583	0.8879	0.902365	0.967595	0.971034
	-921	0.730025	0.778476	0.887691	0.902204	0.967016	0.971098
	-920	0.730036	0.778375	0.887531	0.902047	0.966459	0.971168
	-919	0.730068	0.778279	0.887399	0.901894	0.965918	0.971241
	-918	0.730103	0.778187	0.887285	0.901745	0.965381	0.97132
	-917	0.730151	0.778106	0.887187	0.901595	0.964848	0.971407
	-916	0.73023	0.778031	0.88711	0.901449	0.964326	0.971499
	-915	0.730332	0.777959	0.887052	0.90131	0.963818	0.971593
	-914	0.730446	0.777889	0.887001	0.901175	0.963319	0.971683
	-913	0.730572	0.777826	0.88696	0.901037	0.962832	0.971774
	-912	0.730714	0.777762	0.886936	0.900894	0.962346	0.971868
	-911	0.730858	0.777697	0.886919	0.900752	0.961869	0.971965
	-910	0.731001	0.777626	0.886896	0.900609	0.96139	0.972065
	-909	0.73114	0.777549	0.886868	0.900463	0.960912	0.972164
	-908	0.731271	0.777463	0.886833	0.900314	0.96043	0.97226
	-907	0.731395	0.777368	0.886796	0.900163	0.959945	0.972351
	-906	0.731524	0.777266	0.886771	0.900007	0.959464	0.972438
	-905	0.731651	0.777161	0.886756	0.899855	0.958984	0.972521
	-904	0.731777	0.777057	0.886743	0.899713	0.958502	0.972605
	-903	0.731913	0.776953	0.886737	0.899581	0.958017	0.972678
	-902	0.732059	0.776849	0.886735	0.899458	0.957527	0.972746
	-901	0.732202	0.776741	0.886732	0.899335	0.957028	0.972806
	-900	0.732352	0.776636	0.886731	0.899208	0.956522	0.972859
	-899	0.732508	0.776529	0.886734	0.899074	0.956023	0.972902
	-898	0.732657	0.776426	0.886745	0.898937	0.955524	0.97294
	-897	0.73279	0.776324	0.886762	0.898798	0.955024	0.972968
	-896	0.732919	0.776226	0.886784	0.89865	0.954516	0.972989
	-895	0.733038	0.776133	0.88681	0.898494	0.954013	0.972998
	-894	0.733176	0.776036	0.886842	0.898338	0.953533	0.972997
	-893	0.733347	0.775937	0.88687	0.898188	0.953058	0.972985
	-892	0.733519	0.775834	0.886904	0.898034	0.952592	0.97296
	-891	0.733693	0.775731	0.886944	0.897882	0.952131	0.972921
	-890	0.733868	0.77563	0.887013	0.897729	0.951675	0.972871
	-889	0.734047	0.775539	0.887085	0.897577	0.951223	0.972811
	-888	0.734227	0.775449	0.887167	0.897426	0.950775	0.972742
	-887	0.734413	0.775362	0.887276	0.897275	0.950327	0.97266
	-886	0.734595	0.775274	0.88741	0.89712	0.949886	0.972568
	-885	0.734769	0.775186	0.887553	0.896966	0.949446	0.972468
	-884	0.734934	0.775105	0.887702	0.896824	0.949014	0.972362
	-883	0.735091	0.775023	0.887859	0.896699	0.948589	0.972246
	-882	0.735237	0.774949	0.888032	0.896588	0.948157	0.972125
	-881	0.735374	0.774886	0.888218	0.896482	0.947713	0.972
	-880	0.735508	0.77483	0.888409	0.896381	0.947266	0.971881
	-879	0.735625	0.774784	0.888612	0.896288	0.946822	0.971757
	-878	0.73573	0.774757	0.888819	0.896206	0.946406	0.971635
	-877	0.735835	0.774747	0.889037	0.896137	0.945994	0.971526
	-876	0.735939	0.774748	0.889271	0.896087	0.945578	0.971433
	-875	0.736042	0.774764	0.889526	0.896053	0.945156	0.971347
	-874	0.736149	0.774798	0.889803	0.89604	0.944735	0.971271
	-873	0.736247	0.774844	0.890089	0.896041	0.944321	0.971208
	-872	0.736338	0.774902	0.890383	0.896055	0.943904	0.971157
	-871	0.73642	0.774977	0.890669	0.896081	0.943483	0.971122
	-870	0.736489	0.775078	0.890952	0.896125	0.943051	0.971105
	-869	0.736551	0.775202	0.891226	0.89619	0.942613	0.971107
	-868	0.736611	0.775346	0.891484	0.89627	0.942185	0.971126
	-867	0.736665	0.775505	0.891739	0.896367	0.941749	0.971163
	-866	0.736715	0.775673	0.891994	0.896481	0.941308	0.971219
	-865	0.736765	0.775852	0.892243	0.896617	0.940859	0.971299
	-864	0.736818	0.776046	0.892478	0.896775	0.940411	0.971403
	-863	0.736866	0.776268	0.892692	0.896951	0.939963	0.971526
	-862	0.736911	0.776529	0.89289	0.897147	0.939516	0.971675
	-861	0.736954	0.776803	0.893075	0.897361	0.939064	0.971853
	-860	0.737001	0.777095	0.893253	0.897591	0.938612	0.972055
	-859	0.737044	0.777402	0.893416	0.897841	0.938159	0.972276
	-858	0.737079	0.777728	0.893573	0.898109	0.937706	0.972522
	-857	0.737105	0.778067	0.893723	0.898393	0.937257	0.972789
	-856	0.737124	0.778417	0.893851	0.898695	0.936813	0.973077
	-855	0.737133	0.778774	0.893947	0.899015	0.936371	0.973391
	-854	0.737145	0.779145	0.894013	0.899349	0.935937	0.973726
	-853	0.737158	0.779529	0.894055	0.899698	0.935506	0.974078
	-852	0.737191	0.779921	0.89407	0.900062	0.935071	0.974451
	-851	0.737223	0.780326	0.894053	0.900444	0.93464	0.974846
	-850	0.73726	0.780745	0.89401	0.900839	0.934216	0.975263
	-849	0.737306	0.781181	0.89395	0.901248	0.933794	0.975696
	-848	0.737357	0.781626	0.893868	0.901671	0.933374	0.976146
	-847	0.737414	0.782082	0.893753	0.902103	0.932956	0.976618
	-846	0.737471	0.78255	0.893609	0.902547	0.932533	0.97711
	-845	0.737519	0.783027	0.893428	0.903	0.932118	0.977623
	-844	0.737551	0.783514	0.893215	0.903457	0.931714	0.978157
	-843	0.737578	0.784002	0.892971	0.903917	0.931329	0.978704
	-842	0.737597	0.784491	0.892698	0.904378	0.930949	0.979266
	-841	0.737601	0.784993	0.892402	0.904843	0.930571	0.979843
	-840	0.737592	0.785506	0.892091	0.905317	0.930202	0.980434
	-839	0.737573	0.786021	0.891757	0.905797	0.92985	0.981036
	-838	0.737546	0.786534	0.891409	0.90628	0.929515	0.981652
	-837	0.737515	0.787052	0.891047	0.906769	0.929197	0.982279
	-836	0.737471	0.787581	0.890669	0.907266	0.928903	0.982918
	-835	0.737402	0.788118	0.890281	0.907777	0.928625	0.983574
	-834	0.737315	0.788662	0.889884	0.908301	0.928366	0.984241
	-833	0.737207	0.789209	0.88948	0.908826	0.928117	0.984915
	-832	0.737088	0.789757	0.88907	0.909359	0.92789	0.985592
	-831	0.73697	0.790309	0.888663	0.909897	0.927693	0.986276
	-830	0.736838	0.79086	0.888262	0.910439	0.927526	0.986964
	-829	0.736716	0.791417	0.887877	0.910982	0.927381	0.987652
	-828	0.736581	0.791978	0.887497	0.911531	0.927247	0.988345
	-827	0.736431	0.792531	0.887112	0.91208	0.927129	0.989042
	-826	0.736271	0.793075	0.886737	0.912627	0.927015	0.989738
	-825	0.736107	0.793608	0.886352	0.913171	0.926895	0.990432
	-824	0.735938	0.794144	0.885962	0.91371	0.926774	0.991119
	-823	0.735769	0.794682	0.885587	0.914245	0.926658	0.9918
	-822	0.735594	0.795215	0.88521	0.914771	0.926542	0.992471
	-821	0.735408	0.795753	0.884833	0.915287	0.926426	0.993138
	-820	0.735207	0.796287	0.884454	0.915794	0.926314	0.993796
	-819	0.735003	0.79682	0.884077	0.91629	0.926208	0.994443
	-818	0.73482	0.797341	0.883704	0.91677	0.926101	0.99508
	-817	0.734643	0.797854	0.883337	0.917234	0.925998	0.995699
	-816	0.734486	0.798359	0.882971	0.917686	0.925894	0.9963
	-815	0.734324	0.798857	0.882616	0.918133	0.925794	0.996882
	-814	0.734171	0.799347	0.882269	0.918574	0.925694	0.997446
	-813	0.734016	0.79983	0.88193	0.91901	0.925592	0.997987
	-812	0.733871	0.800312	0.881596	0.919445	0.925489	0.998508
	-811	0.733736	0.800796	0.881269	0.919879	0.925382	0.999011
	-810	0.733628	0.801271	0.880963	0.920309	0.925272	0.99949
	-809	0.733578	0.801732	0.880685	0.92074	0.92517	0.999946
	-808	0.733558	0.802179	0.880417	0.92117	0.925065	1.00038
	-807	0.73357	0.802613	0.880195	0.921598	0.924966	1.00079
	-806	0.733613	0.803034	0.880028	0.922026	0.924864	1.00118
	-805	0.733682	0.803437	0.879875	0.922445	0.924815	1.00155
	-804	0.733778	0.803823	0.879741	0.922848	0.924812	1.00188
	-803	0.733914	0.804186	0.879639	0.923232	0.924822	1.00218
	-802	0.734092	0.804524	0.87955	0.923599	0.924847	1.00244
	-801	0.734294	0.804843	0.879464	0.923948	0.92488	1.00267
	-800	0.734535	0.805145	0.879385	0.92428	0.924923	1.00288
	-799	0.734815	0.805426	0.879309	0.924599	0.924967	1.00306
	-798	0.735124	0.805691	0.879246	0.924898	0.925012	1.00321
	-797	0.735456	0.80594	0.879188	0.925183	0.925059	1.00335
	-796	0.735817	0.806173	0.879131	0.925453	0.925105	1.00345
	-795	0.736189	0.806392	0.879071	0.925705	0.925154	1.00352
	-794	0.736569	0.806607	0.879022	0.925947	0.925207	1.00357
	-793	0.736955	0.806804	0.878987	0.926174	0.925269	1.00358
	-792	0.737339	0.806986	0.878961	0.926389	0.925347	1.00356
	-791	0.737725	0.807159	0.878956	0.926599	0.925437	1.00352
	-790	0.738109	0.807315	0.878971	0.926803	0.925549	1.00346
	-789	0.738492	0.807451	0.878995	0.927003	0.925678	1.00339
	-788	0.738878	0.807564	0.879031	0.927203	0.925833	1.00329
	-787	0.73926	0.807652	0.879084	0.927399	0.92601	1.00317
	-786	0.739636	0.807721	0.879155	0.927593	0.926204	1.00303
	-785	0.740013	0.807771	0.879239	0.927788	0.926421	1.00287
	-784	0.740375	0.807805	0.879328	0.927979	0.926672	1.00268
	-783	0.740736	0.807823	0.879429	0.928164	0.926934	1.00247
	-782	0.741093	0.807817	0.879538	0.928337	0.927208	1.00224
	-781	0.741445	0.80779	0.879653	0.928497	0.927499	1.00198
	-780	0.741781	0.807746	0.879778	0.928642	0.927807	1.0017
	-779	0.74211	0.807686	0.879925	0.928773	0.928142	1.0014
	-778	0.742419	0.807611	0.880087	0.928886	0.928498	1.00108
	-777	0.742719	0.807528	0.88025	0.92898	0.92887	1.00074
	-776	0.742998	0.807428	0.880401	0.929049	0.929246	1.00039
	-775	0.743235	0.807327	0.88054	0.929106	0.929629	1.00001
	-774	0.743443	0.807229	0.88067	0.929138	0.930012	0.999625
	-773	0.743614	0.807124	0.880793	0.92915	0.930406	0.99923
	-772	0.743754	0.807012	0.880906	0.929146	0.930809	0.998828
	-771	0.743856	0.806904	0.881018	0.929126	0.931214	0.998416
	-770	0.743937	0.806789	0.881131	0.929097	0.931611	0.997997
	-769	0.743989	0.80667	0.881245	0.929054	0.93201	0.997567
	-768	0.744012	0.80655	0.88135	0.929014	0.932403	0.997128
	-767	0.744018	0.806429	0.881456	0.928965	0.932799	0.996676
	-766	0.744008	0.806295	0.881561	0.928901	0.933185	0.99621
	-765	0.743988	0.80615	0.881661	0.928823	0.933571	0.995735
	-764	0.743959	0.806001	0.881762	0.928732	0.93395	0.995259
	-763	0.743922	0.805834	0.881866	0.928627	0.934323	0.994767
	-762	0.743882	0.805648	0.881975	0.928498	0.934691	0.994261
	-761	0.743833	0.805445	0.882079	0.928347	0.935054	0.993746
	-760	0.743786	0.805226	0.882184	0.928172	0.935406	0.993223
	-759	0.743742	0.804991	0.882276	0.927977	0.935749	0.992695
	-758	0.743693	0.80474	0.882359	0.927761	0.936075	0.99216
	-757	0.743656	0.804476	0.882431	0.927529	0.936398	0.991618
	-756	0.743599	0.804208	0.882488	0.927277	0.936713	0.991071
	-755	0.743527	0.803933	0.882531	0.927007	0.937016	0.990518
	-754	0.743452	0.803649	0.882551	0.926722	0.937309	0.989966
	-753	0.743364	0.803357	0.882562	0.926421	0.937591	0.989416
	-752	0.743267	0.803061	0.88255	0.926109	0.937851	0.988868
	-751	0.743167	0.802763	0.882506	0.92578	0.938094	0.988318
	-750	0.743055	0.802468	0.882436	0.92544	0.938317	0.987766
	-749	0.742922	0.802174	0.882332	0.925086	0.93852	0.987211
	-748	0.742773	0.801879	0.882193	0.924724	0.938697	0.986655
	-747	0.742597	0.801589	0.882015	0.92435	0.938841	0.986095
	-746	0.742399	0.8013	0.881806	0.923963	0.938962	0.985531
	-745	0.742177	0.801004	0.881559	0.923562	0.939045	0.984968
	-744	0.741949	0.800712	0.881282	0.92315	0.939092	0.9844
	-743	0.741715	0.800412	0.880977	0.922732	0.939101	0.983829
	-742	0.741488	0.800104	0.880648	0.922308	0.93908	0.983244
	-741	0.741267	0.799785	0.880283	0.921873	0.93903	0.982641
	-740	0.741059	0.799456	0.879881	0.921426	0.938953	0.982026
	-739	0.740842	0.799117	0.879437	0.920971	0.938869	0.981401
	-738	0.740606	0.798768	0.878955	0.920511	0.938779	0.980766
	-737	0.740357	0.798405	0.878441	0.920039	0.938663	0.980114
	-736	0.740094	0.798028	0.877941	0.919545	0.938521	0.979448
	-735	0.739827	0.797637	0.877414	0.919032	0.938363	0.97877
	-734	0.73955	0.797227	0.876852	0.918501	0.938181	0.978083
	-733	0.739256	0.7968	0.87626	0.91795	0.937972	0.977382
	-732	0.738952	0.796354	0.875636	0.917376	0.93774	0.976666
	-731	0.73864	0.795897	0.874983	0.916785	0.937486	0.975938
	-730	0.738326	0.79543	0.874314	0.916175	0.937217	0.975202
	-729	0.738024	0.794951	0.873627	0.915551	0.936938	0.974457
	-728	0.737729	0.79447	0.87292	0.914911	0.936651	0.973698
	-727	0.737432	0.793977	0.872214	0.914255	0.936352	0.972926
	-726	0.737135	0.793471	0.871491	0.913586	0.936033	0.972143
	-725	0.736856	0.792945	0.870761	0.912898	0.935699	0.971355
	-724	0.736592	0.792407	0.870028	0.912197	0.935339	0.970562
	-723	0.736343	0.791866	0.869302	0.911479	0.934969	0.96976
	-722	0.7361	0.791316	0.868581	0.910743	0.934588	0.968951
	-721	0.735862	0.790753	0.86787	0.909987	0.934191	0.968129
	-720	0.735636	0.790185	0.867174	0.90921	0.93378	0.967295
	-719	0.735424	0.789609	0.866501	0.908417	0.933363	0.966456
	-718	0.735219	0.789019	0.865857	0.907612	0.93294	0.965617
	-717	0.73502	0.788417	0.865242	0.906801	0.932526	0.964778
	-716	0.734819	0.787806	0.86464	0.905979	0.932108	0.963943
	-715	0.73461	0.787187	0.864046	0.905151	0.931686	0.963112
	-714	0.734408	0.786559	0.863473	0.904318	0.931274	0.962284
	-713	0.734215	0.785928	0.862919	0.903484	0.930865	0.961462
	-712	0.734023	0.785293	0.862386	0.902645	0.93046	0.960644
	-711	0.733836	0.784664	0.861884	0.901803	0.930064	0.959835
	-710	0.733652	0.784041	0.861406	0.900954	0.929668	0.95904
	-709	0.733471	0.783415	0.860973	0.900098	0.929278	0.958254
	-708	0.733283	0.782796	0.86057	0.899244	0.928894	0.957478
	-707	0.733091	0.782187	0.860202	0.898388	0.92852	0.956713
	-706	0.732904	0.781579	0.859863	0.897534	0.928152	0.955956
	-705	0.732718	0.780979	0.859578	0.896685	0.927797	0.955212
	-704	0.732552	0.780388	0.859331	0.895842	0.927447	0.95448
	-703	0.732404	0.779813	0.859139	0.895004	0.927093	0.953763
	-702	0.732257	0.779256	0.85899	0.894179	0.926739	0.953063
	-701	0.732107	0.778728	0.858886	0.893375	0.926383	0.952379
	-700	0.731955	0.778223	0.85882	0.892584	0.926027	0.951712
	-699	0.731805	0.777735	0.858791	0.891808	0.925684	0.95106
	-698	0.731688	0.777273	0.858798	0.891052	0.925345	0.95042
	-697	0.731603	0.776831	0.858833	0.890317	0.92501	0.949793
	-696	0.731522	0.776408	0.858888	0.889598	0.924663	0.94918
	-695	0.731451	0.776002	0.858962	0.888899	0.924317	0.948581
	-694	0.731383	0.775614	0.859056	0.88822	0.92398	0.947996
	-693	0.731317	0.775242	0.859171	0.887558	0.92365	0.947419
	-692	0.731257	0.774887	0.8593	0.886914	0.92333	0.946848
	-691	0.731207	0.774552	0.85943	0.886288	0.923015	0.946291
	-690	0.731138	0.774241	0.859559	0.885683	0.922724	0.945746
	-689	0.731062	0.773942	0.859686	0.885109	0.922438	0.945213
	-688	0.730964	0.77365	0.85984	0.88456	0.922176	0.944693
	-687	0.730871	0.773375	0.860003	0.884041	0.921915	0.944189
	-686	0.730776	0.773107	0.86017	0.883546	0.921649	0.943696
	-685	0.730676	0.772848	0.860343	0.883076	0.921376	0.943212
	-684	0.730592	0.772594	0.860518	0.882628	0.921105	0.942735
	-683	0.730505	0.772342	0.8607	0.882201	0.920826	0.942264
	-682	0.73042	0.772094	0.860887	0.881795	0.920545	0.941807
	-681	0.730337	0.771846	0.861087	0.881408	0.92026	0.941366
	-680	0.730262	0.771598	0.861285	0.88103	0.919977	0.940931
	-679	0.730182	0.771351	0.86148	0.880658	0.919679	0.940498
	-678	0.730091	0.771103	0.861666	0.880297	0.919376	0.940071
	-677	0.729993	0.770861	0.861843	0.879953	0.919069	0.939658
	-676	0.729906	0.770624	0.862023	0.879627	0.918757	0.939264
	-675	0.729829	0.770392	0.862201	0.879309	0.918455	0.938882
	-674	0.729755	0.77017	0.862387	0.878999	0.918151	0.938516
	-673	0.729672	0.769949	0.862557	0.878696	0.917844	0.93816
	-672	0.729583	0.76973	0.862709	0.878403	0.91753	0.937816
	-671	0.729505	0.769512	0.862837	0.87812	0.917205	0.937484
	-670	0.729455	0.76929	0.862939	0.877842	0.916868	0.937167
	-669	0.729394	0.76906	0.863015	0.87757	0.916523	0.936863
	-668	0.729327	0.768826	0.863084	0.877301	0.916179	0.936566
	-667	0.729245	0.768593	0.86313	0.877039	0.915821	0.936275
	-666	0.729148	0.768356	0.863164	0.876784	0.915471	0.935992
	-665	0.729032	0.768115	0.863179	0.876534	0.915124	0.935722
	-664	0.728902	0.767871	0.863176	0.8763	0.914786	0.935467
	-663	0.728756	0.767627	0.863157	0.876076	0.914436	0.935225
	-662	0.728604	0.767387	0.863117	0.875862	0.914075	0.934999
	-661	0.728445	0.767145	0.863059	0.875654	0.913701	0.934787
	-660	0.728287	0.766908	0.86298	0.875446	0.913314	0.934587
	-659	0.728112	0.766669	0.862891	0.875238	0.912913	0.9344
	-658	0.727921	0.766424	0.862779	0.875027	0.91249	0.934221
	-657	0.727713	0.766172	0.862641	0.874814	0.912036	0.934052
	-656	0.727488	0.76592	0.862469	0.874595	0.91154	0.93389
	-655	0.727236	0.765661	0.862255	0.874365	0.911002	0.93373
	-654	0.726953	0.765394	0.861996	0.874126	0.910432	0.933572
	-653	0.726643	0.765122	0.861697	0.873881	0.909837	0.933414
	-652	0.726291	0.76485	0.861366	0.873629	0.909216	0.933263
	-651	0.725913	0.764579	0.861008	0.873368	0.90856	0.93312
	-650	0.725498	0.764304	0.860636	0.873092	0.907872	0.93298
	-649	0.725044	0.764029	0.860232	0.872806	0.907152	0.932841
	-648	0.724557	0.763754	0.859804	0.87251	0.906401	0.932709
	-647	0.724044	0.763478	0.859355	0.872204	0.905631	0.932582
	-646	0.723508	0.763192	0.858898	0.871888	0.904846	0.932449
	-645	0.722951	0.7629	0.858435	0.871564	0.904042	0.932306
	-644	0.722367	0.762607	0.857976	0.871227	0.903218	0.932149
	-643	0.721748	0.76232	0.857503	0.870883	0.902379	0.931983
	-642	0.721093	0.762033	0.857027	0.870535	0.901517	0.931809
	-641	0.720404	0.761744	0.856557	0.870175	0.900649	0.931626
	-640	0.719691	0.761443	0.856093	0.869805	0.899771	0.931431
	-639	0.71895	0.761124	0.855641	0.869429	0.898904	0.931223
	-638	0.718183	0.760795	0.855209	0.869046	0.898025	0.931002
	-637	0.717417	0.760447	0.854786	0.868654	0.897121	0.930767
	-636	0.716636	0.760085	0.854352	0.868253	0.896192	0.930521
	-635	0.715856	0.75971	0.853925	0.867838	0.895242	0.930273
	-634	0.715072	0.759326	0.853508	0.867412	0.894266	0.930015
	-633	0.714278	0.758926	0.853089	0.866971	0.89328	0.929735
	-632	0.713481	0.758503	0.852658	0.866508	0.892267	0.929432
	-631	0.712682	0.758064	0.852218	0.866016	0.89123	0.929108
	-630	0.711876	0.757607	0.851776	0.865501	0.890168	0.928761
	-629	0.711062	0.757137	0.851331	0.864968	0.889086	0.928391
	-628	0.710243	0.756655	0.850876	0.864411	0.88798	0.927993
	-627	0.709421	0.756162	0.850421	0.863837	0.886868	0.92757
	-626	0.708597	0.755667	0.849985	0.863242	0.885745	0.927127
	-625	0.707773	0.755158	0.849574	0.862628	0.884608	0.926662
	-624	0.706952	0.754632	0.849193	0.861997	0.883479	0.926173
	-623	0.706127	0.754088	0.848842	0.861357	0.882357	0.925667
	-622	0.705305	0.753537	0.848512	0.860707	0.88125	0.925138
	-621	0.704493	0.752969	0.848203	0.860055	0.88016	0.924585
	-620	0.70372	0.752382	0.847927	0.859399	0.879089	0.924009
	-619	0.702966	0.751777	0.847678	0.858738	0.878039	0.923408
	-618	0.702246	0.751158	0.847459	0.858068	0.877024	0.922786
	-617	0.701558	0.750516	0.847272	0.857386	0.876037	0.922143
	-616	0.700901	0.749853	0.847116	0.856686	0.875083	0.921479
	-615	0.700283	0.749169	0.84697	0.855974	0.874152	0.920791
	-614	0.699686	0.748464	0.846826	0.855251	0.873232	0.92008
	-613	0.699105	0.747748	0.846691	0.854523	0.872323	0.919356
	-612	0.698551	0.747019	0.84657	0.853792	0.87142	0.91862
	-611	0.69802	0.74628	0.846457	0.853054	0.870535	0.917875
	-610	0.697501	0.745531	0.846343	0.852315	0.869672	0.91712
	-609	0.696995	0.744776	0.84623	0.851568	0.868831	0.916363
	-608	0.696508	0.744019	0.846116	0.850818	0.868006	0.9156
	-607	0.696041	0.743262	0.846011	0.850061	0.867196	0.914826
	-606	0.695583	0.742501	0.845896	0.849297	0.8664	0.914036
	-605	0.695147	0.741743	0.845772	0.848527	0.865628	0.913229
	-604	0.694741	0.740983	0.845626	0.847753	0.864868	0.912411
	-603	0.694345	0.740232	0.845455	0.84697	0.864119	0.91158
	-602	0.69395	0.739484	0.84525	0.846179	0.863388	0.910733
	-601	0.693551	0.738733	0.845018	0.845377	0.862651	0.909866
	-600	0.69315	0.737989	0.844767	0.844565	0.861911	0.908983
	-599	0.692756	0.737249	0.844497	0.843749	0.86117	0.908083
	-598	0.692371	0.736504	0.844214	0.842923	0.860428	0.907168
	-597	0.691998	0.735749	0.843915	0.842087	0.859702	0.906238
	-596	0.691642	0.734985	0.843598	0.841238	0.858991	0.905298
	-595	0.691291	0.73421	0.843252	0.840385	0.858273	0.904346
	-594	0.690946	0.733428	0.842867	0.839523	0.857551	0.903386
	-593	0.690618	0.732638	0.84245	0.838655	0.856824	0.902424
	-592	0.690308	0.731847	0.841987	0.837785	0.856092	0.901452
	-591	0.690005	0.731054	0.841482	0.836905	0.855356	0.900472
	-590	0.689716	0.730253	0.840941	0.836009	0.854608	0.899479
	-589	0.689437	0.729449	0.840355	0.835099	0.853855	0.898474
	-588	0.689172	0.728638	0.839726	0.834175	0.853089	0.897462
	-587	0.688905	0.727814	0.839056	0.833239	0.852312	0.896448
	-586	0.688642	0.726978	0.838338	0.832296	0.851512	0.895418
	-585	0.688369	0.726133	0.837578	0.831344	0.8507	0.894375
	-584	0.688085	0.725279	0.836785	0.830382	0.849865	0.893325
	-583	0.687797	0.724421	0.835965	0.829407	0.849009	0.892267
	-582	0.687503	0.723564	0.835129	0.828421	0.848131	0.891199
	-581	0.687208	0.722692	0.834264	0.827424	0.84724	0.890116
	-580	0.686915	0.721811	0.833375	0.826412	0.846333	0.889022
	-579	0.686616	0.720927	0.83248	0.825381	0.845425	0.887914
	-578	0.686316	0.720033	0.831596	0.824333	0.844507	0.886801
	-577	0.686008	0.719133	0.830695	0.823266	0.843581	0.885678
	-576	0.685701	0.71822	0.829776	0.822187	0.84265	0.884548
	-575	0.685379	0.717287	0.828862	0.821093	0.841724	0.883412
	-574	0.685057	0.716344	0.827948	0.819981	0.840795	0.882267
	-573	0.684724	0.715384	0.827023	0.818851	0.839874	0.88112
	-572	0.684401	0.714406	0.826088	0.817706	0.838965	0.879969
	-571	0.684091	0.71341	0.825151	0.816546	0.838067	0.878812
	-570	0.683793	0.7124	0.824203	0.815372	0.837173	0.877652
	-569	0.683506	0.711377	0.823249	0.814187	0.836281	0.876496
	-568	0.683227	0.710345	0.822288	0.81299	0.83539	0.875343
	-567	0.682928	0.709302	0.821318	0.811781	0.834498	0.874189
	-566	0.6826	0.708246	0.820323	0.810564	0.83361	0.87304
	-565	0.682243	0.707182	0.819298	0.809341	0.83272	0.871896
	-564	0.681865	0.706112	0.818247	0.808114	0.831818	0.87075
	-563	0.681474	0.705035	0.81718	0.806883	0.83092	0.869608
	-562	0.681059	0.703953	0.816101	0.805645	0.830031	0.868466
	-561	0.680625	0.702865	0.81501	0.804404	0.829151	0.867328
	-560	0.680169	0.701775	0.813916	0.803157	0.828261	0.866193
	-559	0.6797	0.700687	0.812821	0.801904	0.827367	0.865062
	-558	0.679215	0.699609	0.811725	0.800655	0.826466	0.863938
	-557	0.678726	0.698546	0.810622	0.799417	0.825556	0.86283
	-556	0.678251	0.697494	0.8095	0.798185	0.824624	0.861737
	-555	0.677751	0.696453	0.80836	0.79696	0.823688	0.860658
	-554	0.677226	0.695427	0.807209	0.795738	0.822746	0.859583
	-553	0.676673	0.694414	0.806038	0.794531	0.821797	0.858513
	-552	0.676096	0.693407	0.80485	0.793328	0.82083	0.857449
	-551	0.675515	0.692409	0.803637	0.792122	0.819862	0.856382
	-550	0.674923	0.691421	0.802432	0.790913	0.81889	0.855317
	-549	0.674322	0.690437	0.801212	0.789711	0.817915	0.854255
	-548	0.673716	0.689463	0.799978	0.788515	0.816922	0.853196
	-547	0.673098	0.688501	0.798723	0.787326	0.815911	0.85214
	-546	0.672458	0.687547	0.797453	0.786159	0.814885	0.851089
	-545	0.671796	0.686611	0.796162	0.785003	0.813843	0.850046
	-544	0.671104	0.68568	0.794847	0.783853	0.812784	0.849004
	-543	0.670394	0.684762	0.793492	0.782714	0.811702	0.847967
	-542	0.669661	0.683853	0.792103	0.781597	0.810599	0.846938
	-541	0.668913	0.682963	0.790687	0.780495	0.809484	0.845914
	-540	0.668149	0.682084	0.789249	0.779413	0.808366	0.844899
	-539	0.667369	0.681219	0.787802	0.778352	0.807248	0.843891
	-538	0.666571	0.68037	0.786336	0.777303	0.806128	0.842892
	-537	0.665758	0.67954	0.784853	0.776269	0.805001	0.841905
	-536	0.664943	0.678728	0.783361	0.775251	0.803872	0.840928
	-535	0.664147	0.677925	0.781856	0.774251	0.802727	0.83996
	-534	0.663363	0.677136	0.780341	0.77327	0.801567	0.839004
	-533	0.662586	0.676357	0.778833	0.772311	0.800391	0.838055
	-532	0.661809	0.675597	0.777326	0.77137	0.7992	0.837123
	-531	0.661024	0.674848	0.775815	0.770454	0.797994	0.836204
	-530	0.660249	0.674107	0.774313	0.769557	0.796783	0.835298
	-529	0.65949	0.673375	0.772808	0.768683	0.795564	0.834403
	-528	0.658743	0.672655	0.77131	0.767834	0.794341	0.833518
	-527	0.658031	0.67195	0.769801	0.767007	0.793115	0.832641
	-526	0.65734	0.671263	0.768288	0.766201	0.791899	0.831777
	-525	0.65666	0.670589	0.766773	0.765414	0.790682	0.830927
	-524	0.655979	0.669926	0.765261	0.764653	0.789469	0.830092
	-523	0.655304	0.669272	0.763761	0.763916	0.788268	0.82927
	-522	0.654638	0.668629	0.76226	0.76321	0.787077	0.828468
	-521	0.653976	0.667993	0.760757	0.762536	0.78589	0.827686
	-520	0.653307	0.667369	0.759249	0.761896	0.78471	0.82692
	-519	0.652645	0.666757	0.757744	0.761289	0.78354	0.826175
	-518	0.651984	0.666162	0.756234	0.760714	0.782359	0.825454
	-517	0.651318	0.665578	0.754722	0.760171	0.781189	0.824754
	-516	0.650645	0.665005	0.753219	0.759652	0.780016	0.824074
	-515	0.649973	0.66445	0.751719	0.759161	0.778843	0.823413
	-514	0.649291	0.66391	0.750222	0.758688	0.777678	0.822767
	-513	0.64861	0.663387	0.748736	0.758235	0.776529	0.822143
	-512	0.647944	0.66288	0.747255	0.757804	0.775393	0.82154
	-511	0.647283	0.662383	0.745799	0.757396	0.774272	0.820965
	-510	0.646622	0.661906	0.744356	0.757006	0.773168	0.820412
	-509	0.645966	0.661445	0.742924	0.756634	0.772096	0.819883
	-508	0.645311	0.660999	0.741505	0.756286	0.771041	0.819374
	-507	0.644652	0.660576	0.740094	0.755958	0.769998	0.818889
	-506	0.643999	0.660175	0.738693	0.755656	0.768962	0.818429
	-505	0.643341	0.659795	0.737295	0.755378	0.767936	0.817995
	-504	0.642672	0.659434	0.7359	0.75512	0.76692	0.81758
	-503	0.64199	0.659086	0.734513	0.754879	0.76592	0.817185
	-502	0.641297	0.658758	0.73313	0.75466	0.764948	0.816811
	-501	0.640593	0.658448	0.731752	0.754461	0.763999	0.816459
	-500	0.639879	0.658153	0.730387	0.754276	0.763074	0.816126
	-499	0.639162	0.657879	0.72907	0.75411	0.762176	0.81581
	-498	0.638439	0.657635	0.727754	0.753958	0.761291	0.815514
	-497	0.637715	0.657407	0.726435	0.753819	0.760456	0.815233
	-496	0.637002	0.657191	0.72511	0.753694	0.759628	0.814968
	-495	0.636295	0.656991	0.723792	0.753581	0.758812	0.814727
	-494	0.635577	0.656805	0.722466	0.75348	0.757996	0.814508
	-493	0.634846	0.656643	0.72113	0.753397	0.757187	0.81431
	-492	0.634105	0.656496	0.719798	0.753331	0.756397	0.814131
	-491	0.633353	0.656355	0.718461	0.753272	0.755621	0.813973
	-490	0.632579	0.656224	0.717146	0.753222	0.754838	0.81383
	-489	0.631774	0.65611	0.715824	0.753176	0.754059	0.8137
	-488	0.630961	0.656004	0.714496	0.753138	0.753275	0.813588
	-487	0.630136	0.655902	0.71315	0.753106	0.752468	0.813486
	-486	0.629294	0.655809	0.711787	0.753079	0.751653	0.813393
	-485	0.628435	0.655728	0.710396	0.753059	0.750834	0.813309
	-484	0.627549	0.655661	0.708985	0.753045	0.749992	0.813232
	-483	0.626639	0.655602	0.707558	0.753047	0.749131	0.813166
	-482	0.625707	0.655551	0.706095	0.753057	0.748249	0.813111
	-481	0.624749	0.655506	0.704597	0.753069	0.747342	0.813061
	-480	0.623736	0.655463	0.703069	0.753082	0.746424	0.81302
	-479	0.622672	0.655419	0.701505	0.753092	0.745483	0.812984
	-478	0.621567	0.655365	0.699902	0.753096	0.744509	0.81295
	-477	0.620411	0.655301	0.69826	0.753091	0.743497	0.812912
	-476	0.619221	0.65522	0.696594	0.753078	0.742451	0.812872
	-475	0.617999	0.65512	0.694898	0.75306	0.741372	0.812824
	-474	0.616736	0.655	0.693166	0.753032	0.740263	0.812771
	-473	0.615432	0.654868	0.691404	0.752993	0.739124	0.812708
	-472	0.614104	0.654731	0.689613	0.752949	0.737956	0.812636
	-471	0.612746	0.654587	0.687799	0.752899	0.736758	0.812551
	-470	0.61136	0.65443	0.685967	0.752842	0.735544	0.812457
	-469	0.60995	0.654267	0.684105	0.752779	0.734307	0.812347
	-468	0.608504	0.654082	0.682207	0.752708	0.733033	0.812219
	-467	0.607025	0.653883	0.680288	0.75262	0.731734	0.81207
	-466	0.605514	0.653675	0.678347	0.752523	0.730408	0.811898
	-465	0.603977	0.65345	0.676382	0.752407	0.729062	0.811703
	-464	0.602417	0.653206	0.674431	0.752263	0.727687	0.811476
	-463	0.600826	0.652945	0.672478	0.752096	0.726293	0.811222
	-462	0.599215	0.652682	0.670516	0.751901	0.724887	0.810934
	-461	0.597587	0.652395	0.668556	0.751681	0.723467	0.810615
	-460	0.59594	0.652087	0.66659	0.751433	0.72203	0.810261
	-459	0.594288	0.651754	0.664622	0.751156	0.720578	0.80987
	-458	0.592633	0.651401	0.662647	0.750848	0.719112	0.809447
	-457	0.590973	0.651021	0.660677	0.750513	0.717629	0.808989
	-456	0.589303	0.650613	0.658706	0.750144	0.716115	0.808494
	-455	0.587639	0.650177	0.656745	0.749743	0.714588	0.807963
	-454	0.585982	0.649718	0.654794	0.749308	0.713045	0.807406
	-453	0.584341	0.649235	0.652846	0.748837	0.711478	0.806826
	-452	0.582706	0.64872	0.650911	0.748335	0.709898	0.8062
	-451	0.581074	0.648178	0.648978	0.747796	0.70829	0.805526
	-450	0.579444	0.647616	0.647056	0.747218	0.70665	0.804809
	-449	0.577819	0.647029	0.64514	0.746597	0.704985	0.804046
	-448	0.57621	0.646416	0.643223	0.745934	0.7033	0.80324
	-447	0.574614	0.645771	0.641303	0.745234	0.701593	0.802402
	-446	0.573025	0.645103	0.63939	0.744506	0.699866	0.801534
	-445	0.571442	0.644412	0.637484	0.743744	0.69812	0.800637
	-444	0.569857	0.643701	0.635588	0.742955	0.696371	0.799705
	-443	0.568275	0.642968	0.633701	0.742136	0.694597	0.798748
	-442	0.566688	0.642209	0.631823	0.741291	0.692797	0.79776
	-441	0.565095	0.641424	0.629947	0.740412	0.690968	0.796739
	-440	0.563478	0.640618	0.628082	0.7395	0.68912	0.795679
	-439	0.561842	0.639784	0.626214	0.73856	0.687239	0.794586
	-438	0.560178	0.638919	0.62434	0.737587	0.685331	0.79346
	-437	0.558489	0.638032	0.622469	0.73658	0.683397	0.792306
	-436	0.556797	0.637119	0.620611	0.735542	0.681443	0.79112
	-435	0.555085	0.636182	0.618755	0.734473	0.679467	0.789901
	-434	0.553356	0.635215	0.616906	0.733374	0.677469	0.788653
	-433	0.551615	0.634224	0.615064	0.732253	0.675449	0.787372
	-432	0.549887	0.633209	0.613219	0.731106	0.673413	0.786067
	-431	0.548155	0.632169	0.611366	0.729933	0.671368	0.784738
	-430	0.546419	0.631108	0.609527	0.72873	0.669313	0.78339
	-429	0.544689	0.63003	0.607699	0.727504	0.667254	0.782022
	-428	0.54295	0.628935	0.605878	0.726248	0.665187	0.780629
	-427	0.5412	0.627817	0.604065	0.724961	0.663118	0.779214
	-426	0.539439	0.626676	0.60226	0.723644	0.661045	0.777776
	-425	0.537667	0.625533	0.600469	0.7223	0.65897	0.776315
	-424	0.535894	0.624365	0.598682	0.720929	0.656903	0.774836
	-423	0.534101	0.62318	0.596891	0.719537	0.654846	0.773339
	-422	0.532292	0.621971	0.595108	0.718121	0.652798	0.771826
	-421	0.530464	0.620736	0.593334	0.716677	0.650757	0.770294
	-420	0.528628	0.619474	0.59156	0.71521	0.648714	0.768739
	-419	0.526794	0.618185	0.589794	0.71372	0.646688	0.767164
	-418	0.524952	0.616879	0.588033	0.71221	0.644683	0.765564
	-417	0.523094	0.615549	0.586288	0.71068	0.642687	0.763943
	-416	0.521222	0.614193	0.584556	0.709131	0.640699	0.762302
	-415	0.519348	0.612812	0.58283	0.707558	0.638713	0.760642
	-414	0.517471	0.611404	0.58111	0.705957	0.636728	0.758953
	-413	0.51559	0.609968	0.57939	0.70433	0.634744	0.75724
	-412	0.513704	0.608507	0.57767	0.702678	0.632761	0.755499
	-411	0.511814	0.607018	0.575956	0.701005	0.630792	0.753726
	-410	0.509938	0.605503	0.574237	0.699314	0.628833	0.75193
	-409	0.508077	0.603972	0.572523	0.697598	0.626873	0.750112
	-408	0.506232	0.602429	0.570817	0.695861	0.624921	0.74827
	-407	0.50442	0.600868	0.569121	0.694109	0.622974	0.746407
	-406	0.50263	0.59929	0.567438	0.692345	0.621032	0.74453
	-405	0.500858	0.597694	0.565764	0.690566	0.619108	0.742633
	-404	0.499107	0.596081	0.564099	0.688767	0.617212	0.740718
	-403	0.497378	0.59445	0.562451	0.686948	0.615322	0.738782
	-402	0.49567	0.592808	0.560808	0.685117	0.613446	0.736828
	-401	0.493973	0.591157	0.559171	0.683274	0.611582	0.734855
	-400	0.492291	0.589504	0.557541	0.681422	0.60972	0.732862
	-399	0.490642	0.587839	0.555929	0.679565	0.607863	0.730855
	-398	0.489007	0.586161	0.554331	0.677699	0.606027	0.72883
	-397	0.487368	0.584475	0.552747	0.675824	0.604206	0.726782
	-396	0.485713	0.582774	0.551173	0.673939	0.602393	0.724709
	-395	0.484051	0.58106	0.549605	0.672043	0.600596	0.722617
	-394	0.482382	0.579333	0.548054	0.670145	0.598803	0.720506
	-393	0.480714	0.577593	0.546525	0.668247	0.597023	0.718375
	-392	0.479047	0.575838	0.54503	0.666348	0.595256	0.716224
	-391	0.477394	0.574075	0.543559	0.664451	0.593507	0.714056
	-390	0.475756	0.572308	0.542118	0.662554	0.591782	0.711874
	-389	0.474127	0.570539	0.540707	0.660655	0.590091	0.709674
	-388	0.472507	0.568769	0.539323	0.658764	0.588422	0.707458
	-387	0.470889	0.566995	0.537961	0.656867	0.586785	0.705229
	-386	0.46929	0.565222	0.536621	0.654969	0.585164	0.702989
	-385	0.467699	0.563439	0.535291	0.653075	0.583559	0.700735
	-384	0.466134	0.561658	0.533984	0.651183	0.581977	0.698471
	-383	0.464599	0.559869	0.532702	0.649284	0.580428	0.696192
	-382	0.463092	0.558079	0.531468	0.647378	0.578923	0.6939
	-381	0.461597	0.556293	0.530273	0.645462	0.577456	0.691602
	-380	0.460106	0.554508	0.529098	0.643537	0.576019	0.689304
	-379	0.458622	0.552727	0.527946	0.641607	0.574617	0.687004
	-378	0.457145	0.550948	0.52681	0.639672	0.573233	0.684701
	-377	0.455693	0.549165	0.525682	0.637726	0.571861	0.682392
	-376	0.454255	0.547392	0.524593	0.635774	0.570509	0.680075
	-375	0.45283	0.545625	0.523536	0.633825	0.569173	0.677751
	-374	0.451419	0.543854	0.522496	0.631871	0.567865	0.675414
	-373	0.450003	0.542076	0.52148	0.629907	0.566581	0.673073
	-372	0.4486	0.540301	0.520484	0.627935	0.565307	0.670729
	-371	0.447201	0.538533	0.519518	0.625961	0.56405	0.668384
	-370	0.4458	0.536765	0.518562	0.623986	0.56281	0.66605
	-369	0.444398	0.535001	0.517616	0.622005	0.561579	0.663727
	-368	0.443013	0.533237	0.516683	0.620014	0.56035	0.661407
	-367	0.441647	0.531478	0.515752	0.61802	0.559134	0.65909
	-366	0.440296	0.529715	0.514823	0.616032	0.557931	0.656785
	-365	0.438966	0.527958	0.513907	0.614039	0.556728	0.654489
	-364	0.437672	0.52621	0.512998	0.612044	0.555517	0.652206
	-363	0.436404	0.524472	0.512118	0.610052	0.554301	0.649938
	-362	0.435171	0.522752	0.511234	0.608066	0.55307	0.647684
	-361	0.433959	0.521047	0.51035	0.606082	0.551828	0.645446
	-360	0.432762	0.51936	0.509468	0.604104	0.55058	0.643233
	-359	0.431579	0.517684	0.508595	0.60215	0.549338	0.641042
	-358	0.430414	0.516019	0.507719	0.600205	0.548103	0.638873
	-357	0.429259	0.514364	0.506842	0.59827	0.546865	0.636726
	-356	0.428122	0.512715	0.505971	0.596346	0.545624	0.634596
	-355	0.427003	0.511086	0.505121	0.594437	0.544387	0.632489
	-354	0.425897	0.50947	0.504291	0.59254	0.543155	0.630407
	-353	0.42482	0.507881	0.503472	0.590666	0.541945	0.628356
	-352	0.42375	0.506303	0.502658	0.588812	0.540744	0.626335
	-351	0.422689	0.504747	0.50185	0.586981	0.539552	0.624344
	-350	0.421673	0.503211	0.501044	0.58517	0.538386	0.62239
	-349	0.420697	0.501691	0.500257	0.583383	0.537234	0.620464
	-348	0.419761	0.500186	0.49948	0.581626	0.53612	0.618566
	-347	0.418851	0.498691	0.498721	0.579892	0.535034	0.616703
	-346	0.417983	0.497212	0.497982	0.578186	0.533975	0.614874
	-345	0.417135	0.495754	0.49727	0.576513	0.532948	0.613087
	-344	0.41631	0.494319	0.496573	0.574869	0.531948	0.611337
	-343	0.41551	0.492904	0.495874	0.573256	0.530964	0.609622
	-342	0.414735	0.491511	0.495178	0.571668	0.529996	0.607945
	-341	0.413979	0.490133	0.49449	0.570109	0.529048	0.606305
	-340	0.413262	0.488774	0.493813	0.568588	0.528115	0.604708
	-339	0.412566	0.487428	0.493146	0.567104	0.52721	0.603141
	-338	0.411901	0.486093	0.492486	0.565655	0.52632	0.601605
	-337	0.411242	0.484774	0.491833	0.564245	0.525442	0.600103
	-336	0.410607	0.483475	0.491182	0.562874	0.524587	0.598647
	-335	0.409983	0.482199	0.490538	0.561535	0.52374	0.597228
	-334	0.40938	0.480944	0.489895	0.560236	0.522906	0.595845
	-333	0.408786	0.479715	0.489257	0.558971	0.522088	0.594495
	-332	0.408194	0.478522	0.488635	0.557741	0.521286	0.593184
	-331	0.407611	0.477354	0.488025	0.556549	0.520504	0.591908
	-330	0.407041	0.476217	0.487429	0.555396	0.519755	0.590663
	-329	0.406485	0.475108	0.486852	0.55429	0.519038	0.589453
	-328	0.405951	0.474026	0.486286	0.553214	0.518345	0.588275
	-327	0.405427	0.472964	0.48573	0.552163	0.517663	0.587126
	-326	0.404917	0.471925	0.485198	0.551142	0.516998	0.586002
	-325	0.404416	0.470906	0.484685	0.550148	0.516355	0.584908
	-324	0.403913	0.469901	0.484179	0.549176	0.515712	0.583841
	-323	0.403417	0.468917	0.483698	0.548223	0.515069	0.582797
	-322	0.402915	0.467951	0.483222	0.547281	0.514421	0.581772
	-321	0.402412	0.466994	0.482743	0.546351	0.51376	0.580762
	-320	0.401908	0.466061	0.482265	0.545434	0.513087	0.57977
	-319	0.401409	0.465144	0.481795	0.544531	0.512399	0.57879
	-318	0.400919	0.464243	0.481339	0.543641	0.511706	0.577826
	-317	0.40042	0.463352	0.480884	0.542767	0.511006	0.576871
	-316	0.39991	0.462462	0.480429	0.541905	0.510301	0.57592
	-315	0.399409	0.461581	0.479975	0.541051	0.509582	0.574971
	-314	0.398897	0.460702	0.479515	0.540204	0.508842	0.574026
	-313	0.39837	0.459834	0.479045	0.539356	0.508079	0.573078
	-312	0.397843	0.458968	0.478576	0.538508	0.507293	0.572126
	-311	0.397318	0.458107	0.478102	0.537664	0.506491	0.57117
	-310	0.39678	0.457248	0.477626	0.536822	0.505673	0.57021
	-309	0.396234	0.456392	0.477142	0.535981	0.50484	0.569243
	-308	0.39568	0.455535	0.476659	0.53514	0.503984	0.568267
	-307	0.39512	0.45468	0.476173	0.534297	0.503103	0.567285
	-306	0.394547	0.45382	0.47569	0.533445	0.502201	0.566294
	-305	0.393986	0.452961	0.475219	0.532583	0.501283	0.565298
	-304	0.393434	0.452096	0.474739	0.531709	0.500349	0.564283
	-303	0.392891	0.451234	0.47424	0.530824	0.499393	0.563253
	-302	0.392346	0.450369	0.473721	0.529928	0.498429	0.562208
	-301	0.391796	0.449501	0.473188	0.529021	0.497446	0.561148
	-300	0.391251	0.44863	0.472633	0.5281	0.49646	0.560067
	-299	0.390706	0.44775	0.47206	0.527168	0.495456	0.558968
	-298	0.390157	0.446856	0.471457	0.52622	0.494421	0.557851
	-297	0.389593	0.445951	0.470816	0.525263	0.493351	0.556715
	-296	0.389019	0.445031	0.470147	0.524289	0.49227	0.555566
	-295	0.38845	0.444095	0.469447	0.523297	0.491183	0.554395
	-294	0.387872	0.443148	0.468714	0.522289	0.490088	0.553203
	-293	0.387287	0.442191	0.467942	0.521262	0.488994	0.551993
	-292	0.386698	0.441224	0.467136	0.520214	0.487911	0.550763
	-291	0.386097	0.440247	0.46629	0.519141	0.486837	0.549516
	-290	0.38551	0.439257	0.465411	0.518048	0.485774	0.548254
	-289	0.384929	0.438254	0.464519	0.516941	0.48475	0.546975
	-288	0.384348	0.437239	0.463608	0.515814	0.483733	0.545678
	-287	0.383758	0.436211	0.462683	0.514663	0.482719	0.544363
	-286	0.38316	0.435172	0.461751	0.513493	0.481711	0.543034
	-285	0.382556	0.43412	0.460813	0.512302	0.480702	0.541684
	-284	0.38195	0.433055	0.459871	0.511093	0.479691	0.540318
	-283	0.381346	0.431977	0.458926	0.509868	0.478682	0.538933
	-282	0.380758	0.43089	0.457969	0.508629	0.477679	0.537535
	-281	0.380178	0.429795	0.45702	0.507373	0.476682	0.53612
	-280	0.379603	0.428686	0.456062	0.506102	0.475699	0.534686
	-279	0.379049	0.42756	0.455098	0.50481	0.474724	0.533231
	-278	0.378511	0.426419	0.454126	0.503497	0.473759	0.531753
	-277	0.377978	0.425262	0.453149	0.502156	0.472814	0.530262
	-276	0.377453	0.424093	0.452161	0.500789	0.471885	0.528746
	-275	0.376936	0.422904	0.451172	0.4994	0.470966	0.527207
	-274	0.376421	0.421697	0.450194	0.497984	0.47005	0.52565
	-273	0.375901	0.42047	0.449211	0.496544	0.469135	0.524075
	-272	0.375371	0.419224	0.44822	0.495081	0.468223	0.522483
	-271	0.374827	0.417959	0.447222	0.493593	0.467316	0.52087
	-270	0.374263	0.41667	0.446221	0.492075	0.466419	0.519232
	-269	0.373686	0.415362	0.445217	0.490533	0.465529	0.517573
	-268	0.373099	0.414028	0.44421	0.488957	0.464653	0.515889
	-267	0.372509	0.412675	0.443197	0.48735	0.463783	0.514179
	-266	0.371909	0.411304	0.442172	0.485714	0.462919	0.512444
	-265	0.371306	0.409913	0.441148	0.484048	0.462052	0.510681
	-264	0.370684	0.408503	0.440118	0.482354	0.461177	0.508899
	-263	0.370052	0.407074	0.439072	0.480627	0.460288	0.507091
	-262	0.369413	0.405613	0.438016	0.478872	0.459385	0.505259
	-261	0.368751	0.404122	0.436948	0.477081	0.458464	0.5034
	-260	0.368066	0.402607	0.435868	0.475265	0.457514	0.501514
	-259	0.367355	0.401059	0.434772	0.47342	0.456539	0.499606
	-258	0.366619	0.399482	0.433667	0.471546	0.455534	0.49767
	-257	0.365859	0.397878	0.432544	0.469647	0.454499	0.495701
	-256	0.365083	0.396242	0.431403	0.46772	0.453428	0.493707
	-255	0.364274	0.394573	0.430233	0.465765	0.45232	0.491683
	-254	0.363435	0.39289	0.429036	0.463775	0.45118	0.489634
	-253	0.362562	0.391176	0.427812	0.461755	0.450008	0.487548
	-252	0.361657	0.389435	0.426557	0.459707	0.448808	0.485427
	-251	0.360723	0.387659	0.425277	0.457624	0.447583	0.48327
	-250	0.359759	0.385853	0.423974	0.455499	0.446333	0.481078
	-249	0.35878	0.384019	0.422648	0.45335	0.445055	0.478852
	-248	0.35777	0.382156	0.421289	0.451166	0.443756	0.476598
	-247	0.356723	0.380263	0.419905	0.448942	0.442433	0.474307
	-246	0.355634	0.37834	0.418501	0.446683	0.441088	0.471981
	-245	0.354516	0.376391	0.417073	0.444387	0.439733	0.46962
	-244	0.353374	0.374414	0.415622	0.44206	0.438356	0.467221
	-243	0.352198	0.372413	0.414147	0.439703	0.436954	0.464786
	-242	0.350995	0.370386	0.412646	0.437314	0.435539	0.46232
	-241	0.349763	0.368332	0.411116	0.434895	0.434112	0.459822
	-240	0.348512	0.366247	0.409558	0.432444	0.432655	0.457292
	-239	0.347254	0.364129	0.407981	0.42996	0.431172	0.454737
	-238	0.345979	0.361987	0.406381	0.427451	0.429662	0.452146
	-237	0.344688	0.359819	0.40477	0.424928	0.428124	0.44952
	-236	0.343374	0.357624	0.403148	0.422375	0.42657	0.446866
	-235	0.34204	0.355406	0.401515	0.41979	0.424998	0.444182
	-234	0.340686	0.353156	0.399869	0.417172	0.423407	0.441464
	-233	0.339308	0.350879	0.398211	0.41452	0.421793	0.438708
	-232	0.337908	0.348577	0.396537	0.411841	0.420159	0.435918
	-231	0.336479	0.346255	0.394851	0.409137	0.418503	0.433097
	-230	0.335028	0.343918	0.393155	0.406403	0.416829	0.430243
	-229	0.333551	0.341569	0.391435	0.403636	0.415128	0.427362
	-228	0.332052	0.339206	0.389704	0.400844	0.413407	0.424446
	-227	0.33053	0.336831	0.387944	0.398025	0.411659	0.421503
	-226	0.32898	0.334456	0.386162	0.395186	0.409889	0.41854
	-225	0.327427	0.332073	0.384349	0.392329	0.408089	0.41556
	-224	0.325864	0.329687	0.382507	0.389454	0.406252	0.41256
	-223	0.324295	0.327301	0.380637	0.386558	0.404378	0.409535
	-222	0.322716	0.324908	0.378746	0.383645	0.402472	0.406495
	-221	0.321128	0.322504	0.376846	0.380721	0.400527	0.403439
	-220	0.319523	0.320095	0.37497	0.377778	0.398547	0.400367
	-219	0.317908	0.317682	0.373073	0.374821	0.396557	0.397286
	-218	0.31628	0.315263	0.371148	0.371848	0.394524	0.394192
	-217	0.314636	0.312839	0.369195	0.36886	0.392457	0.391088
	-216	0.312993	0.310413	0.367226	0.365858	0.39036	0.387966
	-215	0.311354	0.307989	0.365242	0.362847	0.388231	0.384826
	-214	0.309719	0.305567	0.363239	0.359823	0.386071	0.381668
	-213	0.308094	0.303155	0.361216	0.356789	0.383875	0.378504
	-212	0.30647	0.300741	0.359172	0.353751	0.381647	0.375332
	-211	0.304846	0.298328	0.357124	0.350712	0.379387	0.37214
	-210	0.303208	0.295918	0.355071	0.347671	0.377094	0.368941
	-209	0.301566	0.293515	0.353006	0.344631	0.374764	0.365737
	-208	0.299915	0.29112	0.350936	0.341586	0.3724	0.362527
	-207	0.298254	0.288746	0.348862	0.33854	0.370005	0.359312
	-206	0.296574	0.286379	0.346779	0.335496	0.36758	0.356086
	-205	0.294885	0.284016	0.344681	0.332446	0.365129	0.352851
	-204	0.293182	0.281659	0.342563	0.329391	0.362658	0.349608
	-203	0.291473	0.279304	0.340419	0.326341	0.360179	0.346353
	-202	0.289748	0.276958	0.338253	0.323301	0.357667	0.343092
	-201	0.288003	0.27462	0.336065	0.32027	0.355134	0.339826
	-200	0.286244	0.272294	0.333854	0.317249	0.352572	0.336556
	-199	0.28449	0.269972	0.33163	0.314238	0.34998	0.333285
	-198	0.282745	0.267649	0.3294	0.31124	0.347373	0.330017
	-197	0.281003	0.265327	0.327171	0.308247	0.344759	0.326753
	-196	0.279257	0.263008	0.324936	0.305272	0.342147	0.323491
	-195	0.277516	0.260688	0.32269	0.302307	0.339543	0.320234
	-194	0.275772	0.258371	0.320448	0.299347	0.336943	0.316984
	-193	0.27403	0.256055	0.318204	0.296391	0.334348	0.313735
	-192	0.272278	0.253745	0.315971	0.293445	0.331775	0.31049
	-191	0.270513	0.251447	0.313749	0.290508	0.329212	0.30726
	-190	0.268743	0.249157	0.31154	0.28758	0.326662	0.304034
	-189	0.266966	0.246874	0.309331	0.284659	0.32413	0.300816
	-188	0.265182	0.244599	0.30712	0.281749	0.321614	0.297599
	-187	0.263399	0.242333	0.304912	0.278852	0.319102	0.294384
	-186	0.261609	0.24007	0.302699	0.27597	0.3166	0.291176
	-185	0.259804	0.237813	0.300486	0.273103	0.314132	0.287988
	-184	0.257991	0.235566	0.298282	0.27026	0.311664	0.284816
	-183	0.256165	0.233333	0.296125	0.267434	0.309195	0.281658
	-182	0.254374	0.231115	0.29398	0.264626	0.30673	0.278519
	-181	0.252578	0.228908	0.291841	0.261843	0.30427	0.275399
	-180	0.250783	0.226709	0.289716	0.259084	0.301816	0.2723
	-179	0.248981	0.224525	0.2876	0.25635	0.299365	0.269226
	-178	0.247177	0.222354	0.285486	0.253658	0.296915	0.266174
	-177	0.245373	0.220206	0.283373	0.250992	0.29448	0.263149
	-176	0.243561	0.218081	0.281266	0.24835	0.292059	0.260152
	-175	0.241738	0.215969	0.279159	0.245742	0.289655	0.257183
	-174	0.23991	0.213874	0.277054	0.243158	0.287284	0.254238
	-173	0.238091	0.211804	0.274949	0.240608	0.284938	0.251313
	-172	0.236269	0.209755	0.272846	0.238081	0.282598	0.248412
	-171	0.234448	0.207731	0.270757	0.235586	0.280271	0.245543
	-170	0.232635	0.205724	0.26869	0.233114	0.277955	0.242709
	-169	0.230834	0.203734	0.266645	0.230688	0.275648	0.239912
	-168	0.229049	0.201759	0.26462	0.228307	0.273359	0.237153
	-167	0.227282	0.199803	0.262609	0.225975	0.271095	0.234437
	-166	0.225533	0.197864	0.260637	0.223674	0.268854	0.231753
	-165	0.223809	0.195947	0.258692	0.221409	0.266635	0.22912
	-164	0.222116	0.194059	0.256778	0.219187	0.264438	0.226524
	-163	0.220447	0.1922	0.254897	0.217014	0.262272	0.223967
	-162	0.218816	0.190368	0.253037	0.214884	0.260145	0.22146
	-161	0.217217	0.18856	0.251208	0.212805	0.258066	0.219
	-160	0.215633	0.18678	0.249414	0.210768	0.256021	0.216578
	-159	0.214083	0.185037	0.247656	0.208777	0.254001	0.214204
	-158	0.212562	0.18332	0.245929	0.206828	0.252008	0.211883
	-157	0.211049	0.181628	0.244229	0.204917	0.250061	0.209614
	-156	0.209543	0.179972	0.242559	0.20305	0.248144	0.207389
	-155	0.208056	0.178351	0.24095	0.201222	0.246247	0.205209
	-154	0.206591	0.176769	0.239409	0.199447	0.24441	0.203075
	-153	0.205184	0.175229	0.237906	0.197724	0.242616	0.200994
	-152	0.203812	0.173723	0.236428	0.196047	0.240854	0.19897
	-151	0.202486	0.172252	0.234976	0.19442	0.239127	0.197001
	-150	0.201191	0.170819	0.233549	0.192841	0.237428	0.195095
	-149	0.199922	0.169426	0.232145	0.191317	0.235764	0.193251
	-148	0.198685	0.168082	0.230768	0.18984	0.234123	0.191468
	-147	0.197485	0.166796	0.229434	0.188412	0.232508	0.189739
	-146	0.196315	0.16556	0.228165	0.187043	0.230924	0.188065
	-145	0.195174	0.164376	0.226926	0.185736	0.229366	0.186443
	-144	0.194072	0.163259	0.225712	0.184491	0.227852	0.184882
	-143	0.192999	0.162193	0.224529	0.183304	0.226375	0.183385
	-142	0.191974	0.161188	0.223378	0.182177	0.22494	0.181952
	-141	0.190995	0.160238	0.222266	0.181109	0.223538	0.180585
	-140	0.190046	0.159345	0.221199	0.180109	0.222177	0.179288
	-139	0.189143	0.158514	0.220171	0.17919	0.220852	0.17806
	-138	0.188292	0.157737	0.219175	0.178338	0.219561	0.17692
	-137	0.187484	0.15701	0.218216	0.17755	0.218319	0.175852
	-136	0.186702	0.156338	0.217296	0.176824	0.21712	0.174847
	-135	0.185946	0.155725	0.216403	0.176157	0.215949	0.173907
	-134	0.185241	0.155183	0.215538	0.175558	0.2148	0.173041
	-133	0.184569	0.154702	0.214709	0.175029	0.213677	0.172259
	-132	0.183944	0.154291	0.213932	0.174576	0.212587	0.171543
	-131	0.183358	0.153937	0.213191	0.174204	0.211538	0.170898
	-130	0.182816	0.153641	0.212487	0.173901	0.210521	0.170333
	-129	0.182312	0.153404	0.211827	0.173665	0.209579	0.169846
	-128	0.181856	0.153225	0.211207	0.173501	0.208697	0.169432
	-127	0.181447	0.153112	0.210639	0.173411	0.207852	0.169089
	-126	0.181099	0.153068	0.210122	0.173393	0.207049	0.168825
	-125	0.180808	0.153087	0.209644	0.17345	0.206297	0.16864
	-124	0.180598	0.153173	0.209227	0.173588	0.205591	0.168536
	-123	0.180434	0.153336	0.208869	0.173802	0.204933	0.168517
	-122	0.180318	0.153568	0.208575	0.174092	0.204322	0.168593
	-121	0.18024	0.153881	0.208348	0.174465	0.203788	0.168767
	-120	0.180218	0.154275	0.208165	0.174932	0.20332	0.169037
	-119	0.180293	0.154744	0.208027	0.175477	0.202899	0.169405
	-118	0.180412	0.155293	0.207938	0.176103	0.202539	0.169862
	-117	0.180594	0.155916	0.207898	0.176809	0.202233	0.170416
	-116	0.180828	0.156618	0.207919	0.177597	0.201992	0.171068
	-115	0.181117	0.157396	0.207996	0.178452	0.201816	0.171813
	-114	0.181447	0.158259	0.20812	0.179384	0.201705	0.172659
	-113	0.181832	0.159209	0.208299	0.180401	0.201663	0.173607
	-112	0.182276	0.160237	0.208547	0.181505	0.201686	0.174656
	-111	0.182773	0.161353	0.208849	0.182691	0.201783	0.175807
	-110	0.183332	0.162565	0.209195	0.183968	0.201954	0.177057
	-109	0.183954	0.163867	0.209586	0.185335	0.202209	0.178413
	-108	0.184641	0.165262	0.210042	0.1868	0.202554	0.179874
	-107	0.185372	0.166744	0.210572	0.188355	0.202982	0.181437
	-106	0.186152	0.168328	0.211176	0.190006	0.203502	0.183112
	-105	0.186997	0.170004	0.211853	0.191752	0.204126	0.184912
	-104	0.187898	0.171781	0.21259	0.193609	0.204842	0.186825
	-103	0.188859	0.173671	0.213411	0.195569	0.205653	0.188862
	-102	0.189869	0.175668	0.21431	0.19763	0.206557	0.191024
	-101	0.190949	0.177754	0.215287	0.199791	0.207563	0.193312
	-100	0.192094	0.179933	0.216363	0.202064	0.208664	0.195722
	-99	0.193314	0.18221	0.217524	0.204439	0.209869	0.198254
	-98	0.194594	0.184595	0.218758	0.206917	0.21117	0.200918
	-97	0.19595	0.187082	0.220066	0.209513	0.212577	0.20372
	-96	0.197373	0.18968	0.221462	0.212242	0.214125	0.206658
	-95	0.19887	0.19238	0.22294	0.215103	0.215774	0.209746
	-94	0.200444	0.195192	0.224498	0.218093	0.217529	0.212976
	-93	0.202086	0.198112	0.226147	0.221213	0.219385	0.216348
	-92	0.203794	0.201153	0.227906	0.224457	0.221348	0.219853
	-91	0.205581	0.204323	0.22976	0.227832	0.223437	0.223489
	-90	0.207434	0.207605	0.231698	0.231346	0.225656	0.227259
	-89	0.209381	0.211002	0.233743	0.235003	0.22797	0.231165
	-88	0.21141	0.214505	0.235886	0.238795	0.230408	0.235213
	-87	0.213541	0.218119	0.238123	0.242739	0.233035	0.239413
	-86	0.215757	0.221862	0.240458	0.24682	0.235797	0.243772
	-85	0.218054	0.225709	0.242888	0.251033	0.238701	0.248292
	-84	0.220457	0.229654	0.245425	0.255391	0.241739	0.252964
	-83	0.222959	0.233709	0.248086	0.259916	0.24491	0.257779
	-82	0.225563	0.237865	0.25088	0.264574	0.248206	0.262723
	-81	0.228281	0.242122	0.25377	0.269364	0.251638	0.267804
	-80	0.231086	0.246487	0.25683	0.27429	0.255215	0.273036
	-79	0.233983	0.250974	0.260004	0.279345	0.258912	0.278414
	-78	0.236987	0.255558	0.263292	0.284529	0.262744	0.283942
	-77	0.240089	0.260249	0.266704	0.289841	0.266707	0.289617
	-76	0.243283	0.265042	0.270234	0.295296	0.270782	0.295434
	-75	0.246565	0.269931	0.273876	0.300899	0.274983	0.301404
	-74	0.249957	0.27492	0.277641	0.306635	0.279294	0.307513
	-73	0.253493	0.279995	0.281538	0.312479	0.283715	0.313754
	-72	0.257128	0.28516	0.285544	0.318436	0.288236	0.320124
	-71	0.260848	0.29042	0.289651	0.324499	0.292855	0.326612
	-70	0.264662	0.29577	0.293866	0.330689	0.297566	0.333219
	-69	0.268547	0.301202	0.29816	0.336991	0.302367	0.339945
	-68	0.272505	0.30672	0.302535	0.343389	0.307274	0.346786
	-67	0.276529	0.31232	0.306993	0.349893	0.312269	0.353738
	-66	0.280621	0.31799	0.311546	0.356505	0.317356	0.360794
	-65	0.284776	0.323743	0.316175	0.363213	0.322541	0.367951
	-64	0.288997	0.329571	0.320874	0.370008	0.327803	0.375206
	-63	0.293268	0.335464	0.325633	0.37689	0.333149	0.38256
	-62	0.297594	0.341415	0.330478	0.383857	0.338593	0.390016
	-61	0.301966	0.347431	0.3354	0.390891	0.344118	0.397571
	-60	0.306385	0.353508	0.340389	0.397982	0.349722	0.405207
	-59	0.310846	0.359635	0.345439	0.405128	0.355406	0.412912
	-58	0.315344	0.365801	0.350561	0.412327	0.361161	0.420681
	-57	0.319863	0.372006	0.355747	0.419571	0.366982	0.428504
	-56	0.32441	0.378254	0.360988	0.426865	0.372882	0.436379
	-55	0.328977	0.384538	0.366283	0.434193	0.378845	0.444301
	-54	0.333564	0.390854	0.371635	0.441543	0.384877	0.452267
	-53	0.338181	0.39719	0.377026	0.448917	0.390957	0.460269
	-52	0.342841	0.403539	0.382472	0.456311	0.397096	0.4683
	-51	0.347535	0.409898	0.387958	0.463711	0.403294	0.476349
	-50	0.352259	0.416263	0.39349	0.47112	0.409556	0.484415
	-49	0.35701	0.422625	0.399075	0.478526	0.415866	0.492486
	-48	0.361774	0.428993	0.404709	0.485925	0.422238	0.500553
	-47	0.366558	0.435364	0.410388	0.493316	0.428666	0.508622
	-46	0.37135	0.441724	0.416107	0.500699	0.435148	0.516686
	-45	0.376164	0.448069	0.421864	0.508073	0.441678	0.52474
	-44	0.380992	0.454415	0.427659	0.515429	0.44827	0.532774
	-43	0.385833	0.460746	0.433498	0.522758	0.454905	0.54078
	-42	0.390703	0.467058	0.439374	0.530051	0.46159	0.548757
	-41	0.395593	0.473349	0.445297	0.537304	0.468325	0.5567
	-40	0.400526	0.479612	0.451272	0.544522	0.475118	0.564609
	-39	0.405486	0.485839	0.457295	0.551694	0.481956	0.572473
	-38	0.410468	0.492029	0.463378	0.558819	0.488858	0.580288
	-37	0.415506	0.498178	0.469516	0.565893	0.495803	0.588052
	-36	0.420568	0.504284	0.475709	0.572907	0.502804	0.595763
	-35	0.425659	0.510344	0.481949	0.579872	0.509857	0.60341
	-34	0.430778	0.516349	0.488244	0.586785	0.516951	0.610991
	-33	0.435932	0.522293	0.494591	0.593639	0.524084	0.618507
	-32	0.441121	0.528177	0.50098	0.600427	0.531284	0.625955
	-31	0.446351	0.534008	0.507408	0.607148	0.538524	0.63333
	-30	0.451622	0.539781	0.5139	0.613806	0.545814	0.640631
	-29	0.456944	0.545487	0.52046	0.62039	0.553159	0.647855
	-28	0.462305	0.551128	0.527073	0.626904	0.560574	0.655011
	-27	0.467728	0.5567	0.533734	0.633341	0.56806	0.662084
	-26	0.473208	0.562208	0.540433	0.639699	0.575616	0.669073
	-25	0.478741	0.567645	0.54718	0.645978	0.583242	0.675978
	-24	0.484323	0.573001	0.553965	0.652175	0.590929	0.682788
	-23	0.489955	0.578281	0.560783	0.65829	0.598663	0.689507
	-22	0.495642	0.583484	0.567645	0.664327	0.606445	0.696133
	-21	0.501369	0.588611	0.574542	0.670291	0.614282	0.70267
	-20	0.507134	0.593667	0.581475	0.676172	0.622176	0.709118
	-19	0.512958	0.598659	0.588437	0.681977	0.630125	0.715487
	-18	0.518823	0.60358	0.595431	0.687705	0.638146	0.721772
	-17	0.524732	0.608435	0.60247	0.693356	0.646221	0.727972
	-16	0.53069	0.613214	0.609554	0.698924	0.654331	0.734082
	-15	0.536689	0.617918	0.616667	0.704405	0.662491	0.740096
	-14	0.542746	0.622545	0.623808	0.709799	0.670703	0.746018
	-13	0.548857	0.627093	0.630973	0.715101	0.678975	0.751843
	-12	0.555041	0.631561	0.63816	0.720314	0.6873	0.75758
	-11	0.561297	0.635958	0.645382	0.725445	0.695676	0.763234
	-10	0.567623	0.640293	0.652635	0.730502	0.704117	0.768804
	-9	0.574006	0.64456	0.659913	0.735489	0.712611	0.774297
	-8	0.580443	0.648759	0.667217	0.740398	0.721165	0.779712
	-7	0.586937	0.652888	0.674559	0.745234	0.729764	0.785056
	-6	0.593471	0.656962	0.681937	0.749994	0.738414	0.790327
	-5	0.60005	0.660989	0.689338	0.754681	0.747118	0.795527
	-4	0.606683	0.664969	0.696776	0.759297	0.755901	0.800655
	-3	0.613382	0.668892	0.704256	0.763846	0.76476	0.805719
	-2	0.620145	0.672768	0.711789	0.768328	0.773688	0.810719
	-1	0.626971	0.676597	0.719371	0.772745	0.782678	0.815658
	0	0.633869	0.680383	0.72699	0.777099	0.791734	0.820542
	1	0.640803	0.684122	0.734664	0.781392	0.800852	0.825369
	2	0.647772	0.687814	0.742392	0.78563	0.810029	0.830141
	3	0.654771	0.691466	0.750165	0.789813	0.819265	0.83486
	4	0.661806	0.695083	0.757976	0.793947	0.828562	0.839542
	5	0.66886	0.698665	0.765816	0.798035	0.837897	0.844181
	6	0.675928	0.70221	0.773687	0.802083	0.847256	0.848774
	7	0.68301	0.705732	0.781601	0.806088	0.856642	0.853334
	8	0.690092	0.709234	0.78956	0.810058	0.866052	0.857859
	9	0.697183	0.712714	0.797556	0.813992	0.875485	0.862348
	10	0.704278	0.716166	0.80559	0.817897	0.884947	0.866801
	11	0.71138	0.719604	0.813663	0.821774	0.894439	0.871222
	12	0.718484	0.723025	0.82178	0.825623	0.90395	0.875613
	13	0.725592	0.726428	0.82996	0.82945	0.913486	0.879978
	14	0.732697	0.729809	0.838188	0.833257	0.923039	0.884312
	15	0.739824	0.733175	0.846455	0.837041	0.932632	0.888622
	16	0.746957	0.736532	0.854765	0.840803	0.942252	0.892906
	17	0.754083	0.739878	0.863103	0.844541	0.95188	0.897165
	18	0.761192	0.743207	0.871464	0.848254	0.961493	0.901395
	19	0.768284	0.746518	0.879841	0.851944	0.97108	0.905597
	20	0.775337	0.749814	0.888228	0.85561	0.980629	0.909763
	21	0.782353	0.753084	0.896621	0.859244	0.990139	0.913892
	22	0.789337	0.756332	0.905023	0.862846	0.9996	0.917983
	23	0.796269	0.759561	0.913433	0.866417	1.009	0.922037
	24	0.803157	0.762766	0.92183	0.869956	1.01835	0.926051
	25	0.809979	0.765948	0.930207	0.873461	1.02763	0.930022
	26	0.816755	0.769103	0.938546	0.876933	1.03685	0.933953
	27	0.823453	0.772224	0.946845	0.880372	1.04599	0.937845
	28	0.830079	0.775312	0.955095	0.883778	1.05505	0.941697
	29	0.836624	0.778362	0.963285	0.887148	1.06402	0.945506
	30	0.843082	0.781373	0.971415	0.890479	1.0729	0.949274
	31	0.84946	0.784344	0.979492	0.893769	1.08168	0.952999
	32	0.855757	0.787273	0.987511	0.897017	1.09037	0.956676
	33	0.861998	0.790168	0.995458	0.900219	1.09897	0.960305
	34	0.868156	0.793021	1.00333	0.903369	1.10748	0.96388
	35	0.874231	0.795833	1.01117	0.906463	1.11588	0.967395
	36	0.880215	0.798608	1.01899	0.909499	1.12418	0.970852
	37	0.886115	0.801331	1.02675	0.912474	1.13242	0.974249
	38	0.891927	0.804003	1.03444	0.915385	1.14061	0.977586
	39	0.89767	0.80662	1.04204	0.918231	1.1487	0.980858
	40	0.903341	0.809175	1.04956	0.921011	1.1567	0.984061
	41	0.908954	0.81167	1.05699	0.923724	1.16461	0.987193
	42	0.914509	0.814106	1.06431	0.926373	1.17241	0.990262
	43	0.919977	0.816482	1.07154	0.928949	1.18011	0.993259
	44	0.925354	0.818791	1.07865	0.93145	1.1877	0.99618
	45	0.930644	0.821032	1.08565	0.933877	1.19517	0.999029
	46	0.935846	0.823202	1.09252	0.936232	1.20252	1.0018
	47	0.940965	0.825296	1.0993	0.938514	1.20977	1.0045
	48	0.94599	0.827316	1.10596	0.940724	1.2169	1.00712
	49	0.950934	0.829262	1.11251	0.94286	1.22394	1.00966
	50	0.955803	0.831144	1.11896	0.944933	1.23087	1.01213
	51	0.960603	0.832959	1.12529	0.946935	1.2377	1.01452
	52	0.965333	0.834704	1.13152	0.948872	1.24444	1.01684
	53	0.970004	0.836384	1.13762	0.950749	1.2511	1.0191
	54	0.974617	0.838	1.14362	0.952566	1.25766	1.02129
	55	0.979185	0.839563	1.14951	0.954323	1.26415	1.02341
	56	0.983711	0.841069	1.1553	0.956021	1.27055	1.02546
	57	0.988188	0.842519	1.16099	0.957661	1.27686	1.02745
	58	0.992616	0.843928	1.16656	0.959246	1.28306	1.02938
	59	0.99698	0.845297	1.17203	0.96078	1.28915	1.03125
	60	1.00128	0.846622	1.17739	0.962265	1.29515	1.03305
	61	1.00551	0.847903	1.18265	0.963703	1.30104	1.0348
	62	1.00967	0.849141	1.1878	0.965098	1.30683	1.0365
	63	1.01376	0.850343	1.19286	0.966454	1.31252	1.03815
	64	1.01779	0.851511	1.1978	0.967773	1.31811	1.03974
	65	1.02177	0.85264	1.20264	0.969062	1.32358	1.04129
	66	1.02571	0.853738	1.20739	0.97032	1.32894	1.0428
	67	1.02961	0.854807	1.21203	0.971552	1.3342	1.04428
	68	1.03347	0.855852	1.21659	0.972762	1.33937	1.04573
	69	1.0373	0.856886	1.22105	0.973957	1.34443	1.04715
	70	1.04108	0.857903	1.22541	0.975141	1.3494	1.04855
	71	1.04483	0.858915	1.22968	0.976316	1.35426	1.04992
	72	1.04854	0.859924	1.23385	0.977485	1.35903	1.05127
	73	1.05221	0.860929	1.23796	0.978646	1.36371	1.05261
	74	1.05582	0.861936	1.24198	0.9798	1.36829	1.05393
	75	1.05939	0.862956	1.24592	0.980949	1.37279	1.05524
	76	1.06292	0.863984	1.24978	0.98209	1.37719	1.05654
	77	1.06641	0.86502	1.25357	0.983231	1.38152	1.05784
	78	1.06986	0.866067	1.2573	0.984382	1.38577	1.05914
	79	1.07326	0.867129	1.26096	0.985545	1.38995	1.06045
	80	1.07662	0.868205	1.26455	0.98672	1.39405	1.06176
	81	1.07993	0.869298	1.26807	0.98791	1.39808	1.06309
	82	1.08318	0.870404	1.2715	0.989116	1.40204	1.06444
	83	1.08637	0.871521	1.27488	0.990343	1.40592	1.0658
	84	1.08952	0.872653	1.27819	0.991598	1.40975	1.06719
	85	1.0926	0.873805	1.28144	0.992881	1.4135	1.0686
	86	1.09561	0.874992	1.28463	0.994198	1.41719	1.07004
	87	1.09856	0.876207	1.28776	0.995555	1.42082	1.07152
	88	1.10145	0.877443	1.29085	0.996949	1.4244	1.07302
	89	1.10431	0.878706	1.29389	0.998387	1.42792	1.07458
	90	1.10712	0.879993	1.29687	0.999868	1.4314	1.07617
	91	1.10987	0.881296	1.29981	1.0014	1.43482	1.07781
	92	1.11256	0.882614	1.30269	1.00297	1.43819	1.07949
	93	1.1152	0.883951	1.30552	1.0046	1.44151	1.08121
	94	1.11778	0.88531	1.30829	1.00627	1.44478	1.08298
	95	1.12031	0.886687	1.31101	1.00799	1.448	1.08479
	96	1.12279	0.888081	1.31368	1.00975	1.45117	1.08665
	97	1.12521	0.889487	1.31629	1.01157	1.45431	1.08856
	98	1.12756	0.890903	1.31884	1.01343	1.4574	1.09052
	99	1.12984	0.892334	1.32133	1.01534	1.46045	1.09253
	100	1.13203	0.893783	1.32377	1.01728	1.46346	1.09459
	101	1.13415	0.895246	1.32614	1.01928	1.46642	1.0967
	102	1.1362	0.896728	1.32845	1.02131	1.46934	1.09886
	103	1.13818	0.898234	1.33071	1.02339	1.47221	1.10107
	104	1.14009	0.89976	1.33292	1.02552	1.47502	1.10334
	105	1.14195	0.901304	1.33507	1.02769	1.47779	1.10566
	106	1.14376	0.902869	1.33717	1.0299	1.48051	1.10803
	107	1.14552	0.904461	1.33922	1.03215	1.48317	1.11045
	108	1.14722	0.906076	1.34123	1.03444	1.48579	1.11292
	109	1.14887	0.907715	1.34319	1.03678	1.48835	1.11543
	110	1.15047	0.909377	1.34512	1.03914	1.49085	1.11798
	111	1.15202	0.911052	1.34701	1.04154	1.49329	1.12056
	112	1.15351	0.912741	1.34883	1.04397	1.49565	1.12319
	113	1.15497	0.914451	1.35059	1.04642	1.49793	1.12585
	114	1.15638	0.916174	1.35228	1.04889	1.50013	1.12853
	115	1.15776	0.917906	1.35389	1.05138	1.50225	1.13124
	116	1.15909	0.919651	1.35543	1.05389	1.50428	1.13396
	117	1.16039	0.921398	1.3569	1.05641	1.50622	1.1367
	118	1.16163	0.923145	1.35828	1.05894	1.50805	1.13945
	119	1.16283	0.924892	1.35958	1.06147	1.50979	1.14221
	120	1.16397	0.926638	1.36078	1.06401	1.51141	1.14497
	121	1.16506	0.928391	1.36187	1.06653	1.51293	1.14772
	122	1.16611	0.930146	1.36288	1.06906	1.51433	1.15047
	123	1.16711	0.931898	1.36378	1.07157	1.51563	1.1532
	124	1.1681	0.933652	1.3646	1.07406	1.51685	1.15592
	125	1.16905	0.935408	1.36535	1.07653	1.51797	1.15862
	126	1.16997	0.937166	1.36601	1.07899	1.519	1.1613
	127	1.17083	0.938922	1.36658	1.08142	1.51994	1.16396
	128	1.17165	0.940675	1.36706	1.08383	1.52078	1.1666
	129	1.17241	0.942426	1.36747	1.08621	1.52153	1.16921
	130	1.17314	0.944169	1.3678	1.08857	1.52217	1.17179
	131	1.17381	0.945901	1.36805	1.0909	1.52271	1.17435
	132	1.17445	0.947615	1.36823	1.0932	1.52314	1.17686
	133	1.17504	0.949303	1.36835	1.09546	1.52348	1.17933
	134	1.17558	0.950965	1.36839	1.09769	1.52372	1.18176
	135	1.17606	0.952598	1.36837	1.09987	1.52386	1.18413
	136	1.1765	0.954202	1.36828	1.102	1.52391	1.18644
	137	1.17689	0.955777	1.36813	1.10407	1.52388	1.1887
	138	1.17722	0.957312	1.36791	1.10609	1.52374	1.19088
	139	1.17752	0.958806	1.36763	1.10804	1.52352	1.19298
	140	1.17776	0.960255	1.36727	1.10993	1.5232	1.19501
	141	1.17795	0.961651	1.36684	1.11175	1.52278	1.19696
	142	1.1781	0.962998	1.36634	1.1135	1.52227	1.19881
	143	1.17818	0.964289	1.36578	1.11517	1.52167	1.20058
	144	1.17821	0.965527	1.36517	1.11675	1.52099	1.20224
	145	1.17817	0.966706	1.36449	1.11826	1.52026	1.20381
	146	1.17808	0.96783	1.36377	1.11969	1.51944	1.20529
	147	1.17792	0.968895	1.36301	1.12103	1.51854	1.20669
	148	1.1777	0.969899	1.36221	1.12229	1.51758	1.20799
	149	1.17742	0.97085	1.36136	1.12347	1.51655	1.20919
	150	1.17709	0.971742	1.36047	1.12456	1.51547	1.21029
	151	1.17672	0.972565	1.35955	1.12557	1.51433	1.2113
	152	1.17628	0.973317	1.3586	1.12648	1.51315	1.21221
	153	1.17579	0.973998	1.35762	1.12731	1.51192	1.21301
	154	1.17524	0.974611	1.35662	1.12804	1.51065	1.21372
	155	1.17463	0.975155	1.35561	1.12869	1.50934	1.21434
	156	1.17395	0.975622	1.35458	1.12924	1.50796	1.21485
	157	1.17321	0.976006	1.35353	1.1297	1.50653	1.21526
	158	1.17241	0.976303	1.35247	1.13006	1.50503	1.21555
	159	1.17154	0.976511	1.35138	1.13032	1.50349	1.21574
	160	1.17061	0.976635	1.35028	1.1305	1.50188	1.21582
	161	1.16963	0.976673	1.34916	1.13057	1.50024	1.2158
	162	1.16861	0.976625	1.34802	1.13056	1.49855	1.21567
	163	1.16755	0.976495	1.34685	1.13043	1.49683	1.21544
	164	1.16647	0.976283	1.34568	1.13021	1.49508	1.2151
	165	1.16535	0.975991	1.3445	1.12988	1.49332	1.21466
	166	1.16421	0.975617	1.34331	1.12945	1.49155	1.21411
	167	1.16304	0.975167	1.34211	1.12892	1.48977	1.21345
	168	1.16186	0.974636	1.34089	1.12829	1.48797	1.21269
	169	1.16065	0.974026	1.33964	1.12758	1.48616	1.21185
	170	1.15943	0.973343	1.33837	1.12677	1.48435	1.21091
	171	1.15817	0.972589	1.33708	1.12587	1.48253	1.20989
	172	1.1569	0.971769	1.33577	1.12489	1.48072	1.20878
	173	1.15562	0.970885	1.33445	1.12382	1.47893	1.20761
	174	1.15433	0.969938	1.33312	1.12268	1.47716	1.20636
	175	1.15303	0.968935	1.33176	1.12147	1.47539	1.20506
	176	1.15173	0.967873	1.33039	1.12019	1.47364	1.20369
	177	1.15043	0.966759	1.32899	1.11885	1.4719	1.20226
	178	1.14913	0.965589	1.32759	1.11745	1.47019	1.20077
	179	1.14784	0.964368	1.32619	1.11599	1.4685	1.19922
	180	1.14657	0.9631	1.32476	1.11446	1.46682	1.1976
	181	1.14532	0.961782	1.32333	1.11288	1.46517	1.19593
	182	1.14411	0.960424	1.32189	1.11123	1.46355	1.19419
	183	1.1429	0.959024	1.32044	1.10953	1.46196	1.19239
	184	1.14172	0.957585	1.319	1.10778	1.46039	1.19054
	185	1.14056	0.956107	1.31756	1.10597	1.45887	1.18862
	186	1.13941	0.954593	1.31611	1.10411	1.45736	1.18664
	187	1.13831	0.953046	1.31465	1.10221	1.4559	1.18461
	188	1.13724	0.951479	1.31319	1.10026	1.45446	1.18252
	189	1.13619	0.949891	1.31172	1.09827	1.45306	1.18039
	190	1.13517	0.948284	1.31024	1.09625	1.4517	1.17821
	191	1.13418	0.946653	1.30877	1.0942	1.45038	1.17599
	192	1.13321	0.944998	1.30729	1.09212	1.4491	1.17373
	193	1.13227	0.943321	1.30582	1.09001	1.44787	1.17143
	194	1.13135	0.941619	1.30437	1.08789	1.44668	1.16908
	195	1.13044	0.939898	1.30295	1.08575	1.44555	1.1667
	196	1.12954	0.938162	1.30154	1.08359	1.44445	1.16428
	197	1.12864	0.93641	1.30014	1.08142	1.44338	1.16182
	198	1.12773	0.934643	1.29874	1.07923	1.44235	1.15933
	199	1.12684	0.932866	1.29736	1.07702	1.44134	1.15681
	200	1.12593	0.931076	1.29599	1.07479	1.44036	1.15425
	201	1.12503	0.929271	1.29465	1.07253	1.4394	1.15164
	202	1.12414	0.927452	1.29332	1.07027	1.43846	1.14901
	203	1.12326	0.925622	1.29203	1.06798	1.43755	1.14633
	204	1.12238	0.923782	1.29076	1.06567	1.43667	1.14361
	205	1.12152	0.921932	1.28952	1.06334	1.43583	1.14085
	206	1.12065	0.920072	1.28832	1.06099	1.43502	1.13804
	207	1.11979	0.918198	1.28715	1.05863	1.43426	1.13519
	208	1.11894	0.916315	1.286	1.05624	1.43354	1.1323
	209	1.11809	0.914424	1.28487	1.05382	1.43286	1.12937
	210	1.11725	0.912524	1.28375	1.05139	1.4322	1.12641
	211	1.11642	0.910616	1.28265	1.04893	1.43157	1.12342
	212	1.1156	0.908708	1.28157	1.04644	1.43098	1.12039
	213	1.1148	0.906794	1.28054	1.04394	1.43041	1.11732
	214	1.114	0.90487	1.27953	1.04141	1.42985	1.11423
	215	1.1132	0.902934	1.27858	1.03885	1.42932	1.11111
	216	1.11242	0.900989	1.27768	1.03628	1.42881	1.10796
	217	1.11164	0.899041	1.27684	1.03369	1.42832	1.10479
	218	1.11087	0.897089	1.27605	1.03108	1.42785	1.1016
	219	1.1101	0.895124	1.27531	1.02844	1.42742	1.09839
	220	1.10933	0.893155	1.27463	1.02579	1.42701	1.09517
	221	1.10857	0.891178	1.27401	1.02313	1.42663	1.09192
	222	1.10782	0.889198	1.27345	1.02045	1.42629	1.08867
	223	1.10708	0.887216	1.27295	1.01775	1.42597	1.0854
	224	1.10638	0.885242	1.27251	1.01503	1.42569	1.08213
	225	1.10569	0.883271	1.2721	1.01229	1.42543	1.07885
	226	1.10502	0.881301	1.27172	1.00955	1.42519	1.07557
	227	1.10436	0.879329	1.27137	1.00679	1.42497	1.07228
	228	1.10371	0.877362	1.27103	1.00401	1.42475	1.069
	229	1.10309	0.875397	1.27072	1.00123	1.42455	1.06572
	230	1.1025	0.873437	1.27044	0.998431	1.42436	1.06244
	231	1.10193	0.871476	1.27019	0.995633	1.42418	1.05917
	232	1.10139	0.869513	1.26996	0.992837	1.42402	1.05591
	233	1.10088	0.867555	1.26976	0.990042	1.42387	1.05265
	234	1.1004	0.865606	1.26958	0.987257	1.42372	1.04942
	235	1.09993	0.863668	1.26943	0.984496	1.42358	1.04622
	236	1.09949	0.861747	1.26931	0.981765	1.42344	1.04306
	237	1.09907	0.859842	1.26922	0.979063	1.42327	1.03995
	238	1.09866	0.857958	1.26916	0.976397	1.42309	1.03688
	239	1.09826	0.856096	1.26913	0.973773	1.4229	1.03386
	240	1.09789	0.854262	1.26917	0.971205	1.42269	1.0309
	241	1.09753	0.852457	1.26925	0.968686	1.42248	1.028
	242	1.0972	0.850684	1.26938	0.966223	1.42226	1.02517
	243	1.09688	0.848944	1.26954	0.963814	1.42203	1.02241
	244	1.09658	0.847244	1.26973	0.961462	1.42178	1.01971
	245	1.0963	0.845584	1.26996	0.959172	1.42152	1.01709
	246	1.09604	0.843962	1.27021	0.956949	1.42126	1.01454
	247	1.09579	0.842382	1.27047	0.95479	1.42099	1.01207
	248	1.09555	0.840851	1.27073	0.952707	1.42072	1.00968
	249	1.0953	0.839372	1.271	0.950696	1.42044	1.00738
	250	1.09505	0.83795	1.27127	0.948761	1.42017	1.00517
	251	1.09479	0.836592	1.27153	0.946907	1.41989	1.00304
	252	1.09456	0.835291	1.27181	0.945137	1.41961	1.00102
	253	1.09433	0.834054	1.2721	0.943451	1.41933	0.999093
	254	1.0941	0.832876	1.27239	0.941859	1.41905	0.997262
	255	1.09389	0.831761	1.27271	0.940363	1.41879	0.995526
	256	1.0937	0.830713	1.27303	0.938957	1.41852	0.993886
	257	1.09354	0.829736	1.27336	0.937642	1.41826	0.992345
	258	1.09339	0.828827	1.27373	0.936415	1.41801	0.990907
	259	1.09327	0.82799	1.27414	0.935284	1.41778	0.989573
	260	1.09315	0.827223	1.27459	0.934247	1.41757	0.988348
	261	1.09305	0.826527	1.27507	0.93331	1.41737	0.987234
	262	1.09295	0.825909	1.27558	0.932478	1.4172	0.986236
	263	1.09286	0.825368	1.27611	0.93175	1.41704	0.985355
	264	1.09279	0.824903	1.27667	0.931128	1.41692	0.98459
	265	1.09272	0.824511	1.27724	0.93061	1.41682	0.983941
	266	1.09267	0.824194	1.27784	0.930194	1.41675	0.983403
	267	1.09264	0.823956	1.27846	0.92987	1.41672	0.98297
	268	1.09261	0.823796	1.27908	0.92964	1.4167	0.982642
	269	1.09259	0.82371	1.2797	0.929504	1.41673	0.982415
	270	1.0926	0.823707	1.28032	0.929454	1.4168	0.982295
	271	1.09261	0.823788	1.28093	0.929499	1.41691	0.98227
	272	1.09262	0.823951	1.28153	0.929636	1.41706	0.982348
	273	1.09264	0.824191	1.28212	0.929856	1.41726	0.982526
	274	1.09267	0.824506	1.28271	0.930161	1.41751	0.982804
	275	1.09271	0.824901	1.2833	0.930549	1.41781	0.983179
	276	1.09276	0.82537	1.28389	0.931026	1.41816	0.98366
	277	1.09282	0.825915	1.28446	0.931586	1.41856	0.98423
	278	1.09289	0.826533	1.28502	0.93223	1.41901	0.984895
	279	1.09298	0.827222	1.28559	0.932954	1.41951	0.985648
	280	1.0931	0.827976	1.28616	0.93375	1.42006	0.986478
	281	1.09325	0.828791	1.28673	0.934615	1.42066	0.987381
	282	1.09341	0.829662	1.28731	0.935547	1.42129	0.988353
	283	1.0936	0.830599	1.28788	0.936548	1.42195	0.989389
	284	1.0938	0.831587	1.28843	0.937613	1.42263	0.990484
	285	1.09401	0.832621	1.28895	0.938742	1.42332	0.991641
	286	1.09422	0.833702	1.28945	0.939928	1.42402	0.992866
	287	1.09445	0.834825	1.28992	0.941165	1.42472	0.994144
	288	1.09467	0.835987	1.29035	0.942451	1.42543	0.995478
	289	1.09489	0.837188	1.29076	0.943786	1.42614	0.996859
	290	1.09512	0.838415	1.29113	0.945164	1.42686	0.998288
	291	1.09535	0.839666	1.29147	0.946585	1.4276	0.999759
	292	1.0956	0.840945	1.29178	0.948041	1.42835	1.00127
	293	1.09586	0.842246	1.29204	0.949533	1.4291	1.00282
	294	1.09612	0.843578	1.29227	0.95105	1.42985	1.00441
	295	1.09639	0.844938	1.29246	0.95259	1.43059	1.00603
	296	1.09665	0.846325	1.29263	0.954147	1.43134	1.00767
	297	1.0969	0.847727	1.29276	0.955728	1.43207	1.00933
	298	1.09713	0.84914	1.29284	0.957328	1.43278	1.01101
	299	1.09734	0.850553	1.2929	0.958942	1.43348	1.0127
	300	1.09754	0.851972	1.29293	0.960565	1.43416	1.0144
	301	1.09772	0.853388	1.29294	0.962196	1.43482	1.01611
	302	1.0979	0.854801	1.29292	0.963829	1.43545	1.01781
	303	1.09807	0.856201	1.29288	0.965456	1.43604	1.01951
	304	1.09823	0.857586	1.29284	0.967069	1.43659	1.02119
	305	1.09839	0.858949	1.29277	0.968663	1.4371	1.02285
	306	1.09854	0.860289	1.29267	0.970238	1.43758	1.02448
	307	1.09868	0.861608	1.29254	0.971791	1.43802	1.02609
	308	1.0988	0.862897	1.29239	0.973315	1.43841	1.02767
	309	1.09889	0.864152	1.29221	0.974808	1.43875	1.02922
	310	1.09895	0.865364	1.29203	0.97627	1.43904	1.03074
	311	1.09898	0.866534	1.29183	0.977689	1.43927	1.03222
	312	1.09898	0.867661	1.29162	0.97907	1.43943	1.03366
	313	1.09893	0.868745	1.29138	0.980412	1.43953	1.03506
	314	1.09884	0.869785	1.29112	0.981705	1.43955	1.03641
	315	1.09871	0.870777	1.29083	0.982949	1.43951	1.03773
	316	1.09854	0.871724	1.29054	0.984139	1.4394	1.039
	317	1.09833	0.872626	1.29024	0.985275	1.43924	1.04022
	318	1.09807	0.873474	1.28993	0.986352	1.43901	1.04138
	319	1.09777	0.874276	1.28959	0.987367	1.43872	1.0425
	320	1.09742	0.875025	1.28923	0.988319	1.43835	1.04356
	321	1.09702	0.875724	1.28885	0.989208	1.43789	1.04456
	322	1.09658	0.876374	1.28844	0.990037	1.43735	1.04552
	323	1.09607	0.876968	1.28801	0.990808	1.43672	1.04641
	324	1.09551	0.877508	1.28755	0.991518	1.43601	1.04725
	325	1.0949	0.877993	1.28709	0.992168	1.43522	1.04802
	326	1.09424	0.878419	1.28661	0.992756	1.43435	1.04873
	327	1.09356	0.87879	1.28611	0.993287	1.43342	1.04938
	328	1.09283	0.87911	1.28562	0.993759	1.43242	1.04997
	329	1.09206	0.879379	1.28513	0.994172	1.43135	1.0505
	330	1.09127	0.879598	1.28462	0.994525	1.43021	1.05097
	331	1.09044	0.879765	1.28411	0.994816	1.42901	1.05137
	332	1.0896	0.879882	1.28358	0.995048	1.42774	1.05172
	333	1.08874	0.879947	1.28304	0.995216	1.42641	1.052
	334	1.08784	0.879964	1.28248	0.995316	1.42502	1.05222
	335	1.0869	0.879937	1.2819	0.995356	1.42357	1.05238
	336	1.0859	0.879869	1.28129	0.995341	1.42205	1.05249
	337	1.08487	0.879761	1.28067	0.995271	1.42048	1.05255
	338	1.0838	0.879614	1.28003	0.995151	1.41884	1.05256
	339	1.08268	0.879426	1.27937	0.99498	1.41713	1.05251
	340	1.08153	0.879199	1.27871	0.994769	1.41538	1.05242
	341	1.08034	0.878934	1.27803	0.994509	1.41356	1.05227
	342	1.07912	0.878641	1.27732	0.9942	1.41169	1.05207
	343	1.07786	0.878314	1.27657	0.99384	1.40975	1.05182
	344	1.07657	0.877957	1.27576	0.993434	1.40775	1.05153
	345	1.07524	0.877572	1.2749	0.992984	1.40571	1.05119
	346	1.07388	0.877156	1.27401	0.992502	1.40363	1.0508
	347	1.0725	0.876704	1.27307	0.991981	1.40151	1.05036
	348	1.07108	0.876219	1.2721	0.991418	1.39936	1.04988
	349	1.06966	0.875701	1.2711	0.990816	1.39716	1.04936
	350	1.06823	0.875156	1.27007	0.990181	1.39493	1.04879
	351	1.06677	0.874578	1.26901	0.989508	1.39267	1.04818
	352	1.06529	0.873973	1.26793	0.988796	1.39039	1.04754
	353	1.06378	0.873339	1.26682	0.988045	1.38811	1.04686
	354	1.06227	0.872676	1.26569	0.987256	1.3858	1.04614
	355	1.06074	0.871991	1.26454	0.986428	1.38349	1.04539
	356	1.05921	0.871283	1.26335	0.985563	1.38117	1.0446
	357	1.05767	0.870545	1.26213	0.984664	1.37884	1.04378
	358	1.05612	0.869777	1.26088	0.983725	1.37649	1.04292
	359	1.05454	0.868984	1.25959	0.982748	1.37412	1.04203
	360	1.05293	0.868175	1.25825	0.981735	1.37174	1.04111
	361	1.05131	0.867343	1.25687	0.980687	1.36934	1.04015
	362	1.04967	0.866487	1.25547	0.979604	1.36692	1.03916
	363	1.048	0.865601	1.25403	0.978489	1.3645	1.03813
	364	1.04631	0.86469	1.2526	0.977345	1.36206	1.03708
	365	1.04459	0.863754	1.25114	0.976169	1.35961	1.03599
	366	1.04285	0.862792	1.24966	0.974967	1.35715	1.03488
	367	1.04109	0.861805	1.24815	0.973737	1.35468	1.03374
	368	1.03931	0.860795	1.2466	0.972476	1.3522	1.03258
	369	1.03751	0.859761	1.24504	0.971185	1.34973	1.03139
	370	1.03573	0.858699	1.24345	0.969866	1.34726	1.03018
	371	1.03396	0.857613	1.24183	0.968523	1.3448	1.02895
	372	1.0322	0.856502	1.24018	0.967157	1.34235	1.0277
	373	1.03045	0.855371	1.23851	0.965771	1.33993	1.02643
	374	1.02872	0.854222	1.23681	0.964373	1.33753	1.02516
	375	1.027	0.853054	1.23511	0.962959	1.33516	1.02388
	376	1.02531	0.851871	1.23341	0.961527	1.33281	1.02258
	377	1.02362	0.850683	1.23169	0.960079	1.33047	1.02127
	378	1.02194	0.849486	1.22998	0.95861	1.32815	1.01994
	379	1.02026	0.848275	1.22826	0.957124	1.32585	1.01859
	380	1.0186	0.847056	1.22653	0.955623	1.32357	1.01723
	381	1.01694	0.845821	1.22479	0.954115	1.32132	1.01585
	382	1.0153	0.844577	1.22304	0.952593	1.3191	1.01445
	383	1.01367	0.843319	1.22129	0.951067	1.31689	1.01305
	384	1.01205	0.842047	1.21954	0.949537	1.3147	1.01164
	385	1.01044	0.840765	1.21778	0.948001	1.31253	1.01023
	386	1.00884	0.839476	1.21604	0.946462	1.31039	1.00881
	387	1.00725	0.838176	1.2143	0.944919	1.30827	1.00738
	388	1.00568	0.836864	1.21257	0.943379	1.30618	1.00594
	389	1.00413	0.835547	1.21084	0.94184	1.30412	1.00451
	390	1.0026	0.834228	1.20913	0.940305	1.30209	1.00306
	391	1.0011	0.832914	1.20745	0.938779	1.30011	1.00162
	392	0.999619	0.831599	1.20577	0.937259	1.29817	1.00018
	393	0.998174	0.830281	1.2041	0.935748	1.29629	0.998746
	394	0.99677	0.828965	1.20245	0.934253	1.29445	0.997314
	395	0.995424	0.827659	1.20082	0.93277	1.29268	0.995885
	396	0.99412	0.826359	1.1992	0.931305	1.29096	0.994465
	397	0.992869	0.825073	1.19761	0.929861	1.28931	0.993054
	398	0.991664	0.8238	1.19605	0.928437	1.28771	0.991651
	399	0.990514	0.822549	1.19451	0.927038	1.28617	0.990258
	400	0.989421	0.821318	1.19298	0.925673	1.28468	0.988879
	401	0.988373	0.820109	1.19147	0.924341	1.28327	0.987515
	402	0.98735	0.818927	1.18998	0.923042	1.28191	0.98617
	403	0.986344	0.817781	1.18851	0.921774	1.28058	0.984845
	404	0.985378	0.816666	1.18708	0.920538	1.27928	0.983534
	405	0.98445	0.815584	1.18574	0.919332	1.27802	0.982243
	406	0.983544	0.814536	1.18442	0.918148	1.27678	0.980975
	407	0.982659	0.813523	1.18313	0.916992	1.27558	0.979731
	408	0.981791	0.81255	1.18187	0.915875	1.27441	0.978516
	409	0.980952	0.811619	1.18065	0.914798	1.27327	0.977338
	410	0.980139	0.810722	1.17946	0.913768	1.27216	0.9762
	411	0.979351	0.809866	1.17829	0.912788	1.27107	0.975109
	412	0.978603	0.809055	1.17718	0.911863	1.27	0.974068
	413	0.977892	0.80829	1.1761	0.910992	1.26894	0.973082
	414	0.977205	0.807577	1.17504	0.910178	1.26792	0.972143
	415	0.976529	0.806916	1.17401	0.909414	1.26691	0.971255
	416	0.975865	0.806308	1.17302	0.908699	1.26594	0.970417
	417	0.97522	0.805744	1.17207	0.908039	1.265	0.969627
	418	0.974591	0.805233	1.17116	0.90743	1.26407	0.968887
	419	0.973967	0.804769	1.1703	0.906874	1.26317	0.968201
	420	0.973357	0.804357	1.16946	0.90638	1.26227	0.967569
	421	0.972748	0.803994	1.16864	0.905943	1.26139	0.96699
	422	0.972131	0.803683	1.16784	0.905566	1.26052	0.966467
	423	0.971516	0.803415	1.16707	0.905245	1.25966	0.965998
	424	0.970896	0.8032	1.16632	0.904977	1.25881	0.965585
	425	0.970273	0.803039	1.1656	0.904764	1.25797	0.965229
	426	0.96964	0.802927	1.1649	0.904606	1.25713	0.964937
	427	0.968987	0.802861	1.16422	0.904502	1.25629	0.96471
	428	0.968316	0.802841	1.16356	0.904449	1.25546	0.964547
	429	0.967622	0.802863	1.16292	0.904449	1.25462	0.964449
	430	0.966914	0.802929	1.16231	0.904494	1.2538	0.964417
	431	0.96619	0.803031	1.16173	0.904585	1.253	0.964453
	432	0.965448	0.803172	1.16118	0.904724	1.25222	0.964558
	433	0.964697	0.803347	1.16066	0.90491	1.25146	0.964735
	434	0.963931	0.803557	1.16016	0.905142	1.25073	0.964978
	435	0.963165	0.803806	1.15968	0.90542	1.25002	0.965284
	436	0.962392	0.804093	1.15919	0.905751	1.2493	0.965656
	437	0.961614	0.80441	1.1587	0.90613	1.24859	0.966088
	438	0.960833	0.804765	1.15822	0.906562	1.24788	0.966581
	439	0.960055	0.805153	1.15773	0.90704	1.24719	0.96713
	440	0.959268	0.805579	1.15724	0.907568	1.2465	0.967737
	441	0.958473	0.806046	1.15673	0.908145	1.24581	0.968404
	442	0.95767	0.80655	1.15621	0.908769	1.24512	0.969124
	443	0.956862	0.80708	1.15569	0.909439	1.24446	0.969897
	444	0.956031	0.807636	1.15516	0.910153	1.2438	0.970721
	445	0.955177	0.808215	1.15463	0.910911	1.24314	0.971597
	446	0.954308	0.808823	1.1541	0.911708	1.24248	0.97253
	447	0.953424	0.809455	1.15358	0.912544	1.24183	0.973511
	448	0.952532	0.810112	1.15306	0.91342	1.24117	0.974541
	449	0.951642	0.810791	1.15254	0.914327	1.24053	0.97561
	450	0.950752	0.811486	1.15203	0.915265	1.2399	0.976717
	451	0.949871	0.812196	1.15152	0.916232	1.23928	0.977866
	452	0.949009	0.812925	1.15102	0.917225	1.23867	0.979048
	453	0.948167	0.813666	1.15055	0.918245	1.23807	0.980261
	454	0.94735	0.814421	1.15008	0.919294	1.23749	0.981499
	455	0.946571	0.815196	1.14963	0.920364	1.23693	0.982766
	456	0.945814	0.815993	1.1492	0.921458	1.23636	0.984058
	457	0.945083	0.816796	1.14878	0.922571	1.2358	0.985378
	458	0.944385	0.817617	1.14838	0.923704	1.23525	0.986717
	459	0.943715	0.818453	1.148	0.924858	1.2347	0.988075
	460	0.943076	0.819304	1.14762	0.926029	1.23415	0.989449
	461	0.942463	0.820172	1.14725	0.927217	1.23359	0.990837
	462	0.941874	0.821046	1.14688	0.928421	1.23302	0.992239
	463	0.941306	0.821933	1.14651	0.929639	1.23244	0.993651
	464	0.940754	0.822827	1.14613	0.930873	1.23185	0.995066
	465	0.940222	0.823724	1.14575	0.932119	1.23126	0.996481
	466	0.939704	0.824631	1.14537	0.933373	1.23066	0.997891
	467	0.9392	0.82555	1.14498	0.934633	1.23007	0.9993
	468	0.938721	0.826474	1.1446	0.935895	1.22947	1.0007
	469	0.938272	0.827402	1.14421	0.937149	1.22886	1.0021
	470	0.937852	0.828326	1.1438	0.938395	1.22825	1.00349
	471	0.937451	0.829244	1.1434	0.939633	1.22763	1.00486
	472	0.937076	0.830156	1.143	0.940851	1.22701	1.00622
	473	0.936725	0.831061	1.14261	0.942042	1.22641	1.00755
	474	0.936411	0.831949	1.14223	0.943209	1.22581	1.00886
	475	0.93612	0.832821	1.14185	0.94435	1.2252	1.01013
	476	0.935863	0.833677	1.14148	0.945463	1.2246	1.01137
	477	0.935646	0.834519	1.14112	0.946549	1.22402	1.01258
	478	0.935461	0.835347	1.14077	0.947611	1.22345	1.01374
	479	0.935322	0.836157	1.14042	0.948652	1.22289	1.01487
	480	0.935219	0.836954	1.14007	0.949664	1.22234	1.01595
	481	0.935148	0.837734	1.13972	0.950652	1.22182	1.017
	482	0.9351	0.838492	1.13937	0.951614	1.22131	1.01801
	483	0.935083	0.839233	1.13903	0.952543	1.22081	1.01898
	484	0.935084	0.839958	1.13868	0.953434	1.22032	1.01992
	485	0.9351	0.840665	1.13832	0.954288	1.21985	1.02083
	486	0.935122	0.841351	1.13796	0.955101	1.21938	1.0217
	487	0.935144	0.842016	1.13759	0.955878	1.21893	1.02254
	488	0.935174	0.842653	1.1372	0.956611	1.21848	1.02335
	489	0.9352	0.84326	1.1368	0.9573	1.21806	1.02412
	490	0.935232	0.843836	1.13638	0.957952	1.21766	1.02486
	491	0.935283	0.84438	1.13594	0.958564	1.21728	1.02555
	492	0.935329	0.844902	1.13549	0.959128	1.21691	1.02621
	493	0.935377	0.845401	1.13503	0.959642	1.21657	1.02682
	494	0.935427	0.845864	1.13456	0.960114	1.21623	1.0274
	495	0.935481	0.846287	1.13408	0.960535	1.21591	1.02793
	496	0.93556	0.846676	1.1336	0.960903	1.21559	1.02842
	497	0.935667	0.847024	1.13311	0.96122	1.21528	1.02888
	498	0.93578	0.847327	1.13261	0.961491	1.21498	1.02929
	499	0.9359	0.847591	1.13212	0.961718	1.2147	1.02967
	500	0.936034	0.847812	1.13163	0.961899	1.21443	1.03
	501	0.93618	0.847989	1.13114	0.962034	1.21418	1.03029
	502	0.936329	0.848128	1.13066	0.962118	1.21396	1.03053
	503	0.936481	0.848229	1.13019	0.962152	1.21375	1.03072
	504	0.936627	0.848292	1.12971	0.962142	1.21356	1.03088
	505	0.936778	0.848312	1.12925	0.962093	1.21338	1.03098
	506	0.936919	0.848291	1.12879	0.962001	1.21323	1.03104
	507	0.937063	0.848227	1.12834	0.961867	1.2131	1.03105
	508	0.937192	0.848126	1.12791	0.961686	1.21298	1.03102
	509	0.937303	0.847989	1.12747	0.961459	1.21286	1.03094
	510	0.937399	0.847807	1.12703	0.961183	1.21274	1.03081
	511	0.937465	0.847584	1.12659	0.96086	1.21263	1.03064
	512	0.937501	0.847319	1.12615	0.96049	1.2125	1.03042
	513	0.937512	0.847009	1.12571	0.960077	1.21237	1.03015
	514	0.937499	0.846662	1.12527	0.959618	1.21222	1.02984
	515	0.937471	0.846273	1.12484	0.959117	1.21207	1.02949
	516	0.937429	0.845843	1.12442	0.958572	1.21191	1.02909
	517	0.937373	0.845381	1.124	0.957988	1.21174	1.02863
	518	0.937321	0.844883	1.12359	0.957368	1.21156	1.02813
	519	0.937266	0.844348	1.12317	0.956711	1.21137	1.02758
	520	0.937204	0.843773	1.12276	0.956019	1.21118	1.02699
	521	0.93714	0.843163	1.12234	0.955294	1.21098	1.02635
	522	0.937063	0.842515	1.12193	0.954537	1.21076	1.02567
	523	0.936965	0.841836	1.12151	0.953746	1.21053	1.02494
	524	0.936854	0.841125	1.1211	0.952925	1.21027	1.02418
	525	0.936731	0.840383	1.12068	0.95207	1.21001	1.02339
	526	0.936588	0.839608	1.12026	0.951182	1.20973	1.02256
	527	0.936425	0.838803	1.11984	0.950266	1.20946	1.0217
	528	0.93623	0.837966	1.11943	0.94932	1.20918	1.02081
	529	0.936007	0.837102	1.11902	0.948339	1.2089	1.01988
	530	0.935754	0.836209	1.11861	0.947326	1.2086	1.01892
	531	0.935484	0.835288	1.1182	0.946282	1.20829	1.01792
	532	0.935211	0.834339	1.11778	0.945207	1.20796	1.01689
	533	0.934909	0.833358	1.11737	0.944101	1.20762	1.01582
	534	0.934581	0.832344	1.11695	0.942963	1.20726	1.01472
	535	0.934234	0.831298	1.11653	0.941795	1.20688	1.01359
	536	0.933865	0.830223	1.11611	0.940596	1.20647	1.01243
	537	0.933464	0.829123	1.11567	0.939365	1.20604	1.01123
	538	0.933042	0.827997	1.11522	0.938106	1.20558	1.01001
	539	0.932601	0.82685	1.11476	0.936823	1.20508	1.00876
	540	0.932139	0.825685	1.11429	0.935508	1.20456	1.00749
	541	0.931664	0.8245	1.11381	0.934169	1.204	1.00619
	542	0.931178	0.823292	1.11334	0.932806	1.20343	1.00487
	543	0.930687	0.822066	1.11287	0.931425	1.20283	1.00352
	544	0.930183	0.820829	1.11238	0.93003	1.2022	1.00216
	545	0.929666	0.81958	1.11188	0.928616	1.20155	1.00077
	546	0.929136	0.818309	1.11137	0.927185	1.20088	0.999368
	547	0.928603	0.817027	1.11086	0.925733	1.20019	0.997945
	548	0.928074	0.815733	1.11034	0.924267	1.19947	0.996508
	549	0.927547	0.814428	1.10982	0.92279	1.19874	0.995058
	550	0.927018	0.813115	1.10929	0.9213	1.198	0.993602
	551	0.926485	0.811793	1.10876	0.919801	1.19722	0.992135
	552	0.925943	0.810468	1.10822	0.918291	1.19643	0.990659
	553	0.925392	0.809135	1.10768	0.916773	1.19561	0.989173
	554	0.924838	0.807795	1.10717	0.915251	1.19479	0.987686
	555	0.924289	0.806451	1.10666	0.913731	1.19396	0.986202
	556	0.923757	0.805113	1.10615	0.912208	1.19312	0.984715
	557	0.923236	0.803777	1.10565	0.910687	1.19227	0.983233
	558	0.922734	0.802446	1.10515	0.909171	1.19141	0.981754
	559	0.922246	0.801111	1.10466	0.907662	1.19056	0.980272
	560	0.921768	0.799777	1.10417	0.90616	1.18969	0.978787
	561	0.921312	0.798444	1.10368	0.904664	1.1888	0.977304
	562	0.920866	0.797121	1.1032	0.903181	1.18792	0.975826
	563	0.920441	0.795806	1.10274	0.901712	1.18705	0.974352
	564	0.920027	0.794502	1.1023	0.900253	1.18619	0.972882
	565	0.919629	0.793211	1.10188	0.898814	1.18534	0.971425
	566	0.919242	0.791949	1.10147	0.897405	1.18451	0.969987
	567	0.918861	0.790721	1.10107	0.896021	1.18368	0.968572
	568	0.918484	0.789525	1.10069	0.894664	1.18289	0.96718
	569	0.918124	0.788364	1.10032	0.89334	1.18211	0.96581
	570	0.917784	0.787229	1.09996	0.892049	1.18138	0.964467
	571	0.917467	0.786129	1.09962	0.890792	1.18069	0.963147
	572	0.917163	0.785055	1.09931	0.889566	1.18004	0.961854
	573	0.916871	0.784012	1.09901	0.888373	1.17945	0.960589
	574	0.916591	0.783002	1.09873	0.887212	1.1789	0.959352
	575	0.916338	0.782032	1.09847	0.88608	1.17839	0.958142
	576	0.916123	0.781095	1.09821	0.884983	1.17794	0.95696
	577	0.915926	0.780195	1.09798	0.883919	1.17752	0.955805
	578	0.915752	0.779323	1.09775	0.882888	1.17713	0.95468
	579	0.915588	0.778488	1.09754	0.881896	1.17678	0.953586
	580	0.915439	0.777688	1.09734	0.880945	1.17647	0.952526
	581	0.915298	0.776918	1.09716	0.880048	1.1762	0.951495
	582	0.915154	0.776171	1.09701	0.879186	1.17595	0.950494
	583	0.915008	0.775455	1.09687	0.878355	1.17574	0.949526
	584	0.914859	0.774769	1.09674	0.877556	1.17555	0.948591
	585	0.914721	0.774108	1.09661	0.876787	1.17539	0.947685
	586	0.914585	0.77347	1.0965	0.876049	1.17525	0.946803
	587	0.914453	0.772856	1.0964	0.875345	1.17514	0.945951
	588	0.914316	0.772264	1.0963	0.874672	1.17504	0.945124
	589	0.914172	0.771699	1.09621	0.874025	1.17497	0.944323
	590	0.914015	0.771163	1.09612	0.873399	1.17493	0.943553
	591	0.913845	0.770655	1.09603	0.872801	1.1749	0.942817
	592	0.913681	0.770176	1.09593	0.872233	1.17488	0.942123
	593	0.913526	0.769734	1.09583	0.871699	1.17489	0.941472
	594	0.913371	0.769326	1.09572	0.871194	1.17489	0.940863
	595	0.913216	0.768946	1.09559	0.870718	1.1749	0.940298
	596	0.913066	0.768594	1.09544	0.870286	1.17494	0.939775
	597	0.912925	0.768266	1.09527	0.86989	1.17497	0.939294
	598	0.912777	0.767951	1.0951	0.869522	1.175	0.938849
	599	0.912628	0.767654	1.09492	0.869184	1.17502	0.938439
	600	0.912492	0.767387	1.09473	0.868876	1.17502	0.938074
	601	0.912351	0.767141	1.09454	0.868597	1.17501	0.937751
	602	0.912206	0.766927	1.09434	0.868353	1.17497	0.937485
	603	0.912056	0.766739	1.09414	0.868139	1.1749	0.937264
	604	0.911899	0.766571	1.09393	0.867957	1.1748	0.937083
	605	0.91175	0.766424	1.0937	0.867803	1.17468	0.936939
	606	0.911597	0.766297	1.09346	0.867682	1.17454	0.936834
	607	0.911444	0.766198	1.09321	0.867594	1.1744	0.936777
	608	0.911287	0.766123	1.09296	0.867541	1.17424	0.936762
	609	0.911121	0.766071	1.09268	0.867525	1.17406	0.936794
	610	0.910946	0.76605	1.09239	0.867544	1.17386	0.936874
	611	0.910762	0.766062	1.09208	0.86759	1.17363	0.936999
	612	0.910576	0.766104	1.09176	0.867668	1.17338	0.93717
	613	0.910388	0.76618	1.09141	0.867781	1.17311	0.937378
	614	0.910203	0.76629	1.09104	0.867931	1.17281	0.937626
	615	0.910014	0.766433	1.09066	0.868116	1.17251	0.937912
	616	0.90983	0.766601	1.09026	0.868336	1.17219	0.938234
	617	0.909642	0.766801	1.08987	0.868593	1.17188	0.938595
	618	0.909442	0.767034	1.08947	0.868884	1.17155	0.938993
	619	0.909222	0.767297	1.08907	0.869199	1.17122	0.939434
	620	0.90899	0.767581	1.08866	0.869545	1.17087	0.939908
	621	0.908773	0.767889	1.08823	0.869915	1.1705	0.940415
	622	0.908548	0.768224	1.0878	0.870309	1.17012	0.940945
	623	0.908347	0.768586	1.08737	0.870721	1.16973	0.941501
	624	0.908135	0.768974	1.08692	0.871143	1.16933	0.942079
	625	0.907908	0.769384	1.08646	0.871575	1.16893	0.942674
	626	0.907676	0.769808	1.086	0.872017	1.16852	0.943282
	627	0.90746	0.770243	1.08553	0.872467	1.1681	0.943897
	628	0.907251	0.770687	1.08506	0.87292	1.16768	0.944517
	629	0.907055	0.771137	1.08459	0.87338	1.16726	0.945142
	630	0.90686	0.771597	1.08413	0.873839	1.16687	0.94577
	631	0.906664	0.772057	1.08368	0.874304	1.16647	0.946403
	632	0.906465	0.772518	1.08321	0.874776	1.16606	0.947043
	633	0.906262	0.772981	1.08273	0.87525	1.16565	0.947682
	634	0.906059	0.773442	1.08223	0.875725	1.16523	0.94832
	635	0.905849	0.773907	1.08173	0.876205	1.16479	0.94896
	636	0.905629	0.774394	1.08122	0.876685	1.16435	0.949598
	637	0.905416	0.774884	1.08071	0.87717	1.1639	0.950235
	638	0.905184	0.775376	1.08019	0.877651	1.16343	0.950868
	639	0.904945	0.775861	1.07966	0.878122	1.16295	0.951494
	640	0.90469	0.77634	1.07912	0.878582	1.16244	0.952108
	641	0.90442	0.776809	1.0786	0.879031	1.16192	0.952709
	642	0.904145	0.777264	1.07808	0.879466	1.16139	0.953294
	643	0.903858	0.777701	1.07755	0.879886	1.16086	0.953861
	644	0.90356	0.778123	1.07703	0.88029	1.16032	0.95441
	645	0.90325	0.778523	1.07653	0.880679	1.15978	0.954935
	646	0.902926	0.778894	1.07603	0.881049	1.15923	0.955436
	647	0.902591	0.779242	1.07554	0.881397	1.15867	0.955913
	648	0.902236	0.779569	1.07505	0.881724	1.15808	0.956364
	649	0.901893	0.779877	1.07456	0.882039	1.15747	0.956793
	650	0.901546	0.780166	1.07407	0.882341	1.15685	0.957197
	651	0.901197	0.780445	1.07358	0.882631	1.15621	0.957575
	652	0.900834	0.780706	1.07309	0.882911	1.15557	0.957928
	653	0.900451	0.780951	1.07261	0.883182	1.15492	0.958256
	654	0.900046	0.781179	1.07217	0.883442	1.15425	0.958562
	655	0.899618	0.781389	1.07173	0.883687	1.15358	0.95884
	656	0.899169	0.781579	1.0713	0.883921	1.15289	0.959087
	657	0.898695	0.781747	1.07088	0.884145	1.15218	0.959306
	658	0.898214	0.781893	1.07047	0.88436	1.15146	0.959497
	659	0.897701	0.782022	1.07007	0.884565	1.15072	0.95966
	660	0.897153	0.782133	1.06968	0.884757	1.14996	0.959804
	661	0.896587	0.782227	1.06928	0.884934	1.14919	0.959922
	662	0.895992	0.782308	1.06887	0.885097	1.14839	0.960012
	663	0.895381	0.782374	1.06847	0.885237	1.14758	0.960075
	664	0.894759	0.782422	1.06806	0.885352	1.14675	0.96011
	665	0.894115	0.782453	1.06766	0.885447	1.14592	0.960116
	666	0.893432	0.782462	1.06725	0.885524	1.14508	0.960096
	667	0.892723	0.782451	1.06685	0.885572	1.14423	0.960042
	668	0.89199	0.782416	1.06644	0.885593	1.14338	0.959956
	669	0.891237	0.782358	1.06604	0.885587	1.14253	0.95984
	670	0.89047	0.782278	1.06565	0.885552	1.14167	0.959686
	671	0.8897	0.782176	1.06527	0.885488	1.14083	0.959499
	672	0.888915	0.78205	1.06489	0.885402	1.13998	0.959278
	673	0.888127	0.781902	1.06452	0.885293	1.13914	0.959025
	674	0.887329	0.781743	1.06414	0.88516	1.1383	0.958743
	675	0.886531	0.781575	1.06376	0.884999	1.13746	0.958432
	676	0.885719	0.781391	1.06337	0.884812	1.13661	0.958091
	677	0.884905	0.781199	1.06299	0.8846	1.13578	0.957724
	678	0.884094	0.780997	1.0626	0.884367	1.13496	0.957334
	679	0.883289	0.780782	1.06222	0.884111	1.13416	0.956919
	680	0.882487	0.780551	1.06184	0.883827	1.13339	0.95648
	681	0.881687	0.780307	1.06147	0.883514	1.13265	0.956017
	682	0.880891	0.780046	1.0611	0.883173	1.13197	0.955535
	683	0.880109	0.779763	1.06073	0.882804	1.13131	0.955031
	684	0.87934	0.779456	1.06037	0.882406	1.13068	0.954503
	685	0.878589	0.77913	1.05999	0.881981	1.13006	0.953953
	686	0.877854	0.778787	1.05961	0.881528	1.12946	0.953381
	687	0.877147	0.77843	1.05923	0.881048	1.12888	0.952791
	688	0.876462	0.778065	1.05882	0.880544	1.12832	0.952182
	689	0.875801	0.777689	1.0584	0.880012	1.12777	0.951551
	690	0.875182	0.777303	1.05798	0.879449	1.12724	0.9509
	691	0.874591	0.776907	1.05755	0.878855	1.12675	0.950224
	692	0.874047	0.776498	1.05712	0.878236	1.12627	0.949521
	693	0.873531	0.776076	1.05668	0.877587	1.12582	0.948792
	694	0.873041	0.77564	1.05625	0.87692	1.12539	0.948037
	695	0.872573	0.775189	1.05583	0.87623	1.12498	0.947262
	696	0.872126	0.774724	1.0554	0.875525	1.12458	0.946467
	697	0.871708	0.774254	1.05497	0.874807	1.12418	0.945651
	698	0.871331	0.773782	1.05455	0.874078	1.12379	0.944814
	699	0.870986	0.773302	1.05415	0.873337	1.12341	0.943962
	700	0.870664	0.772814	1.05374	0.872592	1.12305	0.943093
	701	0.870362	0.772316	1.05334	0.871842	1.12268	0.94221
	702	0.870077	0.771807	1.05294	0.871087	1.12232	0.941316
	703	0.869817	0.771288	1.05255	0.870331	1.12197	0.940411
	704	0.869589	0.770763	1.05216	0.869573	1.12161	0.939496
	705	0.869367	0.770236	1.05179	0.868815	1.12127	0.938567
	706	0.869141	0.7697	1.05142	0.868062	1.12094	0.937626
	707	0.868916	0.769166	1.05106	0.867314	1.12062	0.936678
	708	0.868706	0.768628	1.0507	0.866567	1.12031	0.935721
	709	0.868501	0.768087	1.05033	0.865822	1.11999	0.934753
	710	0.868295	0.767539	1.04995	0.865079	1.11966	0.933776
	711	0.868082	0.766985	1.04956	0.86434	1.11932	0.932793
	712	0.867852	0.766431	1.04915	0.863606	1.11894	0.931804
	713	0.867612	0.765875	1.04872	0.862875	1.11853	0.930815
	714	0.867343	0.76532	1.04827	0.862151	1.11808	0.92982
	715	0.867043	0.764768	1.04781	0.861439	1.11761	0.928824
	716	0.86671	0.764223	1.04733	0.860741	1.11711	0.927825
	717	0.866348	0.763685	1.04683	0.860056	1.11659	0.926822
	718	0.865949	0.763154	1.04632	0.859382	1.11604	0.92582
	719	0.865521	0.762622	1.0458	0.858721	1.11547	0.924821
	720	0.865064	0.762087	1.04527	0.858074	1.1149	0.923825
	721	0.86457	0.761547	1.04473	0.857444	1.11432	0.922837
	722	0.864043	0.760999	1.04419	0.856833	1.11373	0.921855
	723	0.863477	0.76045	1.04362	0.856236	1.11313	0.920883
	724	0.862891	0.759903	1.04305	0.855653	1.11251	0.919923
	725	0.862288	0.759354	1.04245	0.855085	1.1119	0.918973
	726	0.861663	0.758802	1.04184	0.854532	1.11128	0.918034
	727	0.861008	0.758251	1.04119	0.853992	1.11065	0.917107
	728	0.860334	0.757697	1.04053	0.853469	1.11002	0.916199
	729	0.859637	0.757143	1.03987	0.852957	1.10937	0.915302
	730	0.858918	0.756583	1.03919	0.852455	1.10873	0.914416
	731	0.858169	0.756028	1.0385	0.85197	1.10808	0.913541
	732	0.857386	0.755475	1.03779	0.851496	1.10741	0.912681
	733	0.856571	0.754926	1.03707	0.851037	1.10672	0.911839
	734	0.85573	0.754383	1.03633	0.850601	1.10601	0.911016
	735	0.854865	0.753846	1.03559	0.850188	1.10528	0.910217
	736	0.853974	0.753319	1.03482	0.849792	1.10454	0.909436
	737	0.853073	0.752798	1.03403	0.849415	1.10379	0.908677
	738	0.852172	0.752285	1.03321	0.849047	1.10303	0.907944
	739	0.85126	0.751775	1.03236	0.848685	1.10226	0.907236
	740	0.850333	0.751274	1.0315	0.848332	1.10149	0.906555
	741	0.849402	0.750779	1.03063	0.847993	1.10073	0.905897
	742	0.848476	0.750291	1.02975	0.847672	1.09999	0.905264
	743	0.847561	0.749818	1.02887	0.847364	1.09926	0.904654
	744	0.846663	0.749374	1.02799	0.847068	1.09853	0.90407
	745	0.84578	0.748948	1.02711	0.846781	1.09783	0.903509
	746	0.844926	0.748539	1.02624	0.846508	1.09714	0.902977
	747	0.844086	0.748144	1.02537	0.846242	1.09647	0.902473
	748	0.843264	0.747765	1.02451	0.845988	1.09583	0.901996
	749	0.842476	0.747401	1.02365	0.845743	1.09522	0.901549
	750	0.841707	0.747062	1.02281	0.845513	1.09463	0.901129
	751	0.840972	0.746745	1.02198	0.845302	1.09405	0.900733
	752	0.840266	0.746453	1.02117	0.845109	1.09349	0.900364
	753	0.839593	0.746181	1.02037	0.844933	1.09294	0.900024
	754	0.838944	0.745934	1.01957	0.844775	1.09239	0.899707
	755	0.838324	0.74571	1.01879	0.844634	1.09187	0.899413
	756	0.837731	0.745513	1.01801	0.844512	1.09135	0.899143
	757	0.837154	0.745343	1.01726	0.84441	1.09085	0.898904
	758	0.836605	0.745201	1.01654	0.844331	1.09037	0.898693
	759	0.836098	0.745084	1.01585	0.844275	1.08993	0.898507
	760	0.835617	0.744997	1.01518	0.844241	1.08951	0.898348
	761	0.83517	0.744941	1.01453	0.844222	1.08912	0.898216
	762	0.834772	0.744909	1.01392	0.844219	1.08876	0.898111
	763	0.834419	0.744897	1.01332	0.844233	1.08842	0.89803
	764	0.834126	0.744906	1.01276	0.844264	1.08812	0.89797
	765	0.833887	0.744936	1.01222	0.844303	1.08786	0.897934
	766	0.833692	0.744978	1.01171	0.844355	1.08764	0.897921
	767	0.833533	0.745038	1.01124	0.844412	1.08746	0.897932
	768	0.833425	0.745111	1.0108	0.844478	1.08733	0.897963
	769	0.833357	0.745201	1.01039	0.844547	1.08722	0.898017
	770	0.833325	0.745305	1.01003	0.844624	1.08715	0.898085
	771	0.833318	0.745428	1.00972	0.844712	1.08711	0.898168
	772	0.833342	0.745565	1.00945	0.84481	1.0871	0.898263
	773	0.833381	0.745717	1.00921	0.844921	1.0871	0.898376
	774	0.833439	0.745891	1.00901	0.845044	1.08712	0.898504
	775	0.833516	0.746081	1.00882	0.845178	1.08714	0.898643
	776	0.833607	0.746291	1.00866	0.845324	1.08717	0.898794
	777	0.833711	0.746516	1.00853	0.845487	1.08722	0.898966
	778	0.833823	0.746752	1.00842	0.845664	1.08729	0.899161
	779	0.83394	0.746993	1.00834	0.845853	1.08736	0.899373
	780	0.834057	0.747239	1.00829	0.846054	1.08745	0.899597
	781	0.834172	0.74748	1.00825	0.846263	1.08754	0.89983
	782	0.83428	0.747719	1.00826	0.846482	1.08764	0.900072
	783	0.834386	0.747958	1.00828	0.846713	1.08776	0.900327
	784	0.834482	0.748196	1.00833	0.84696	1.08789	0.900598
	785	0.834566	0.748433	1.00839	0.847218	1.08803	0.900887
	786	0.834631	0.748666	1.00846	0.847483	1.08817	0.901195
	787	0.834667	0.748902	1.00855	0.847752	1.08832	0.901519
	788	0.834679	0.749145	1.00864	0.848028	1.08847	0.901862
	789	0.834664	0.749389	1.00875	0.848315	1.08862	0.902221
	790	0.834635	0.749634	1.00887	0.848607	1.08876	0.902598
	791	0.834584	0.749876	1.009	0.848903	1.08889	0.902993
	792	0.834504	0.750114	1.00912	0.849207	1.08902	0.903406
	793	0.834384	0.750358	1.00927	0.849523	1.08912	0.903834
	794	0.834233	0.750601	1.00941	0.849852	1.08921	0.904279
	795	0.834046	0.750842	1.00955	0.850195	1.08928	0.904734
	796	0.833815	0.751084	1.0097	0.85055	1.08933	0.905199
	797	0.833545	0.751325	1.00985	0.850917	1.08937	0.905673
	798	0.833251	0.751573	1.01001	0.851296	1.08939	0.906158
	799	0.83293	0.751826	1.01016	0.851688	1.08939	0.90665
	800	0.83259	0.752089	1.0103	0.852093	1.08938	0.907151
	801	0.832247	0.752357	1.01044	0.852513	1.08935	0.90766
	802	0.83188	0.75263	1.01057	0.852941	1.08932	0.908176
	803	0.831495	0.752908	1.01068	0.853379	1.08927	0.908702
	804	0.831111	0.753195	1.01078	0.853821	1.08922	0.909238
	805	0.830707	0.753487	1.01087	0.854265	1.08917	0.909782
	806	0.830292	0.753778	1.01094	0.854715	1.08913	0.910329
	807	0.82987	0.754069	1.011	0.855169	1.08909	0.910884
	808	0.829437	0.754365	1.01104	0.855628	1.08905	0.91144
	809	0.828996	0.754666	1.01107	0.856091	1.089	0.911998
	810	0.828545	0.754973	1.01108	0.856547	1.08895	0.912555
	811	0.828082	0.755279	1.01107	0.857002	1.08889	0.913112
	812	0.827601	0.755593	1.01105	0.85745	1.08883	0.913668
	813	0.827105	0.755915	1.01101	0.857891	1.08875	0.914219
	814	0.826603	0.756235	1.01095	0.858317	1.08866	0.914763
	815	0.826093	0.75655	1.01087	0.858726	1.08857	0.915301
	816	0.825583	0.756861	1.01077	0.859117	1.08846	0.915821
	817	0.825071	0.757162	1.01064	0.859491	1.08836	0.916325
	818	0.824566	0.757458	1.01049	0.859845	1.08824	0.916808
	819	0.824061	0.75774	1.01033	0.860174	1.08812	0.917264
	820	0.823574	0.758011	1.01013	0.860481	1.08799	0.917696
	821	0.823093	0.758274	1.00991	0.860767	1.08785	0.918102
	822	0.822614	0.758531	1.00965	0.861027	1.08767	0.918482
	823	0.822158	0.758779	1.00937	0.861266	1.08748	0.918838
	824	0.82173	0.75902	1.00906	0.861478	1.08726	0.919164
	825	0.821331	0.759253	1.00873	0.861662	1.08704	0.919465
	826	0.820973	0.759485	1.00839	0.861818	1.08681	0.919736
	827	0.820637	0.759705	1.00803	0.861941	1.08658	0.919983
	828	0.820323	0.759912	1.00764	0.862037	1.08634	0.920207
	829	0.820034	0.760104	1.00723	0.862107	1.0861	0.920405
	830	0.819758	0.760289	1.00679	0.862149	1.08583	0.920579
	831	0.819499	0.76047	1.00634	0.862162	1.08556	0.920727
	832	0.819251	0.760641	1.00589	0.862147	1.08528	0.920844
	833	0.819012	0.760802	1.00541	0.862105	1.08499	0.920935
	834	0.818781	0.76095	1.00491	0.862037	1.08469	0.920995
	835	0.818565	0.76108	1.00439	0.861942	1.08437	0.921027
	836	0.818364	0.761194	1.00387	0.861822	1.08404	0.921024
	837	0.818179	0.7613	1.00332	0.861679	1.08369	0.920993
	838	0.818018	0.761393	1.00276	0.86151	1.08331	0.920928
	839	0.817883	0.761471	1.0022	0.861313	1.08291	0.920827
	840	0.817766	0.761533	1.00162	0.861092	1.08248	0.920699
	841	0.817663	0.761576	1.00104	0.860848	1.08201	0.920538
	842	0.817577	0.761602	1.00045	0.860582	1.0815	0.920341
	843	0.817507	0.761613	0.999852	0.860291	1.08096	0.92011
	844	0.817464	0.761611	0.999237	0.859977	1.0804	0.919848
	845	0.817444	0.761594	0.998611	0.859649	1.07982	0.919556
	846	0.817433	0.761557	0.997973	0.859306	1.07922	0.919229
	847	0.817437	0.761501	0.997325	0.85895	1.07861	0.918869
	848	0.817455	0.761426	0.996671	0.858578	1.07798	0.918474
	849	0.817492	0.76133	0.99602	0.858193	1.07732	0.918048
	850	0.81754	0.761216	0.995353	0.857792	1.07662	0.917597
	851	0.817602	0.761095	0.994681	0.857378	1.0759	0.917121
	852	0.817672	0.760957	0.994013	0.856952	1.07515	0.916623
	853	0.817757	0.760807	0.993352	0.856516	1.07439	0.91611
	854	0.817854	0.760645	0.992686	0.856067	1.07363	0.915576
	855	0.817963	0.760471	0.992013	0.8556	1.07285	0.915023
	856	0.818056	0.760283	0.991338	0.855124	1.07206	0.914449
	857	0.818136	0.76008	0.990653	0.854638	1.07126	0.913857
	858	0.818196	0.759859	0.989963	0.85415	1.07045	0.913255
	859	0.818241	0.759622	0.989274	0.853658	1.06963	0.912641
	860	0.818286	0.759374	0.988585	0.85316	1.06882	0.912014
	861	0.818315	0.759112	0.987897	0.852659	1.06801	0.911377
	862	0.818336	0.758833	0.987217	0.85215	1.06721	0.91073
	863	0.818338	0.758541	0.986538	0.851634	1.06641	0.910077
	864	0.81834	0.758237	0.985852	0.851111	1.06562	0.909421
	865	0.818332	0.757925	0.985173	0.850586	1.06484	0.908766
	866	0.818301	0.757602	0.984495	0.850049	1.06407	0.908109
	867	0.818264	0.757265	0.983829	0.849506	1.06331	0.90745
	868	0.818199	0.756913	0.983171	0.848957	1.06257	0.906795
	869	0.818114	0.756542	0.982526	0.848404	1.06186	0.906137
	870	0.818012	0.756159	0.981886	0.84785	1.06118	0.905478
	871	0.817899	0.755768	0.981256	0.847304	1.06054	0.904821
	872	0.817763	0.755365	0.980644	0.846759	1.05993	0.904168
	873	0.817615	0.754952	0.980054	0.846214	1.05937	0.903519
	874	0.817455	0.754522	0.979497	0.845669	1.05885	0.902873
	875	0.817274	0.754073	0.978986	0.845125	1.05836	0.902234
	876	0.81708	0.753612	0.9785	0.844582	1.05789	0.901602
	877	0.816875	0.753138	0.978034	0.844038	1.05745	0.900976
	878	0.816665	0.752656	0.977592	0.843495	1.05703	0.900366
	879	0.816451	0.752169	0.977167	0.842951	1.05664	0.899762
	880	0.816227	0.751682	0.976758	0.842404	1.05626	0.899163
	881	0.815991	0.751183	0.97636	0.84186	1.05591	0.898571
	882	0.815754	0.750675	0.976005	0.841313	1.05562	0.897981
	883	0.81552	0.750157	0.975691	0.840767	1.05537	0.897392
	884	0.815278	0.749632	0.975411	0.840227	1.05516	0.896804
	885	0.815037	0.749104	0.975185	0.839691	1.05498	0.896218
	886	0.814807	0.748574	0.974998	0.839169	1.05483	0.895639
	887	0.814596	0.748037	0.974848	0.838659	1.05472	0.895071
	888	0.814419	0.747499	0.974735	0.838162	1.05464	0.894519
	889	0.81427	0.746961	0.974662	0.837673	1.05459	0.893981
	890	0.814129	0.746423	0.974624	0.837194	1.05456	0.893457
	891	0.813998	0.74588	0.974618	0.836721	1.05455	0.892943
	892	0.813881	0.745334	0.974651	0.836252	1.05458	0.892441
	893	0.81378	0.744784	0.974716	0.83579	1.05462	0.891945
	894	0.813701	0.744229	0.974801	0.835339	1.05467	0.891451
	895	0.813638	0.743673	0.974917	0.834901	1.05475	0.89096
	896	0.813594	0.743119	0.975062	0.834472	1.05483	0.890469
	897	0.81357	0.742565	0.975227	0.834051	1.05494	0.889977
	898	0.813567	0.742015	0.975419	0.833641	1.05505	0.889488
	899	0.81359	0.741462	0.975636	0.833243	1.05518	0.889003
	900	0.813642	0.740913	0.975879	0.832862	1.0553	0.888519
	901	0.813721	0.740369	0.976156	0.832494	1.05544	0.88804
	902	0.813814	0.739831	0.976473	0.832133	1.05558	0.887571
	903	0.813927	0.739295	0.976834	0.831786	1.05574	0.887111
	904	0.814054	0.738761	0.977211	0.831452	1.0559	0.886654
	905	0.814212	0.738231	0.977602	0.83113	1.05608	0.886205
	906	0.814373	0.737709	0.978002	0.830819	1.05628	0.885761
	907	0.814536	0.737196	0.978411	0.830522	1.05649	0.885326
	908	0.814699	0.736691	0.978824	0.830236	1.05671	0.884901
	909	0.814855	0.73619	0.979239	0.829964	1.05694	0.884485
	910	0.814999	0.735696	0.979662	0.8297	1.05718	0.884078
	911	0.815141	0.735213	0.980086	0.829452	1.05742	0.883685
	912	0.815287	0.734736	0.980525	0.829214	1.05769	0.88331
	913	0.815426	0.734264	0.980987	0.828988	1.05798	0.882954
	914	0.815553	0.733808	0.98144	0.828779	1.05827	0.882619
	915	0.815652	0.733368	0.98189	0.828584	1.05856	0.882307
	916	0.815727	0.732937	0.982323	0.828399	1.05885	0.882012
	917	0.815784	0.732512	0.98274	0.828226	1.05913	0.881729
	918	0.815823	0.732089	0.983144	0.82806	1.05941	0.881463
	919	0.815836	0.731674	0.98354	0.827897	1.05967	0.881209
	920	0.815819	0.731267	0.983914	0.82774	1.05992	0.880966
	921	0.815776	0.730879	0.984266	0.827589	1.06014	0.88074
	922	0.815694	0.730505	0.984589	0.827448	1.06036	0.880527
	923	0.815589	0.730148	0.984884	0.827322	1.06055	0.880331
	924	0.815452	0.72981	0.985141	0.827212	1.06071	0.880157
	925	0.815288	0.729494	0.985368	0.827113	1.06086	0.880001
	926	0.815079	0.729202	0.98557	0.827023	1.06098	0.879864
	927	0.814821	0.728932	0.985759	0.826939	1.06109	0.879745
	928	0.814525	0.728675	0.985911	0.826865	1.06117	0.879645
	929	0.814186	0.728436	0.986038	0.826797	1.06122	0.879572
	930	0.813808	0.728221	0.986132	0.826736	1.06125	0.879522
	931	0.813398	0.728024	0.986189	0.826678	1.06125	0.87949
	932	0.812953	0.727846	0.986212	0.826627	1.06122	0.879482
	933	0.812472	0.727687	0.986193	0.826587	1.06116	0.879492
	934	0.811961	0.727546	0.986131	0.826555	1.06105	0.879519
	935	0.811427	0.727427	0.986029	0.826529	1.06089	0.879565
	936	0.810881	0.727341	0.985894	0.826512	1.06069	0.879629
	937	0.810338	0.727282	0.985725	0.826505	1.06043	0.879709
	938	0.809803	0.727247	0.985524	0.826509	1.06013	0.8798
	939	0.809275	0.727234	0.985293	0.826517	1.05977	0.879899
	940	0.808753	0.727242	0.985033	0.826532	1.05938	0.880005
	941	0.808247	0.727271	0.984743	0.826554	1.05895	0.880121
	942	0.807754	0.727318	0.984422	0.826585	1.05848	0.880245
	943	0.807277	0.727386	0.984069	0.826625	1.05797	0.880372
	944	0.806841	0.727474	0.983694	0.82667	1.05741	0.880503
	945	0.806444	0.727584	0.983277	0.826724	1.05681	0.880635
	946	0.806086	0.727715	0.982834	0.826781	1.05617	0.880766
	947	0.805773	0.727869	0.98236	0.826841	1.0555	0.880896
	948	0.80551	0.728041	0.981881	0.826902	1.0548	0.881025
	949	0.805298	0.728231	0.981384	0.826964	1.05407	0.88115
	950	0.805128	0.728446	0.980864	0.827028	1.05332	0.881268
	951	0.805	0.728684	0.980334	0.827098	1.05254	0.881385
	952	0.804922	0.728934	0.97979	0.827172	1.05175	0.881497
	953	0.804902	0.729197	0.97923	0.827244	1.05093	0.881606
	954	0.804934	0.729468	0.978655	0.827319	1.0501	0.881716
	955	0.80502	0.729747	0.978068	0.827392	1.04928	0.881826
	956	0.805168	0.73004	0.977466	0.827467	1.04844	0.881927
	957	0.805378	0.73034	0.976849	0.827543	1.0476	0.882019
	958	0.805642	0.730643	0.976223	0.82762	1.04675	0.882105
	959	0.805967	0.730946	0.975596	0.8277	1.04591	0.882182
	960	0.806349	0.731254	0.974963	0.827782	1.04506	0.882252
	961	0.806789	0.731572	0.974314	0.827863	1.04422	0.882311
	962	0.807274	0.731891	0.973655	0.827948	1.04339	0.882365
	963	0.807792	0.732211	0.97299	0.828038	1.04256	0.882406
	964	0.808348	0.732529	0.972314	0.828137	1.04173	0.882438
	965	0.808921	0.732843	0.971637	0.828246	1.04091	0.882467
	966	0.80951	0.733157	0.970971	0.828358	1.04011	0.882485
	967	0.810106	0.733468	0.970293	0.828479	1.03932	0.882495
	968	0.810727	0.733777	0.969626	0.828604	1.03853	0.882498
	969	0.811346	0.734086	0.968974	0.828731	1.03776	0.882502
	970	0.811949	0.734394	0.968335	0.828862	1.03701	0.882503
	971	0.812533	0.734698	0.967708	0.828992	1.03629	0.882503
	972	0.813115	0.734999	0.967099	0.829126	1.03558	0.882501
	973	0.813673	0.735307	0.966501	0.829263	1.03488	0.882499
	974	0.814202	0.735613	0.965926	0.829404	1.0342	0.882502
	975	0.814699	0.735914	0.965377	0.829549	1.03353	0.882503
	976	0.815158	0.736211	0.964856	0.829696	1.03288	0.882507
	977	0.81558	0.736501	0.964358	0.829844	1.03226	0.882514
	978	0.815978	0.736782	0.963876	0.829992	1.03166	0.882523
	979	0.816325	0.737057	0.963415	0.830144	1.03106	0.882542
	980	0.816626	0.737329	0.962967	0.8303	1.03046	0.882567
	981	0.816883	0.737603	0.962533	0.830461	1.02986	0.882602
	982	0.817096	0.737874	0.962121	0.830632	1.02925	0.882646
	983	0.817257	0.73814	0.961719	0.830807	1.02865	0.882696
	984	0.817379	0.738408	0.96133	0.830985	1.02806	0.882755
	985	0.817456	0.738682	0.960959	0.83117	1.02747	0.88282
	986	0.817486	0.73895	0.960611	0.83136	1.02689	0.882889
	987	0.817464	0.739214	0.960279	0.831555	1.0263	0.882961
	988	0.817398	0.739478	0.959967	0.831749	1.02573	0.883034
	989	0.817273	0.739739	0.959661	0.831944	1.02516	0.883107
	990	0.817095	0.740001	0.959368	0.832137	1.02461	0.883184
	991	0.816868	0.740266	0.959079	0.832332	1.02406	0.883259
	992	0.816598	0.740531	0.958799	0.832525	1.02351	0.883341
	993	0.816293	0.740797	0.958531	0.83272	1.02297	0.883427
	994	0.81594	0.741051	0.958271	0.832903	1.02244	0.883512
	995	0.815561	0.741297	0.958023	0.833078	1.0219	0.883597
	996	0.815163	0.741533	0.957791	0.833241	1.02137	0.88368
	997	0.814763	0.741766	0.957565	0.833396	1.02084	0.883759
	998	0.814325	0.741997	0.957346	0.833543	1.02032	0.883841
[truncated: 2 more rows]
