# Supplementary material for: Genome-wide mapping of nucleosome positions in Saccharomyces cerevisiae in response to different nitrogen conditions
Source: Sci Rep. 2016 Sep 23;6:33970. doi: 10.1038/srep33970 (PMC5034280; doi:10.1038/srep33970)
Supplement: Supplementary Dataset 3 [file srep33970-s4.xls]

## Sheet: NFRs and gene coding regions
	Gln_Gene	Gln_NFR	Pro_Gene	Pro_NFR	Gln-Pro_Gene	Gln-Pro_NFR	qvalue_Gln_Pro_Gene	qvalue_Gln_Gln-Pro_Gene	qvalue_Gln_Pro_NFR	qvalue_Gln_Gln-Pro_NFR		symbol	TATA
YAL069W	1.48711	1.06107	2.0417	1.26854	1.57298	0.721467	4.43553e-40	0.0509698	2.05056e-14	2.0751e-31
YAL068W-A	1.64055	0.684227	1.51493	1.87358	1.44488	1.04463	0.000610644	2.41469e-21	3.10162e-177	4.53251e-14
YAL068C	6.3103	0.624691	4.62381	0.854532	6.38049	0.76408	5.01129223329336e-316	1.53229e-10	1.34091e-21	6.37648e-07			1
YAL067W-A	0.649524	0.350411	0.935379	0.384711	0.963478	0.491665	3.50668e-09	2.04359e-14	0.0359855	3.28594e-08
YAL067C	0.252982	0.241822	0.557859	0.0462185	0.382364	0.155209	0	1.40681e-93	5.38458e-62	3.84697e-13		SEO1	1
YAL066W	0.0290285	0.149449	0.140002	0.015473	0.0803042	0.235721	2.60335e-44	1.78325e-23	3.5774e-66	3.35241e-10
YAL065C	1.93076	3.95996	3.41579	3.87064	2.8657	4.4921	0	6.0626e-158	5.75762e-07	0.00838823			0
YAL064W-B	4.08282	1.66693	3.67979	1.96497	4.99241	2.06175	2.79837e-31	6.6631e-44	7.53666e-06	4.03021e-08
YAL064C-A	2.46065	1.13206	3.99416	0.958442	3.99446	1.28145	4.97127e-277	6.91356e-273	5.47207e-17	0.119087
YAL064W	1.63814	1.04883	0.635372	0.574461	0.89502	1.00243	0	1.53712e-189	5.46754e-102	1.17731e-10			0
YAL063C-A	0.067332	0.197681	0.116895	0.128544	0.126546	0.0912465	3.36613e-10	7.81066e-12	2.07245e-07	8.92587e-25
YAL063C	1.42776	0.185272	1.52179	0.113579	1.62264	0.118911	0.0175052	1.37017e-49	9.85584e-05	3.494e-09		FLO9	0
YAL062W	1.21317	0	2.21932	0.042294	2.13165	0.009495	0	0	1.37829e-13	0.000270133		GDH3	1
YAL061W	1.23769	0.733701	2.29786	0.360892	2.77253	0.468443	0	0	5.18661e-73	6.14415e-28			1
YAL060W	1.19837	0.01028	1.72604	0.146636	1.93949	0.122604	2.40936e-189	0	3.56489e-83	6.22124e-75		BDH1	1
YAL059C-A	0.748943	1.13082	0.502312	0.202625	0.387524	0.978116	6.62256e-60	2.11646e-140	0	4.1025e-13
YAL059W	0.912777	0.23381	0.426047	0.155947	0.601288	0.22139	1.81852150180932e-312	4.55309e-133	3.7366e-15	4.05969e-06		ECM1	0
YAL058W	0.850134	0.226391	1.2121	0.0807435	1.41581	0.103776	4.74663e-148	0	3.29847e-31	1.20215e-23		CNE1	0
YAL056C-A	0.909223	0.334784	1.37982	0.629465	1.59543	0.592314	9.11452e-56	1.04266e-153	2.88303e-34	3.07627e-31
YAL056W	0.967582	0.305927	0.984	0.454505	0.97742	0.403055	0.0332487	0.000326373	1.40039e-08	6.58633e-07		KRH1	0
YAL055W	0.834309	0.0653515	1.03122	0.0646625	1.60579	0.005771	8.12462e-25	8.2912e-303	0.0301338	1.27245e-46		PEX22	1
YAL054C	1.78601	0.192121	2.1515	0.422764	2.44492	0.625623	6.46208e-90	0	1.83558e-47	7.69732e-143		ACS1	1
YAL053W	1.01825	0.0004845	1.63072	0.018852	1.85029	0.067646	0	0	0.313905	2.16462e-13			1
YAL051W	0.531371	0.125227	0.636816	0.091616	0.593824	0.176198	2.38963e-29	4.39181e-06	1.51626e-05	0.389211		OAF1	0
YAL049C	0.975668	0.639923	0.74834	0.178753	0.856515	0.289895	7.57538e-69	2.81413e-38	3.88978e-129	1.13812e-79			0
YAL048C	1.28061	0.0145585	1.25725	0.092863	1.33809	0.0154015	2.49557e-12	0.254551	1.66364e-09	0.0591524			0
YAL047W-A	1.09143	1.54887	0.751246	1.81482	0.71841	1.23961	1.6346e-58	3.85513e-85	0.000218243	5.47823e-38
YAL047C	0.440752	0.635243	0.624933	0.428332	0.679799	0.629688	3.27173e-138	2.34531e-217	8.33102e-44	0.676381		SPC72	0
YAL046C	2.23706	2.10838	2.53767	2.64525	3.39808	3.54483	2.42444e-09	2.611e-159	1.36054e-20	1.93134e-160			0
YAL045C	2.09911	0.695783	2.56408	0.454656	2.98103	0.291432	5.72411e-35	2.56519e-109	1.96116e-41	1.09418e-144
YAL044W-A	1.80864	1.27286	2.16833	1.58826	2.4668	2.13382	2.14307e-28	2.21139e-73	2.33996e-12	4.34353e-85
YAL044C	2.33077	0.30798	1.84255	0.480978	1.9432	0.896993	3.67127e-106	1.95591e-83	1.45446e-12	1.38335e-130		GCV3	1
YAL043C	1.78546	0.285863	2.06334	0.936593	2.32085	0.765614	1.97349e-56	2.1505e-270	5.16337e-130	2.03974e-85		PTA1	0
YAL042C-A	0.535714	2.33941	2.05019	2.59837	2.32663	2.63704	0	0	0.544809	0.0616418
YAL042W	1.54901	0.163512	1.80287	0.838359	2.20454	0.761201	2.80222e-22	9.02767e-241	1.22827e-143	4.98672e-123		ERV46	0
YAL041W	0.796855	0.39998	1.02168	0.791724	0.892521	0.426992	1.84681e-124	3.29627e-08	3.11031e-43	0.103267		CDC24	0
YAL040C	0.929363	1.72681	1.0584	1.1031	1.04698	0.895056	1.15098e-11	1.83317e-10	1.95376e-58	2.09475e-132		CLN3	0
YAL039C	0.942734	0.202416	1.19521	0.194242	1.50572	0.113779	1.33933e-43	3.6438e-236	0.00226388	1.01325e-05		CYC3	0
YAL038W	1.3618	0.0002545	1.83655	0.0111425	2.0011	0.0471105	6.04509e-174	0	0.476314	5.44073e-18		CDC19	1
YAL037C-B	1.42636	0.0912455	1.92602	0.0073715	1.83367	0.0724655	1.61926e-110	7.79598e-77	1.13942e-64	3.72872e-07
YAL037C-A	0.158901	0.203619	0	0.092476	0.120192	0.068167	2.83479e-53	0.0004274	1.27795e-18	5.81381e-29
YAL037W	0.991872	0.0674195	1.03766	0.0718805	1.08833	0.088637	0.177536	0.0348752	0.244681	7.92037e-10			1
YAL036C	1.72021	0.307951	1.88269	0.234683	2.03129	0.245563	0.00337832	1.5567e-26	3.4404e-09	1.53197e-05		FUN11	1
YAL035W	1.061	0.250943	1.15377	0.137588	1.53301	0.182582	5.98043e-10	0	8.19964e-19	3.62077e-06		FUN12	0
YAL034C-B	0.423098	0.638207	0.217333	0.277021	0.610553	0.885533	5.75054e-52	5.80019e-28	1.10316e-74	4.26101e-16
YAL034W-A	0.550351	0.230847	0.349687	0.109663	0.745338	0.210803	9.05866e-105	5.517e-50	5.41368e-08	0.636481		MTW1	1
YAL034C	1.17358	0.319823	1.64212	0.771284	1.93375	0.74914	3.32335e-163	0	1.73463e-77	9.90777e-73		FUN19	1
YAL033W	0.862876	0.330782	0.972016	0.716472	0.892495	0.195553	1.57536e-05	0.0804825	9.26946e-72	2.62018e-16		POP5	0
YAL032C	1.853	0.315839	2.14882	0.336782	2.11494	0.505593	1.91199e-25	2.26342e-14	0.247279	5.12828e-13		PRP45	1
YAL031W-A	0.137672	0.864641	0.586759	1.00533	0.51046	1.34008	5.76604e-217	3.15724e-148	0.200354	8.62578e-31
YAL031C	0.87308	0.453903	0.991579	0.753262	1.04518	0.841264	1.17686e-26	5.80335e-49	4.80222e-35	3.59465e-50		FUN21	0
YAL030W	0.830829	0.472527	1.37734	0.770259	1.4113	0.876239	1.47703e-132	1.42123e-147	2.36971e-31	3.16016e-51		SNC1	1
YAL029C	0.589486	0.160886	0.715273	0.190326	0.842452	0.0109075	3.43808e-75	0	0.0825191	5.18665e-93		MYO4	0
YAL028W	1.27943	0.364981	1.54262	0.240102	1.84941	0.279514	7.26839e-46	2.26631e-300	2.35917e-14	2.77751e-09			1
YAL027W	0.616634	0.114143	0.822324	0.222363	0.858893	0.258154	5.2248e-38	3.67187e-45	2.08066e-09	5.12093e-19			0
YAL026C-A	0.344195	0.930097	0.33369	0.876883	0.303304	0.850483	0.466303	2.03235e-05	0.000109256	2.61009e-11
YAL026C	0.610356	0.606518	0.807141	0.59997	0.785037	0.295373	8.90279e-197	2.54297e-147	0.00194887	1.82213e-79		DRS2	1
YAL025C	1.3664	0.304335	1.50548	0.267039	1.5989	0.191785	0.0981565	5.82204e-18	4.5361e-08	1.83615e-21		MAK16	0
YAL024C	0.674234	0.21216	0.638091	0.353042	0.849087	0.436717	3.98261e-36	1.04061e-144	7.96021e-16	1.87598e-35		LTE1	0
YAL023C	0.915197	0.975868	1.58035	0.819369	1.48236	1.38213	0	0	0.000196555	1.09728e-38		PMT2	1
YAL022C	1.64977	0.185224	1.79642	0.146711	1.86554	0.242775	1.05099e-09	2.71048e-15	0.0101532	0.00103437		FUN26	0
YAL021C	1.85528	0.756387	3.32936	1.03374	2.86926	1.10258	0	0	1.01995e-09	7.92235e-09		CCR4	1
YAL020C	1.50008	0.486759	2.73279	0.525871	2.48144	0.279877	0	0	0.120856	2.06348e-39		ATS1	1
YAL019W-A	1.29748	0.832668	3.0304	1.35316	2.0282	1.89233	0	1.7915e-173	2.84276e-49	8.96891e-182
YAL019W	1.25758	0.680493	1.43246	0.561789	1.69182	0.407806	9.45342e-33	0	3.25579e-09	1.18512e-40		FUN30	0
YAL018C	0.687753	4.25e-05	0.457691	3.45e-05	0.699209	1.6e-05	1.34956e-129	0.0110685	1	1			1
YAL017W	0.56481	0.413071	0.640108	0.017461	0.817717	0.168386	1.09792e-18	0	1.13095e-233	1.36828e-65		FUN31	0
YAL016C-B	3.87097e-05	0.000627	0.0725199	9.25e-05	0.0684511	0.108261	9.0775e-40	7.2635e-34	1	3.27001e-65
YAL016C-A	0.855362	0.400724	0.740305	1.20596	1.49028	1.32811	1.39789e-12	7.79231e-108	4.28109e-158	1.71761e-204
YAL016W	0.592265	0.310667	1.149	0.292497	1.23406	0.468501	0	0	7.97634e-09	1.36526e-07		TPD3	0
YAL015C	1.21192	0.200312	1.45401	0.304907	1.43411	0.317244	2.50575e-31	2.61182e-31	2.42794e-11	2.85535e-13		NTG1	0
YAL014C	1.80005	1.31674	2.56823	2.1699	2.98175	2.27191	5.6997e-164	0	1.29566e-63	3.34816e-88		UIP2	1
YAL013W	2.83888	1.3367	4.20317	2.18697	4.66602	2.28488	0	0	4.1655e-62	2.62421e-85		DEP1	0
YAL012W	1.49675	0.0918225	1.9443	0.069072	2.56546	0.092858	7.85838e-103	0	0.00095355	0.0343501		CYS3	1
YAL011W	0.894646	0.27922	1.0769	0.713179	1.37382	0.70392	2.58307e-35	0	1.79404e-147	2.86226e-118			1
YAL010C	0.79371	0.720255	0.581803	1.04344	0.587572	1.66152	2.7579e-139	2.17448e-130	2.75624e-19	1.08999e-162		MDM10	0
YAL009W	0.9164	0.811416	0.90434	0.622577	1.25223	0.622836	3.25111e-08	8.83992e-65	4.25061e-15	5.12506e-15		SPO7	1
YAL008W	0.403239	0	0.503724	0.0506405	0.572206	0.0743575	1.30028e-06	6.44905e-28	1.99696e-27	5.16781e-44		FUN14	0
YAL007C	1.08794	0.374248	0.898128	0.600586	1.27158	0.43393	1.07027e-36	8.97934e-13	3.17313e-11	0.185306		ERP2	0
YAL005C	0.663582	0.104772	0.733365	0.130921	0.914636	0.304403	1.58951e-05	4.15014e-141	0.0843121	7.9976e-36		SSA1	1
YAL004W	0.712649	0.0690225	0.738067	0.148547	0.950106	0.057524	0.317067	1.07635e-31	1.60427e-11	0.0543611
YAL003W	1.27745	0.016444	0.906457	0.0536375	1.31529	0.0189395	5.23438e-188	0.00198864	0.043675	0.0346012		EFB1	1
YAL002W	0.748718	0.259441	0.756796	0.0777995	0.780404	0.189066	1.05231e-09	0.000266172	4.79568e-47	9.94003e-06		VPS8	0
YAL001C	0.645676	0.322764	0.695455	0.164014	0.783863	0.112296	0.000453969	1.10466e-61	8.61905e-12	3.18492e-65		TFC3	0
YAR002W	0.551035	0.0442525	0.852147	0.259323	0.860836	0.285901	1.90441e-152	1.07011e-167	5.34267e-90	2.77078e-96		NUP60	0
YAR002C-A	0.781613	0.008454	1.1593	0.0439655	1.05324	0.106244	3.83633e-89	1.752e-55	4.35881e-05	1.46766e-27		ERP1	1
YAR003W	0.582789	0.006084	0.740471	0.0635465	0.821464	0.149135	2.00967e-25	5.87074e-97	1.35044e-26	8.34312e-70		SWD1	0
YAR007C	1.1906	0.257711	0.903474	0.148679	0.959303	0.217077	9.09143e-270	7.91843e-206	4.48155e-38	0.000121132		RFA1	0
YAR008W	1.15832	0.694468	1.24892	0.702755	0.929051	0.91962	8.42797e-06	7.65321e-78	0.0064287	1.69501e-07		SEN34	0
YAR014C	1.1809	1.98637	1.32903	1.49045	1.45828	1.5943	6.00826e-15	2.09374e-89	3.4998e-33	3.06549e-34		BUD14	0
YAR015W	1.45284	0.042852	1.47021	0.027856	1.69776	0.040035	0.00892538	3.15529e-24	0.00935631	0.00178947		ADE1	0
YAR018C	0.676671	0.233705	0.591169	0.134774	0.726295	0.277295	1.55247e-32	0.0271668	1.07464e-09	0.551272		KIN3	0
YAR019C	0.935259	0.980453	1.40679	1.15728	1.28307	1.52022	0	1.12443e-267	0.0283798	2.11752e-39		CDC15	0
YAR019W-A	0.953652	0.574353	1.95001	0.071893	1.71593	0.58701	7.1075e-201	3.05221e-135	2.44406e-232	1
YAR020C	1.38406	1.21155	2.16263	1.91654	1.55584	1.78847	4.86625e-29	0.00177052	3.02357e-67	1.35665e-55		PAU7	1
YAR023C	1.21014	0.689596	1.23847	0.649027	1.43159	0.703994	0.567145	6.67997e-21	4.11691e-05	0.36254			1
YAR027W	0.626855	0.157819	0.442482	0.222444	0.607084	0.204142	1.97619e-62	0.000155952	0.00395934	0.344179		UIP3	1
YAR028W	0.834805	0.682736	0.792836	0.301403	0.972108	0.484853	0.00403095	7.533e-07	3.30889e-85	2.11634e-19			1
YAR029W	0.877273	0.621267	0.579041	0.454331	0.84781	0.944306	6.29108e-34	0.217098	1.40269e-15	3.98776e-31			0
YAR030C	0.252068	2.20968	0.553923	1.70561	0.596858	1.52037	7.22397e-100	2.98757e-131	2.53075e-46	1.03001e-92
YAR031W	0.848972	0.0611885	0.62137	0.603271	0.810262	0.47691	1.5243e-90	1.5901e-06	1.09848e-210	1.12163e-159		PRM9	0
YAR033W	0.297197	0.930797	0.669413	0.824785	0.53424	1.25899	1.0602e-204	1.23926e-101	1.0785e-05	2.40612e-23			0
YAR035W	3.43874	6.25086	7.82096	3.85483	6.83939	4.07557	0	0	3.02523e-244	2.64045e-239		YAT1	1
YAR035C-A	0.472078	0.113059	0.689893	0.345398	0.343712	0.477775	5.82007e-09	0.000112118	2.58122e-58	4.58785e-108
YAR042W	1.23486	0.115768	1.51071	0.171425	1.73191	0.243756	7.66535e-145	0	5.552e-05	3.60174e-29		SWH1	0
YAR047C	0.127302	0.31081	0.222791	0.740025	0.271545	1.0289	1.8134e-10	1.1193e-23	1.24394e-84	1.29175e-161
YAR050W	1.70819	0.801581	1.99588	0.572755	2.30255	0.674484	4.73173e-125	0	6.76676e-29	2.90408e-15		FLO1	1
YAR053W	0.311614	0.003983	0.379228	0.053158	0.327108	0.003966	0.0775584	0.918843	4.12038e-28	1
YAR060C	0	0	0	0	0	0	1	1	1	1
YAR064W	0.0843703	0	0.039658	0	2.73333e-05	0	5.65083e-08	1.02111e-104	1	1			1
YAR066W	0	0.047493	0.055299	0.0889165	0.0144891	0.032887	3.81747e-93	1.54316e-24	5.53826e-14	0.706809			1
YAR068W	0.212709	0	0.240385	0.411146	0.212775	0.36915	0.373332	0.0957767	3.15173e-232	2.1121e-217			0
YAR069C	0	0	0	0	0	0	1	1	1	1
YAR070C	0.167599	1.5e-05	0	0	0	0	6.01329e-185	5.56166e-223	1	1			1
YAR071W	0.232931	0	0.212953	0	0.298089	0	1.21436e-06	2.07414e-17	1	1		PHO11	1
YAR073W	1.46669	0.252748	1.97647	0.374343	1.69225	0.25407	2.49591e-166	4.70101e-23	3.28364e-09	0.388281		IMD1	0
YAR075W	0.929488	1.9662	1.16721	4.14228	0.994851	3.01529	5.19606e-19	0.159791	0	4.99671e-94			0
YBL113C	12.5304	0	8.17764	0	7.00497	0	0	0	1	1			0
YBL113W-A	0.818802	5.90751	0.756902	3.10172	0.678646	3.53283	0.000308308	1.33436e-18	0	0
YBL112C	0	0	0	0	0	0	1	1	1	1			0
YBL111C	0.0154473	0.055035	0.00894574	0.0400885	0.00366966	0.029072	5.50447e-13	6.9107e-43	0.407113	1.47752e-08			0
YBL109W	0.624481	0	0.702624	0.013164	0.648179	0.066044	0.655645	0.984112	0.327223	1.08073e-25
YBL108C-A	4.6636	0.567975	4.45684	0.624405	5.72714	0.736085	3.00118e-05	1.56096e-20	0.0277627	4.20414e-14
YBL108W	0.409933	0.0646415	0.399332	0.161632	0.464426	0.057233	0.220948	0.104087	5.68273e-26	0.134651
YBL107W-A	0.741665	1.5794	0.877056	0.867794	0.346481	0.33913	0.000113245	7.93378e-26	2.67578e-137	0
YBL107C	0.385429	0.189565	0.62456	0.131817	0.640097	0.073121	1.85736e-58	3.82881e-84	7.73456e-06	5.21592e-30			1
YBL106C	0.672453	0.0634775	0.826674	0.407668	0.902297	0.0382775	6.34524e-58	5.14515e-157	8.83319e-116	8.16266e-05		SRO77	1
YBL105C	0.851353	0.838047	0.840939	0.481791	0.892601	0.753894	3.21394e-16	0.132305	1.14271e-48	0.000208354		PKC1	1
YBL104C	0.643194	0.073626	0.781966	0.140742	0.776509	0.0654175	3.16745e-37	1.03978e-34	1.2465e-05	0.00252719			0
YBL103C	0.837457	1.03391	0.769931	0.892599	0.943464	0.885904	5.47653e-18	1.38493e-10	2.81444e-09	6.71492e-10		RTG3	0
YBL102W	0.991958	0.0079095	1.27768	0.202924	0.88123	0.010449	5.3013e-30	3.31184e-32	6.40062e-102	0.00072841		SFT2	0
YBL101C	1.08583	5.65e-05	1.28659	0.167928	1.47123	0.034106	7.49001e-61	5.6784446873472e-319	8.86837e-90	8.57881e-14		ECM21	1
YBL100W-C	0.00345667	0.323169	0.250216	0.435706	0.0764267	0.4206	6.68099e-58	9.11726e-06	2.33102e-11	1.07471e-05
YBL100C	1.10238	2.11098	1.5901	2.24358	1.81318	2.05661	5.12605e-46	1.38789e-117	3.94613e-07	0.472855
YBL099W	1.20207	0.169704	1.87799	0.062581	1.72586	0.09433	0	6.69857e-302	1.29276e-18	0.00515697		ATP1	0
YBL098W	0.695449	0.0809185	0.523105	0.157922	0.871735	0.0713965	3.14762e-95	3.25375e-48	5.17361e-19	0.0279287		BNA4	1
YBL097W	0.518897	0.101934	0.616501	0.047256	0.760845	0.016648	1.99894e-17	2.09355e-171	6.04027e-05	6.0101e-10		BRN1	0
YBL096C	0.756525	0.938315	1.08595	1.51243	1.26661	2.29705	2.66119e-37	3.82579e-95	8.27236e-55	1.92952e-269
YBL095W	0.827288	0.0833895	1.46293	0.168415	1.53263	0.150929	1.06418e-289	0	2.29447e-07	1.53273e-11			0
YBL094C	0.438811	0.833736	1.12906	0.681364	0.643604	0.957441	6.52997e-200	1.49495e-23	9.30805e-06	3.70575e-07
YBL093C	1.29274	0.219869	1.61229	0.139318	1.1308	0.0421895	1.04518e-39	4.7996e-36	1.00735e-06	3.04718e-71		ROX3	0
YBL092W	1.40817	9.5e-06	1.46563	0.0003925	1.7579	0.025526	0.778514	1.19858e-32	1	3.08785e-14		RPL32	0
YBL091C-A	1.52862	0.913497	2.07523	0.779092	2.5398	0.816041	1.0752e-77	1.50627e-288	1.52199e-08	2.64807e-10			1
YBL091C	1.48794	0.662288	1.63073	0.676226	1.69251	0.469643	2.96484e-05	2.28753e-17	0.28662	2.12378e-22		MAP2	0
YBL090W	0.750381	0.453622	0.707643	0.414862	0.589798	0.359837	0.000757381	1.08368e-34	0.000313316	3.03185e-11		MRP21	0
YBL089W	0.762558	0.486086	1.05988	0.50747	1.24626	0.53034	1.72222e-96	0	0.731619	0.760739			0
YBL088C	0.556705	0.171187	0.659202	0.355337	0.625112	0.110131	4.71129e-106	1.44709e-34	3.87436e-13	4.10355e-23		TEL1	0
YBL087C	1.26504	0.0354245	1.54021	0.0388185	1.2679	0.077179	2.79293e-26	0.000105766	0.0493434	1.41583e-09		RPL23A	0
YBL086C	1.37906	0.108216	1.41151	0.115468	1.59871	0.162422	0.933032	7.09659e-30	0.000385275	1.07187e-08			1
YBL085W	0.943881	0.325247	0.95573	0.156569	0.992849	0.257744	1.78441e-08	0.328737	1.21671e-25	2.0091e-08		BOI1	1
YBL084C	0.835912	0.393749	1.04034	0.434541	1.16482	0.359435	5.20953e-76	2.17939e-233	0.670654	0.038966		CDC27	0
YBL083C	1.52298	1.46307	1.52708	2.71227	1.95849	2.8155	1	2.3737e-36	2.24688e-100	1.26987e-144			0
YBL082C	1.45644	0.892288	2.10537	1.25737	2.53849	1.03866	1.8308e-305	0	2.10659e-21	4.0627e-10		RHK1	1
YBL081W	2.21309	0.20848	2.62026	0.21274	2.36122	0.177401	1.5645e-47	0.299959	0.244681	0.0331405			0
YBL080C	1.19748	0.0769505	1.48964	0.219873	1.21511	0.233346	4.07574e-81	0.00204755	3.82474e-34	9.41874e-40		PET112	0
YBL079W	0.787332	1.01737	0.696598	0.656574	0.78609	0.546463	1.09761e-120	1.05618e-12	2.64543e-43	3.96744e-82		NUP170	1
YBL078C	0.541184	1.25e-05	0.273904	1.7e-05	0.214109	0	3.09219e-90	7.56399e-172	1	1		AUT7	0
YBL077W	0.388392	0.006644	0.56142	0.0015235	0.724824	5.9e-05	1.91717e-29	8.10271e-97	7.72298e-16	5.6011e-19
YBL076C	0.937647	0.083022	1.0585	0.1575	1.05577	0.077196	6.22678e-22	9.43331e-23	5.02766e-11	6.41857e-07		ILS1	0
YBL075C	1.35545	0.417058	1.62752	0.854029	1.3042	0.814653	2.33888e-59	9.98392e-57	7.277e-52	3.90617e-56		SSA3	1
YBL074C	0.781838	0.271238	0.644589	0.0925465	1.00417	0.265264	1.05793e-50	6.63005e-54	3.2003e-41	0.00567137		AAR2	0
YBL073W	0.918916	1.18006	0.326216	0.435073	0.912059	0.682257	7.37257e-230	8.54014e-06	1.28955e-192	1.6016e-88			0
YBL072C	0.375138	0.033046	0.34023	0.0025845	0.324411	0.0356485	7.52744e-10	1.85219e-07	3.21316e-19	0.590698		RPS8A	0
YBL071C-B	0.0905434	6.5e-06	0.00842626	0	0.0875	1.15e-05	1.43747e-22	0.230157	1	1
YBL071W-A	0.65839	0.003934	1.30947	0.0791815	1.09674	0.024015	2.2868e-94	1.85036e-41	1.83698e-18	0.73084			0
YBL071C	0.465281	0.322553	0.431009	0.220491	0.552168	0.735665	2.21451e-07	0.00106387	1.90291e-08	1.14251e-67
YBL070C	0.571505	1.12494	0.580115	1.17338	1.0132	1.75804	0.880526	3.13425e-99	0.467379	8.55067e-56			1
YBL069W	0.573357	0.165717	0.789657	0.113405	0.913259	0.435267	2.64023e-80	4.15892e-210	4.30898e-06	2.98715e-49		AST1	1
YBL068W-A	0.291913	0.707994	0.73485	0.803317	0.422036	0.661389	9.54861e-94	9.94808e-07	0.0657511	0.00132752
YBL068W	0.919723	0.111658	0.92351	0.0981495	0.877321	0.170764	2.40186e-07	9.03481e-17	0.117261	2.51686e-05		PRS4	0
YBL067C	0.652118	0	0.691781	0.37443	0.602327	0.205225	0.114406	2.54791e-35	5.45191e-225	1.99044e-128		UBP13	0
YBL066C	1.22521	0.206568	1.16687	0.200798	1.10925	0.17775	1.7252e-28	3.67919e-110	0.110417	0.00026391		SEF1	0
YBL065W	1.02036	2.46628	0.669435	1.50761	0.710587	1.89503	4.12797e-78	9.17248e-72	4.27482e-122	1.76551e-57
YBL064C	0.430934	0.266979	0.595471	0.063032	0.634965	0.118152	1.78732e-41	1.28679e-52	6.93213e-99	3.5755e-48			1
YBL063W	0.563895	0.143537	0.4707	0.397068	0.651873	0.283264	2.70011e-109	1.04763e-12	5.90619e-09	6.79822e-08		KIP1	1
YBL062W	0.805783	0.38506	0.527491	0.246503	0.658706	0.212445	3.51297e-77	1.99708e-24	3.96078e-18	9.65891e-28
YBL061C	0.792172	0.262383	0.802729	0.260079	0.811977	0.270758	8.52036e-06	0.00139957	0.597968	0.517049		SKT5	0
YBL060W	0.879866	0.478714	0.595298	0.332256	0.686084	0.414071	1.11832821770183e-314	1.68759e-177	1.19862e-09	0.0896017			0
YBL059C-A	0.0929214	0.217238	0.635039	0.183556	0.198105	0.156338	0	1.72793e-37	3.66592e-12	3.37459e-13			0
YBL059W	0.497161	0.216334	0.84313	0.801318	0.763729	0.156249	4.36307e-89	2.52468e-74	1.57163e-154	3.03207e-08			0
YBL058W	0.889932	0.130173	0.943409	0.0971395	1.28029	0.302262	0.0118447	2.46218e-196	0.199567	7.09133e-37		SHP1	0
YBL057C	0.858184	0	1.68404	0.079993	1.76759	0.117283	2.69000340215251e-316	0	3.99638e-44	2.44772e-60			0
YBL056W	0.912663	0	1.30867	0.099812	1.42598	0.179089	1.24753e-156	6.67909e-276	2.88218e-60	1.0482e-90		PTC3	0
YBL055C	1.43335	0.416974	1.30383	0.404218	1.64062	0.700646	1.10603e-52	8.37822e-17	0.794254	4.87217e-28			0
YBL054W	0.793444	0.002887	0.890054	0.343031	1.02886	0.316312	3.27546e-13	3.91678e-92	7.301e-145	7.06094e-119			0
YBL053W	0.278686	0.105166	0.246232	0.123999	0.707715	0.114253	9.04748e-08	1.32741e-143	0.166262	0.0186615			1
YBL052C	0.29982	0.301592	0.335342	0.164279	0.362123	0.170119	0.000930606	2.35344e-19	1.13796e-21	9.41429e-17		SAS3	0
YBL051C	1.05215	0.66462	1.1114	0.797719	1.22396	0.938388	0.0142371	4.62442e-32	1.10496e-09	3.34959e-25		PIN4	0
YBL050W	0.426142	0.13352	0.609304	0.394058	0.551888	0.271292	8.00064e-48	1.0509e-17	4.13731e-72	8.07196e-31		SEC17	0
YBL049W	0.64091	0.199846	0.542801	0.264441	0.657735	0.478546	5.27906e-16	0.35989	0.158681	9.59731e-31			0
YBL048W	0.0795026	0.946365	0.257857	0.428381	0.056366	0.936114	3.08043e-64	0.000894861	1.39246e-109	0.00300787
YBL047C	1.03625	0.149891	1.30852	0.120859	1.4984	0.209586	4.70951e-243	0	8.37747e-11	0.304793		EDE1	0
YBL046W	0.976383	0.089008	0.938313	0.0421425	1.35333	0.082593	2.45644e-09	1.24316e-149	2.44371e-08	0.0651042			0
YBL045C	1.16806	0.0010065	1.2558	0.193352	1.31467	0.135413	0.00130459	3.30475e-07	1.32844e-104	1.24727e-80		COR1	0
YBL044W	0.143806	0	0.079807	4.15e-05	0.22044	0.0651955	2.35715e-19	4.85576e-12	1	3.7431e-39
YBL043W	1.00733	0.298079	1.11199	0.169826	1.13323	0.149299	0.0629767	2.32778e-05	1.46027e-12	2.36585e-14		ECM13	1
YBL042C	1.1334	0.281297	0.945407	0.181659	1.34009	0.006844	7.6434e-156	2.96516e-24	4.48269e-13	1.27489e-248		FUI1	0
YBL041W	0.612733	0.030774	0.897693	0.073722	0.794377	0.1595	8.64096e-61	3.08279e-24	0.000217568	1.67036e-37		PRE7	0
YBL040C	0.641451	0.099443	0.476893	0.0665335	0.786644	0.07958	2.90017e-74	2.21633e-11	0.0516603	0.174907		ERD2	0
YBL039W-B	0.744942	0.049642	0.230157	0.001378	0.582188	0.002952	1.56609e-125	3.18886e-13	4.7528e-36	2.3715e-43
YBL039C	0.924113	0.0008125	1.02164	0.0208025	1.04241	0.0389825	8.08851e-07	3.05e-11	2.89354e-16	1.32522e-22		URA7	0
YBL039C-A	1.02838	1.65818	1.33068	2.40254	0.88142	0.947813	0.000444794	0.0042848	2.15096e-48	2.43443e-138
YBL038W	0.694863	0.175404	0.639505	0.0986705	0.592696	0.0865435	2.24156e-08	5.28717e-27	1.14708e-15	7.22399e-24		MRPL16	0
YBL037W	0.785416	0	0.69965	0.275203	0.814667	0.296081	6.88335e-93	1.60918e-07	9.61353e-152	2.62775e-177		APL3	1
YBL036C	0.550524	0.258842	0.391983	0.0995395	0.468813	0.140734	5.28908e-57	3.67982e-20	7.60708e-35	3.94723e-27			0
YBL035C	0.896278	0.048861	0.849779	0.0356555	0.826608	0.056573	2.56475e-21	9.40959e-37	0.939029	0.0165534		POL12	1
YBL034C	0.657727	0.122463	0.613163	0.112976	0.571305	0.082497	7.93076e-48	4.0156e-144	0.00148492	2.08682e-12		STU1	0
YBL033C	1.75809	0.22323	2.53407	0.169842	2.98926	0.340209	6.39787e-251	0	0.020426	3.4567e-28		RIB1	1
YBL032W	2.12732	0.183199	2.90757	0.129546	2.66189	0.275336	5.82253e-288	7.79234e-105	0.00674911	1.29853e-11		HEK2	1
YBL031W	0.529159	0.053436	1.03563	0.0634035	0.893326	0.022954	0	6.40469e-213	0.601036	1.08485e-09		SHE1	1
YBL030C	1.47998	0.015734	1.44177	0.0502515	2.16898	0.0812055	1.01476e-07	4.16075e-218	1.50872e-18	3.9943e-27		PET9	1
YBL029C-A	0.401559	0.242819	0.233693	0.308654	0.528437	0.0399865	2.26035e-46	1.08333e-05	0.164486	1.41185e-87
YBL029W	0.428994	0.005791	0.325772	0	0.586851	0.0043235	2.07503e-43	6.00258e-52	1	0.0012626			1
YBL028C	0.391925	0.023399	0.394417	0.0308295	0.813106	0.147546	0.081728	6.94282e-90	0.46918	1.07101e-45			0
YBL027W	1.04781	5.15e-05	1.31662	0	1.55281	1.35e-05	3.75639e-51	1.49782e-182	1	1		RPL19B	0
YBL026W	0.262009	0.316083	0.354825	0.0599675	0.240742	0.096584	2.3998e-10	7.68774e-05	7.14405e-101	2.93818e-79		LSM2	1
YBL025W	0.727633	0.187643	0.653913	0.232179	0.780733	0.30365	2.88766e-07	0.00262074	0.293684	1.01518e-12		RRN10	0
YBL024W	1.00213	0.07376	0.930838	0.0577015	1.16476	0.0275725	1.08025e-29	5.23507e-35	1	3.19591e-08		NCL1	0
YBL023C	0.970936	0.11744	1.11355	0.063484	0.979351	0.047901	4.64387e-31	9.36705e-17	5.02737e-07	9.71472e-07		MCM2	0
YBL022C	1.20818	1.13992	1.19227	1.44525	1.19463	1.23902	5.57056e-16	2.87267e-29	6.96235e-07	0.0849786		PIM1	1
YBL021C	1.49176	0.50523	2.34816	0.726134	3.54939	0.649429	4.94644e-147	0	4.73148e-11	5.13788e-11		HAP3	1
YBL020W	0.749198	0.958725	0.867031	0.845296	1.05408	0.701948	1.63769e-29	2.21555e-190	3.29039e-13	5.53853e-36		RFT1	0
YBL019W	0.367982	0.159642	0.368228	0.062194	0.669426	0.0772955	0.00015619	2.89607e-299	4.46001e-22	2.41788e-12		APN2	0
YBL018C	0.546791	0	0.450792	0.0536775	0.544716	0.229887	1.0318e-20	0.0160212	1.88808e-34	4.01607e-134		POP8	0
YBL017C	0.753163	0.19386	0.697983	0.037842	0.799298	0.172558	2.42106e-58	0.794888	3.38965e-54	0.0208268		PEP1	0
YBL016W	1.07475	0.0228065	1.5779	0.122321	1.92566	0.0246025	4.91494e-191	0	2.84657e-24	0.00296845		FUS3	1
YBL015W	1.40872	1.37041	2.03761	3.2645	2.26525	2.50294	1.19577610602252e-312	0	3.9001e-294	5.42167e-121		ACH1	1
YBL014C	0.685938	0.081335	0.932947	0.309431	0.823359	0.385739	7.25367e-193	1.71232e-63	1.28432e-38	1.18738e-88		RRN6	1
YBL013W	1.00125	0.173476	1.75531	0.139948	2.0876	0.18935	0	0	0.000349564	0.227621		FMT1	0
YBL012C	1.57687	1.71657	2.70454	1.79323	2.94038	2.13442	4.54276e-234	0	0.943421	1.6049e-11
YBL011W	1.19834	0.211214	1.31016	0.033318	1.83089	0.104758	3.5988e-08	0	1.65118e-62	2.95826e-16		SCT1	0
YBL010C	0.384809	0.11017	0.536395	0.179889	0.71945	0.1554	1.01702e-44	6.1106e-187	0.0678993	0.773477			1
YBL009W	0.648904	0.103837	0.694156	0.177681	0.673735	0.153571	0.780332	0.119051	0.00317105	0.327443			0
YBL008W-A	0.198968	0.025084	0.395624	0.139444	0.142907	0.0965525	4.2643e-32	4.083e-06	2.13447e-43	3.21457e-18
YBL008W	0.920833	0.183886	1.35141	0.365623	1.22321	0.105788	0	4.32285e-196	3.66266e-23	7.48329e-11		HIR1	0
YBL007C	1.23968	0.452182	1.64415	0.491676	1.89789	0.296266	0	0	0.0761878	1.98721e-27		SLA1	0
YBL006C	1.78757	0.188162	1.93645	0.243051	2.09763	0.453244	0.00446338	3.86553e-14	0.369634	1.08464e-52			1
YBL006W-A	2.44192	0.457867	2.23762	0.591923	2.3751	0.397359	1.69005e-10	2.64124e-05	7.99526e-06	6.02243e-08
YBL005W	0.889258	0.149342	0.913867	0.279986	0.702301	0.357561	0.15869	2.34759e-253	3.71544e-09	1.16623e-37		PDR3	1
YBL004W	0.5	4.2e-05	0.539237	0	0.61204	0.0005595	7.01451e-06	2.4152e-116	1	1			0
YBL003C	0.793695	0.037214	1.30142	0.0987765	1.11016	0.062452	2.46537e-105	1.18797e-39	4.30671e-17	1.30952e-12		HTA2	1
YBL002W	0.558114	0.03649	1.03302	0.059372	1.05394	0.0271225	2.83348e-125	8.39379e-124	0.841357	0.000116825		HTB2	1
YBL001C	0.351296	0.0732175	0.639183	0.254405	1.14287	0.412822	1.5024e-40	2.49411e-286	5.24169e-50	2.67226e-124		ECM15	0
YBR001C	0.886881	0.013599	0.868369	0.008883	1.04388	0.0142985	1.7555e-11	8.47277e-45	0.76866	0.000138859		NTH2	1
YBR002C	0.969196	0.284376	1.05036	0.684313	1.32652	0.549352	0.000446256	1.36328e-96	5.58344e-65	3.67323e-32		RER2	0
YBR003W	0.966057	0.251396	1.05487	0.577599	1.02212	0.509208	2.76352e-05	0.393231	9.25485e-44	6.69879e-31		COQ1	0
YBR004C	0.292495	0.0065295	0.246994	3.5e-06	0.291183	0.090449	1.15982e-16	0.00124919	1	9.86035e-52			0
YBR005W	1.07595	0.0094025	1.33855	3.5e-06	1.22651	0.069832	2.17311e-28	2.24652e-08	1	8.20478e-40			0
YBR006W	0.825161	0.00263	1.12398	0.224541	0.987515	0.139067	3.93728e-105	1.55831e-28	2.98783e-112	8.63962e-79		UGA2	1
YBR007C	0.699889	0.328237	0.734747	0.253246	0.939698	0.204654	0.141111	6.49036e-140	3.13054e-11	6.72656e-23			0
YBR008C	0.971962	0.785217	1.10418	1.46717	1.42887	0.913053	3.82435e-17	3.38674e-270	2.98957e-87	0.0100761		FLR1	0
YBR009C	1.16608	0.005825	2.37611	0	2.10175	0.100364	5.98323e-205	4.68955e-144	0.630013	6.22284e-43		HHF1	1
YBR010W	1.20932	0.144318	1.26572	0.00866	1.87839	0.0130135	0.0077171	1.41866e-105	6.44927e-96	3.24209e-84		HHT1	1
YBR011C	1.85488	0.139754	1.14234	0.159263	1.08789	0.115018	0	0	0.00618738	0.000671845		IPP1	0
YBR012C	0.332607	0	0.625804	0.17174	0.290079	0.0765015	1.1263e-83	1.45023e-09	1.41762e-87	7.18829e-41			1
YBR013C	0.386702	0.315761	0.380184	0.364214	0.348477	0.407612	0.0699675	1.24636e-06	0.180169	0.00687618			1
YBR014C	0.705803	0.0001645	1.44153	0.009778	0.95114	0.0003415	8.70091e-301	4.642e-38	0.34247	1			0
YBR015C	1.31392	0.240973	1.2874	0.005243	1.24881	0.253385	1.35074e-11	1.88779e-30	2.90447e-82	1.75544e-08		MNN2	0
YBR016W	1.79058	0.410859	2.84526	0.566631	3.47822	0.46317	1.10383e-142	0	2.39489e-13	0.0616866			1
YBR017C	1.01827	0.220833	0.83887	0.24652	1.07825	0.224748	8.75324e-175	0.450481	0.0016547	1.58049e-06		KAP104	1
YBR018C	0.749923	0.308474	0.773163	0.149954	0.711158	0.219127	0.412319	2.97114e-10	1.35239e-27	7.7246e-08		GAL7	1
YBR019C	0.902586	0.2045	0.966471	0.024789	0.939728	0.102952	0.0105149	0.924611	5.64507e-71	2.69788e-13		GAL10	1
YBR020W	1.11449	0.253366	1.31817	0.0974225	1.31876	0.237501	2.05976e-29	1.32648e-26	1.8913e-30	0.000170686		GAL1	1
YBR021W	0.902376	0.0157125	0.800937	0.150966	1.05216	0.123885	7.46772e-58	8.99258e-26	8.39312e-52	5.23343e-40		FUR4	0
YBR022W	0.6713	0.357147	0.388425	0.221142	0.346429	0.097084	2.82442e-117	2.08541e-184	2.23533e-14	3.04886e-96			1
YBR023C	0.889648	0.359129	0.805737	0.758005	0.97203	0.341102	2.96083e-71	4.03768e-08	1.10399e-66	0.0135627		CHS3	0
YBR024W	1.08006	0.141302	0.776749	0.358191	0.917031	0.438536	1.3696e-125	5.38917e-52	7.39776e-48	8.72476e-84		SCO2	0
YBR025C	0.569934	0	1.15235	0.0026695	1.18941	0.001456	0	0	1	1			0
YBR026C	0.702703	0.340906	0.592845	0.084939	0.410099	0.275998	3.75764e-50	2.67144753165883e-318	8.76108e-82	2.05231e-08		MRF1'	0
YBR027C	0.29786	0.24445	0.0880979	0.222966	0.270089	0.415144	7.84475e-102	3.52076e-05	0.0317101	1.28767e-22
YBR028C	0.864361	0.249757	0.629055	0.139688	0.535234	0.028117	3.99789e-183	0	4.59151e-21	1.15575e-116			0
YBR029C	0.788449	0.451976	0.847738	0.589728	0.802156	0.733559	0.24819	1.8851e-06	1.02005e-05	1.5478e-29		CDS1	0
YBR030W	0.82191	0.3712	0.860569	0.368675	0.935147	0.236345	0.0727816	7.08912e-12	0.164486	5.03809e-22			0
YBR031W	0.669026	0.458058	0.637847	0.443875	0.701501	0.271879	4.87051e-12	0.572691	0.555372	6.89603e-20		RPL4A	0
YBR032W	0.568426	0.117679	0.9263	0.190836	0.791548	0.168565	6.26163e-56	5.58682e-25	2.45878e-15	7.04358e-15
YBR033W	0.646747	0.50936	0.856227	0.58589	0.783948	1.14279	3.09359e-146	4.99856e-61	0.000806137	1.32282e-104		EDS1	1
YBR034C	0.839035	0.0687605	1.063	0.131842	1.16795	0.197939	3.60374e-46	1.0086e-112	1.13666e-06	1.17903e-18		HMT1	0
YBR035C	0.807084	0.340067	0.916932	0.737429	1.06434	0.636026	8.57904e-09	1.42724e-50	2.54713e-63	9.7734e-50		PDX3	0
YBR036C	1.28473	0.892221	1.72638	1.52843	1.99171	1.21047	2.55812e-155	0	1.34355e-59	3.85859e-14		CSG2	0
YBR037C	0.61158	0.065683	1.1282	0.0984515	1.39319	0.230228	8.73273e-286	0	0.103121	3.55665e-27		SCO1	0
YBR038W	0.901989	0.186742	0.894083	0.132849	1.11061	0.186741	2.47166e-09	7.04687e-115	1.8046e-09	0.000203477		CHS2	0
YBR039W	0.590242	0.40435	0.963445	0.130506	1.09918	0.192914	7.11759e-163	2.03838e-300	3.60197e-70	5.63887e-53		ATP3	0
YBR040W	0.280404	0	0.441139	0	0.515833	0.215752	5.96192e-71	1.99848e-120	1	6.64378e-142		FIG1	1
YBR041W	0.97493	0.166383	0.939596	0.091125	1.08004	0.158065	5.68236e-25	4.14261e-08	2.80195e-12	0.0970538		FAT1	0
YBR042C	0.684643	0.218846	0.908869	0.308088	0.928222	0.424677	1.0078e-44	1.11309e-62	3.21739e-11	4.27104e-26			0
YBR043C	0.859285	0.070583	1.17023	0.262645	1.36139	0.199796	1.28016e-158	0	3.57067e-39	3.48863e-18		AQR2	0
YBR044C	0.68278	0.304544	1.02204	0.0974995	0.743492	0.0665095	9.50784e-205	0.0068535	1.42002e-46	8.10861e-93		TCM62	0
YBR045C	0.498914	0.0919735	0.575454	0.034755	0.662629	0.0068255	4.15406e-16	1.54106e-89	2.73039e-10	3.53253e-51		GIP1	0
YBR046C	0.551016	0.0773745	0.36787	0.0502095	0.476489	0.124597	1.8885e-113	1.16524e-29	3.40782e-05	0.0236014		ZTA1	0
YBR047W	0.665731	0.005537	0.669821	0.0076125	0.843689	0.0442085	0.00702766	3.78423e-18	2.1002e-08	4.74999e-07			0
YBR048W	0.73087	0.0655525	0.96257	0.0007365	0.872503	0.0087685	3.81436e-48	1.29974e-16	5.52979e-53	5.48239e-39		RPS11B	0
YBR049C	0.918353	0.212604	1.38934	0.175152	1.33701	0.212887	0	5.84093299695147e-318	1.10088e-06	0.0142703		REB1	0
YBR050C	0.954338	0.721045	1.15061	0.116898	1.04508	0.16126	2.55234e-29	1.06779e-06	4.97614e-247	4.0352e-230		REG2	1
YBR051W	0.546172	0.20808	0.113523	0.068301	0.171307	0.170803	3.12313e-283	2.11416e-202	5.67069e-52	9.78296e-16
YBR052C	1.42121	0.062197	1.25749	0.225829	1.61388	0.343319	2.78252e-35	9.32255e-06	1.67548e-39	2.08472e-110			1
YBR053C	0.681768	0.0397985	0.924853	0.15669	0.74186	0.141599	4.04275e-92	1.29794e-05	1.22672e-38	1.66996e-39			0
YBR054W	1.00217	0	1.32781	0.008487	1.61912	0.007943	2.23115e-77	7.79207e-308	0.000725235	1.41195e-09		YRO2	1
YBR055C	0.585979	0.238213	0.713529	0.19743	0.640087	0.101472	3.73286e-44	0.000249427	0.368872	2.58555e-08		PRP6	0
YBR056W	0.665581	0.0365565	0.860862	0.0121825	0.700879	0.0602745	1.21333e-68	0.346132	1.29889e-25	0.045058			0
YBR056W-A	2.68898	0.110917	3.61287	0.153736	3.56726	0.275796	2.86956e-49	5.19514e-43	0.00159698	2.72641e-33
YBR056C-B	3.19584	0.763492	4.20558	1.32982	4.13098	1.24339	5.82529e-40	3.73571e-31	3.45418e-78	3.1074e-47
YBR057C	0.489062	0.408928	0.594641	0.318023	0.453985	0.103399	4.3445e-19	5.85369e-11	1.3989e-07	6.05099e-107		MUM2	0
YBR058C	0.594941	0.393078	0.623113	0.336054	0.726262	0.231604	0.905134	4.51052e-46	0.000282681	1.18389e-31		UBP14	0
YBR058C-A	0.256794	0.04671	0.439011	0.121176	0.351379	0.120818	1.06022e-12	0.0381177	2.30238e-23	2.1216e-25		TSC3	0
YBR059C	1.1778	0.678118	1.26745	0.269896	1.5427	0.752358	0.000185255	1.91405e-265	6.62455e-124	0.21121		AKL1	0
YBR060C	0.668866	0	0.814793	0.0451865	0.738727	0.0001355	2.29519e-40	1.23403e-06	6.70957e-20	1		ORC2	0
YBR061C	1.15956	0.008499	1.18648	0.112582	0.884701	0.0513655	0.0123184	1.95098e-142	1.14738e-41	4.69499e-14		TRM7	0
YBR062C	0.778864	0.0782445	0.959545	0.187856	1.22437	0.375186	1.84282e-15	1.80509e-112	1.47947e-21	6.66423e-103			0
YBR063C	0.598125	0.0680805	0.435296	0.0370375	0.447816	0.024173	2.05246e-88	1.48443e-71	3.58535e-06	8.75467e-12			0
YBR064W	0.305392	1.34932	0.244065	0.699256	0.265228	0.94299	9.59814e-08	0.0352404	1.20054e-124	1.06621e-50
YBR065C	0.518932	0	0.248743	0.130989	0.466292	0.032824	8.71575e-253	7.79555e-24	1.87385e-75	4.36976e-19		ECM2	0
YBR066C	0.348864	0.525452	0.705162	0.426275	0.597281	0.167697	4.39177e-148	4.09128e-94	4.27318e-09	3.05627e-131		NRG2	1
YBR067C	2.80691	0.457479	2.09674	0.195441	2.77377	0.313426	6.05766e-178	6.50172e-07	4.36358e-65	1.05466e-30		TIP1	1
YBR068C	0.997893	0.008916	1.08835	2.6e-05	1.35625	0.078918	5.07022e-08	1.14772e-174	3.38134e-21	7.69783e-17		BAP2	0
YBR069C	1.09351	0.0647875	1.60536	0.221899	1.59666	0.162605	4.08586854388607e-318	1.7088742558357e-319	7.44367e-41	1.99946e-26		TAT1	0
YBR070C	0.534937	0.333047	0.729228	0.471021	0.715123	0.254776	1.65945e-26	4.68219e-35	7.40568e-14	4.23405e-09			0
YBR071W	1.95873	0.37715	1.99377	0.215364	2.04349	0.271118	0.000408836	0.0218601	1.74524e-23	1.17076e-12			1
YBR072W	1.14265	0.432316	2.36188	0.250528	2.25871	0.257902	0	0	2.67427e-27	3.96859e-23		HSP26	1
YBR072C-A	0.379417	8.65e-05	0	0.0035465	0.124392	0.0079115	2.3936e-232	1.24594e-69	0.265082	2.02494e-07
YBR073W	0.745542	0.222101	0.677407	0	0.692812	0.078359	1.24759e-45	2.44604e-52	1.22385e-167	1.44699e-45		RDH54	1
YBR074W	0.874581	0.051569	0.878055	0.0086395	0.789603	0.053678	2.31767e-05	2.8523e-84	8.45398e-28	0.948461			0
YBR076W	0.281152	0.057628	0.41948	0.0030015	0.490186	2.8e-05	3.13614e-40	1.7022e-114	1.50679e-45	8.38378e-41		ECM8	0
YBR076C-A	0.651176	0.249036	0.9647	0.541477	0.851008	0.470077	4.43246e-31	3.12893e-13	2.46133e-39	3.21303e-26
YBR077C	0.556741	0.0248285	0.249487	0	0.663986	0.2075	2.59496e-164	0.000622782	1.3062e-21	1.5786e-69			0
YBR078W	0.929691	0.067859	1.0557	0.089119	1.45626	0.121271	4.0329e-16	0	0.000406063	0.1047		ECM33	0
YBR079C	0.809819	0.05132	1.07803	0.0617475	1.31924	0.037512	6.84788e-200	0	6.0377e-17	0.128866		RPG1	0
YBR080C	0.85204	0.0648805	0.775903	0.121941	0.775402	0.0360525	2.19481e-45	2.78471e-47	5.6307e-17	3.756e-06		SEC18	0
YBR081C	0.862733	0.003574	0.724997	0.09319	0.805735	0.0045495	5.58408e-219	1.79754e-77	4.98608e-56	0.122436		SPT7	0
YBR082C	0.90827	0	1.13994	0.122366	1.41512	0.0162005	2.7407e-26	3.86359e-132	1.72163e-65	2.06329e-20		UBC4	0
YBR083W	0.873728	0.035476	0.965919	0.419222	0.946251	0.195831	3.12773e-13	0.0125698	3.46655e-207	3.6424e-74		TEC1	1
YBR084W	1.2308	0.085472	1.57225	0.159616	1.39482	0.0474255	1.08425e-175	6.34715e-23	0.000182758	2.84383e-19		MIS1	0
YBR084C-A	1.56319	0.0151895	1.06783	0.136715	1.2034	3.05e-05	7.46741e-298	1.68977e-183	1.55063e-33	5.68971e-20		RPL19A	0
YBR085W	1.02253	0.91517	1.184	0.172898	1.29752	0.132911	2.25649e-12	2.17084e-40	5.50999e-277	0		AAC3	0
YBR085C-A	0.810668	0	1.0852	0.112075	0.864652	0.165831	2.97326e-21	0.851686	1.72163e-65	3.68664e-94			1
YBR086C	0.859388	0.513041	0.994477	0.328427	0.998432	0.204181	6.43238e-21	1.61797e-16	1.10437e-19	1.83021e-69		IST2	0
YBR087W	0.911225	0.152143	0.532251	0.095758	0.728971	0.347078	2.89323e-283	3.22512e-88	8.87585e-11	5.27667e-43		RFC5	0
YBR088C	0.910562	0.843725	1.10995	0.365497	1.06412	0.349982	4.40404e-12	4.54462e-07	1.657e-120	4.27262e-141		POL30	1
YBR089W	0.794109	1.0761	0.913484	1.34089	0.889108	1.26596	0.0948345	0.823553	2.12417e-08	3.72208e-06
YBR089C-A	0.555459	0.011784	0.944648	0.0350675	1.26355	0.032649	6.65022e-141	0	8.52132e-08	1.10056e-12		NHP6B	0
YBR090C	0.490385	1.39639	0.671563	1.73936	0.907246	1.07781	1.4764e-41	4.43197e-217	4.25505e-19	7.24373e-32			0
YBR091C	1.59864	0.187162	2.06494	0.331132	1.82264	0.174455	6.89712e-35	0.00133096	6.34536e-24	1		MRS5	0
YBR092C	1.84734	0.0171605	2.03286	0.048126	1.9205	0.0076285	4.38346e-06	0.00304747	1.11501e-05	0.0011549		PHO3	1
YBR093C	2.91464	0.662906	2.99859	0.927091	3.14859	0.854146	0.000456525	0.00167044	4.83052e-12	2.70422e-06		PHO5	1
YBR094W	0.516112	0.0508745	0.529269	0.187234	0.693941	0.0594935	8.72774e-08	8.52311e-80	8.57283e-42	9.1772e-06			0
YBR095C	0.870439	0.240668	0.766132	0.314877	0.766348	0.169874	4.81651e-37	4.34681e-45	0.343933	2.0996e-07			0
YBR096W	0.483806	0.0038225	0.548888	0.065315	0.266699	0.043751	9.0741e-05	8.23565e-144	1.18491e-35	1.29558e-37			0
YBR097W	0.376286	0.230961	0.405544	0.282523	0.421467	0.263157	0.0317995	2.69587e-07	0.00147365	0.04029		VPS15	1
YBR098W	0.431014	0.033658	0.533475	0.084062	0.693022	0.119141	9.97442e-30	3.84446e-258	1.96512e-10	1.18766e-24		MMS4	0
YBR099C	0.224239	0.539256	0.152446	0.236821	0.23047	0.641763	9.58163e-13	0.131004	2.88932e-53	0.0022412			1
YBR101C	0.426179	0.015531	0.570169	0.004296	0.768879	0.006268	6.23953e-21	3.23878e-176	0.189148	0.000436661			0
YBR102C	0.731313	0.237167	0.802581	0.112687	0.701433	0.312617	5.09158e-05	9.67301e-20	3.79539e-37	0.0148508		EXO84	1
YBR103W	0.760861	0.0477845	1.17638	0.336595	1.22236	0.353309	1.19886e-261	0	7.76711e-137	5.20254e-165		SIF2	0
YBR103C-A	0.045409	0.205221	0.121667	0.220139	0.0653312	0.211614	4.31447e-18	0.0491887	0.1008	0.00879792
YBR104W	1.04786	0.0952665	1.20358	0.000955	1.4786	0.068953	6.75908e-14	9.29315e-129	8.79943e-66	0.053011		YMC2	1
YBR105C	1.35123	0.24576	1.81948	0.246924	1.72376	0.207587	6.26596e-134	5.05252e-72	0.430775	0.0160016		VID24	1
YBR106W	0.999918	0.134895	2.02194	0.0637185	1.85675	0.254675	0	0	5.85623e-09	2.56689e-29		PHO88	0
YBR107C	1.19714	0.474361	1.03817	0.451151	1.48946	0.269255	1.57642e-43	4.12414e-32	0.00415766	2.17284e-34		IML3	0
YBR108W	1.20452	0.22134	2.05932	0.301519	2.03025	0.132754	0	0	0.00075139	4.62596e-16			0
YBR109C	0.647965	0.120428	0.578495	0.175622	1.09705	0.207288	4.27261e-12	1.33185e-103	4.02347e-10	9.40783e-19		CMD1	0
YBR109W-A	0.725704	0.102726	0.52241	0.1578	0.824408	0.188595	1.69443e-17	0.0250226	2.69856e-11	2.02035e-20
YBR110W	0.555883	0.564141	0.589701	0.372494	0.516655	0.6253	0.223048	9.27831e-25	2.88191e-16	0.0721919		ALG1	0
YBR111C	0.974026	0	1.10633	0.0629105	1.29193	0.109287	2.78973e-10	5.14944e-63	1.27136e-36	7.48388e-66		YSA1	0
YBR111W-A	0.157948	0	0.0375381	0.05063	0.302906	0.126349	6.02285e-87	4.94792e-56	7.86846e-30	8.87551e-74
YBR112C	1.31783	0.741001	1.96046	0.80589	1.96674	0.886205	0	0	1.93298e-06	8.59153e-08		CYC8	0
YBR113W	1.44881	1.1777	1.9562	2.3858	2.79155	2.08331	1.63174e-78	0	4.82582e-165	6.80365e-103			0
YBR114W	0.858852	0.584621	1.01755	0.434727	0.868174	0.442561	8.47324e-41	0.000453616	7.80968e-12	1.09281e-15		RAD16	0
YBR115C	0.930628	0	1.18655	0.0560595	1.20818	0.066903	1.38038e-203	3.17374e-245	3.39715e-34	2.4737e-45		LYS2	1
YBR116C	0.552807	1.94825	0.778716	1.95763	0.799498	2.03048	9.3705e-42	2.02858e-49	0.964519	0.492066
YBR117C	1.52186	0.390756	1.81503	0.310065	2.13823	0.848488	5.85212e-74	0	9.25611e-08	4.59388e-73		TKL2	1
YBR118W	0.271998	0.077241	0.268848	0.101988	0.326456	0.0544705	0.172201	7.53253e-13	0.327852	1.95897e-05		TEF2	1
YBR119W	0.614727	0.0410415	0.649317	0.03657	0.774946	0.0614695	0.717452	2.05271e-26	0.000132486	0.0194021		MUD1	0
YBR120C	0.26075	0.449038	0.149197	0.199294	0.35456	0.198661	4.99694e-63	2.06391e-07	6.90571e-61	5.53983e-61		CBP6	1
YBR121C	0.713845	0.321061	0.90905	0.0198505	0.758045	0.020466	1.62414e-69	0.48397	1.09098e-173	2.7085e-224		GRS1	0
YBR121C-A	1.15565	0.455599	1.00008	0.343857	0.728384	0.217951	1.14624e-11	1.48369e-63	5.39313e-17	3.04837e-64
YBR122C	0.73965	0.408865	0.930166	0.343857	1.00465	0.318895	3.01832e-22	5.42215e-37	1.05034e-09	1.3232e-17		MRPL36	0
YBR123C	0.918927	0.27162	0.696315	0.111282	0.870422	0.065243	9.10624e-193	8.66129e-27	2.23687e-30	5.81834e-83		TFC1	0
YBR124W	0.501426	0.103194	0.279298	0.577203	0.425104	0.498793	2.38291e-56	3.04961e-11	1.9933e-156	1.73253e-136
YBR125C	0.740915	0.395362	0.964927	0.507946	1.2422	0.320979	2.63476e-57	0	0.00275674	3.879e-11		PTC4	0
YBR126C	1.59233	1.09314	1.83129	1.39009	2.14526	0.936886	5.38047e-22	1.28664e-195	7.29411e-18	7.80203e-11		TPS1	1
YBR126W-A	2.8004	2.0158	3.71217	1.62676	3.44327	1.57723	1.6542e-42	1.00581e-20	2.24174e-38	4.68638e-56
YBR126W-B	1.80882	2.52976	3.1915	2.24844	2.85275	2.2872	3.26543e-108	1.17719e-67	7.02816e-23	9.29339e-21
YBR127C	1.32482	0.324091	1.63362	0.353689	1.48586	0.433576	6.1855e-64	3.45757e-15	0.95263	2.3936e-09		VMA2	0
YBR128C	0.706992	0.17291	1.18314	0.409946	1.30463	0.529248	2.82375e-237	0	9.12376e-49	1.03526e-74		APG14	0
YBR129C	0.841321	0.135933	0.939353	0.160255	1.33458	0.100477	1.01063e-06	6.38278e-244	0.10595	1.06856e-09		OPY1	0
YBR130C	0.844024	0.860426	0.690906	1.19829	0.762866	0.777226	4.11066e-61	3.27413e-29	3.84578e-30	0.000571775		SHE3	0
YBR131W	0.659035	0.26469	0.901566	0.346871	0.845263	0.298691	3.38942e-143	3.07096e-71	1.8745e-24	0.00323411		CCZ1	0
YBR131C-A	0.0113289	0.311267	0.257504	0.79019	0.152644	0.475913	2.89674e-57	7.62824e-46	6.8188e-71	6.56774e-12
YBR132C	0.880021	0.45056	0.819794	0.338353	0.894096	0.375243	2.92099e-19	0.000274691	0.0101261	0.0963257		AGP2	1
YBR133C	1.5666	0.680481	1.42795	0.185901	1.49064	0.421776	6.33078e-82	3.94302e-47	9.64326e-183	2.7256e-43		HSL7	0
YBR134W	0.52874	2.49873	0.268973	1.38866	0.27698	1.20515	2.5321e-119	7.57825e-97	1.64558e-168	6.30437e-261
YBR135W	1.34334	0.850823	1.59652	1.81777	2.2415	1.70527	7.31567e-17	4.30686e-216	5.15325e-142	1.0486e-107		CKS1	0
YBR136W	0.636912	0.367148	0.678867	0.138543	0.627692	0.561328	0.0153685	1.91156e-36	6.18431e-55	8.9106e-26		MEC1	0
YBR137W	0.427271	0.128475	0.96806	0.0253115	0.481789	0.025657	1.67149e-221	0.00244547	4.68127e-34	5.47747e-38			0
YBR138C	0.500894	0.180636	0.702328	0	0.639829	0.007629	6.16516e-70	2.05191e-31	6.66036e-135	3.04114e-111		HDR1	0
YBR139W	0.968506	0.0630445	0.885061	0	0.849027	0.0205765	4.75308e-31	4.79527e-59	3.70546e-33	1.2449e-07			1
YBR140C	0.594715	0.246616	0.652453	0.0997655	0.667941	0.08202	1.75714e-12	1.0091e-32	4.46745e-22	7.68838e-42		IRA1	0
YBR141C	0.9611	0.184071	0.931413	0.194653	1.23775	0.251063	0.00331858	8.86091e-59	0.0762055	0.247737			0
YBR141W-A	1.02197	0.281052	1.21294	0.164963	1.81739	0.338725	2.46359e-05	2.09865e-33	4.28375e-05	1.15393e-05
YBR142W	0.630748	0.203283	0.681409	0.14748	0.736589	0.296874	0.0179554	7.66809e-27	8.55378e-06	1.00559e-06		MAK5	0
YBR143C	0.547201	0	0.774243	0.000593	0.728961	0	1.69486e-83	1.07915e-64	1	1		SUP45	0
YBR144C	0.570943	0	0.40941	0.333004	0.445624	0.0482995	4.45567e-24	2.23812e-13	5.21328e-196	9.13682e-33
YBR145W	1.04284	0	1.10953	0.257667	0.998471	0.049075	0.459355	6.62981e-27	7.07928e-155	3.35864e-33		ADH5	1
YBR146W	0.34862	0.061266	0.733622	0.208585	0.632583	0.242302	5.98725e-264	2.67211e-158	5.47292e-38	2.69569e-50		MRPS9	0
YBR147W	0.398388	0.005217	0.580557	0.024602	0.957516	0.122969	4.97054e-63	0	1.36708e-10	1.74808e-58			1
YBR148W	0.566603	0.500543	0.526877	0.222213	0.527535	0.326543	5.48169e-21	4.42324e-21	2.58721e-57	3.12856e-29		YSW1	0
YBR149W	0.899049	0.167579	1.17017	0.157617	0.974347	0.174751	1.79518e-63	0.00150563	0.0103984	0.125609		ARA1	1
YBR150C	0.605653	0.0014655	0.655044	0.051686	0.596653	0.0487105	0.0351945	1.34398e-17	9.11001e-23	2.849e-34		TBS1	0
YBR151W	0.79829	0	0.631857	0.070397	0.722611	0.083646	9.77324e-59	3.96642e-15	6.4027e-52	5.60894e-48		APD1	0
YBR152W	0.68244	0.242704	0.29809	0.088547	0.747375	0.066333	0	4.80344e-05	1.4149e-47	5.22699e-57		SPP381	0
YBR153W	0.490134	0	0.966771	0.309582	0.958211	0.290195	6.81678e-241	7.64448e-254	7.23766e-174	6.75101e-173		RIB7	0
YBR154C	0.440184	0.040246	0.350567	0.17075	0.546925	0.11157	4.49355e-22	3.58018e-15	1.41272e-24	2.00086e-12		RPB5	0
YBR155W	0.618419	0.18148	0.619567	0.101042	0.578352	0.021368	0.0617309	8.59073e-13	3.95809e-21	1.8496e-109		CNS1	0
YBR156C	0.493469	0.087953	0.519691	0.0807075	0.484967	0.135397	0.0288086	0.000274241	0.0183663	0.00101753		SLI15	0
YBR157C	0.596276	0.0025075	0.62723	0.341519	0.722408	0.251161	0.308706	5.00393e-12	2.41956e-151	3.97841e-117		ICS2	1
YBR158W	0.570995	0.017689	0.859378	0.0162215	0.820913	0.015398	2.57268e-173	6.67299e-141	4.04517e-10	0.0014203		CST13	1
YBR159W	0.890119	0.24204	1.02094	0.488646	1.02128	0.171483	1.24961e-07	2.31493e-12	6.81594e-29	1.04954e-08			0
YBR160W	0.986782	0.163462	1.02299	0.159654	0.844606	0.211547	0.451719	3.87111e-56	0.993223	0.0242441		CDC28	0
YBR161W	0.539425	0.345431	0.530156	0.326763	0.596272	0.423293	2.43975e-05	0.0879857	0.0741471	1.53562e-05			0
YBR162C	1.43023	0.208798	1.65348	0.012901	1.77879	0.038954	1.91965e-31	4.59673e-79	3.6575e-132	1.07529e-95		TOS1	0
YBR162W-A	0.925673	0.0910915	0.491324	0.0692265	0.895515	0.091878	2.29732e-86	0.000322193	0.000205218	0.0197534		YSY6	0
YBR163W	0.465672	0.328388	0.612765	0.277552	0.664329	0.274643	3.26228e-69	8.55751e-160	2.19104e-05	5.66702e-08		DEM1	0
YBR164C	1.0979	0	1.21714	0.0403035	1.11444	0.000434	2.64759e-07	0.251119	5.31029e-18	0.697969		ARL1	0
YBR165W	1.07137	0.0589615	0.828587	0.0538825	0.707889	0.111407	3.45806e-88	5.32492e-217	0.685133	2.48279e-06		UBS1	0
YBR166C	0.366537	0.020719	0.805854	0.0417015	0.603312	0.258815	0	1.26888e-177	0.000743287	1.21328e-111		TYR1	0
YBR167C	0.303823	0.031423	0.301576	0.238579	0.738896	0.233151	0.0991091	1.92051e-182	3.20672e-90	7.67e-81		POP7	0
YBR168W	0.386644	0.145605	0.531697	0.213462	0.491643	0.155323	9.17488e-46	1.50831e-29	1.93408e-09	0.108841			0
YBR169C	0.816753	0.006353	1.14085	0.0006715	1.19865	5.5e-06	9.3008e-193	3.84942e-289	0.00355228	1		SSE2	1
YBR170C	0.837996	0.075296	0.93191	0.0620135	1.09316	0.0829965	4.54629e-11	2.50187e-96	1	0.616422		NPL4	0
YBR171W	0.405709	0.073693	0.477258	0.151748	0.301966	0.15618	2.29166e-07	1.26445e-30	3.47112e-24	4.87217e-28		SEC66	0
YBR172C	0.884426	0.314839	0.820548	0.235747	1.01103	0.150239	1.58856e-37	2.17276e-27	0.0110834	3.08397e-30		SMY2	0
YBR173C	0.740188	0.483357	0.970656	0.293718	1.52525	0.437094	3.75142e-27	5.69231e-280	4.73283e-33	0.00204349		UMP1	0
YBR174C	1.48422	0.507919	2.25412	1.32697	1.66162	1.2881	2.37866e-67	0.0167856	4.29052e-158	7.62415e-164
YBR175W	0.916338	0.396323	1.63163	0.214913	1.41738	0.418072	0	1.76359e-183	1.56989e-28	0.807236		SWD3	0
YBR176W	0.811197	0.129087	1.43162	0.235411	1.24957	0.365845	8.34526e-303	2.50636e-165	1.86299e-11	4.70599e-53		ECM31	0
YBR177C	1.13943	0.190242	0.979201	0.1641	1.12337	0.167802	2.35397e-75	6.82761e-15	0.116423	0.154521		EHT1	0
YBR178W	0.363014	0.791535	0.251998	0.752857	0.329794	0.801326	1.02449e-15	0.0240176	0.000411866	0.361585
YBR179C	0.601852	0.073428	0.617861	0.197268	0.765083	0.42213	0.055696	2.86944e-78	3.19674e-23	9.29217e-92		FZO1	0
YBR180W	0.658404	0.057461	0.905764	0.210335	0.957834	0.325193	5.39899e-117	5.13131e-178	2.45446e-38	9.16624e-96		DTR1	0
YBR181C	0.387016	0.183038	0.538724	0.0848425	0.489759	0.083431	4.2158e-57	3.36929e-25	2.3659e-17	1.34458e-12		RPS6B	0
YBR182C	0.842428	0.404415	1.02329	0.014405	1.20813	0.083239	2.05243e-39	1.22393e-158	7.02271e-203	4.66304e-115		SMP1	0
YBR182C-A	0.997547	0	1.04249	0.036502	0.723143	0.0092285	0.993727	7.78363e-35	2.34374e-21	3.75377e-07
YBR183W	0.983528	0.000443	0.91537	0.0019915	1.0644	0.016692	3.38076e-18	0.158377	1	4.61596e-06		YPC1	1
YBR184W	0.384571	0.0375	0.361814	0.078659	0.377644	0.041762	1.18235e-10	3.58461e-07	6.05232e-16	5.0037e-05			1
YBR185C	0.823226	0.479683	0.945974	0.343126	0.690283	0.211737	0.00031446	4.88647e-37	1.84068e-20	9.27284e-75		MBA1	0
YBR186W	0.346492	0.089064	0.402827	0.071758	0.35021	0.0237665	6.43425e-11	0.0652291	2.47384e-05	3.63068e-31		PCH2	0
YBR187W	1.69518	0.005063	1.39186	0.199352	1.74588	0.0938965	1.73457e-81	0.0657116	1.16621e-66	4.1976e-34			0
YBR188C	0.743696	0.252497	0.671655	0.0671745	0.626617	0.512275	2.19113e-09	2.60801e-10	6.75885e-60	2.48388e-36		NTC20	0
YBR189W	0.883225	0.0225025	0.959807	0.0390615	1.02625	0.0747965	0.017176	2.73318e-14	0.619903	4.84455e-20		RPS9B	0
YBR190W	0.00108846	0.387033	0.0786035	0.13546	0.126252	0.083751	8.34234e-75	2.18454e-112	2.29283e-71	5.78668e-107
YBR191W	1.0956	0	1.57756	0.0612155	1.61375	0.126367	7.01545e-138	7.81115e-180	3.25491e-41	1.02761e-72		RPL21A	0
YBR191W-A	0.058616	1.67179	0.220368	2.72032	0.184792	3.31163	5.54922e-34	7.57987e-42	3.68486e-93	6.68956e-229
YBR192W	0.749412	0.090699	0.853824	0.202567	0.82875	0.064727	1.15717e-13	9.93466e-10	3.92556e-26	0.240054		RIM2	0
YBR193C	1.68549	0.168224	1.26848	0.321292	1.53904	0.309545	2.27528e-141	2.23438e-27	3.62243e-16	2.71259e-24		MED8	0
YBR194W	0.437555	0.018356	0.331572	0.051526	0.33216	0.034127	3.4955e-16	7.59229e-21	0.00043016	3.91082e-11			0
YBR195C	1.21147	0	1.29573	0.0157285	1.31291	0.0740125	0.152744	0.124832	2.31338e-12	1.53753e-41		MSI1	0
YBR196C	1.09229	0	2.18479	0.118646	2.35416	0.040456	0	0	1.12976e-67	2.89361e-25		PGI1	0
YBR196C-A	0	0.0389095	0.04516	0.001668	0	0.011542	3.74241e-16	1	7.09972e-37	1.5177e-17
YBR196C-B	0.303647	0.621155	0.80835	0.442903	0.61755	0.829892	3.18526e-67	1.07218e-34	5.88518e-23	4.66727e-09
YBR197C	0.748348	0.145641	0.994002	0.207008	1.92619	0.245543	3.91922e-43	0	3.05396e-13	1.07692e-19			0
YBR198C	1.02675	0.278761	1.10821	0.109697	1.15753	0.118156	0.0163233	2.40318e-16	3.88295e-43	4.54959e-32		TAF5	0
YBR199W	0.70999	0.26645	1.09605	0.210326	0.827759	0.262279	4.75168e-213	2.6522e-14	9.66826e-06	0.00662		KTR4	0
YBR200W	0.692786	0	0.722338	0.117555	0.73064	1e-06	0.280239	0.714882	2.10778e-68	1		BEM1	0
YBR200W-A	1.0589	0.0719745	0.815699	0.03452	0.914221	0.0265795	4.16664e-26	3.60059e-17	1.16878e-12	1.53054e-06
YBR201W	1.66412	0.091971	1.4018	0.0140745	1.44962	0.0427315	7.86216e-49	6.46457e-45	5.95782e-54	7.04086e-11		DER1	0
YBR201C-A	1.36545	0.637069	2.24122	0.275503	1.19007	0.105655	1.5421e-66	3.65705e-20	4.23914e-85	1.34863e-277
YBR202W	1.25231	0.151877	1.43172	0.26162	1.69343	0.235248	1.39683e-40	0	2.46113e-09	2.99595e-05		CDC47	0
YBR203W	1.0577	0.0865105	1.13583	0.20346	1.14478	0.0574875	0.0150475	0.000699811	4.17393e-17	0.00131776			1
YBR204C	0.803849	0.749239	0.744888	0.915282	0.7652	0.669791	1.25459e-08	1.80798e-09	1.35258e-05	0.00112436			0
YBR205W	0.736404	0.697484	1.14152	0.901037	1.22956	0.653102	3.62408e-188	3.86887139539131e-311	2.42588e-09	0.0267009		KTR3	0
YBR206W	0.631518	0.238659	1.26979	0.137147	1.26271	0.394737	2.85798e-155	1.3488e-177	4.19477e-32	6.26752e-05
YBR207W	1.76675	0.0681345	1.69115	0.26673	1.71804	0.11456	1.80525e-24	1.93881e-22	3.48895e-62	1.32503e-08		FTH1	0
YBR208C	1.11935	0.209897	1.39633	0.0580455	1.36083	0.162525	5.05684e-256	3.01005e-178	4.09672e-69	4.33709e-11		DUR1,2	0
YBR209W	0.164636	0.61043	0.201773	0.146433	0.153207	0.489675	0.00685722	0.678039	1.35612e-161	9.34619e-12
YBR210W	0.121352	0.237229	0.33181	0.115778	0.479664	0.284259	6.75873e-100	5.682e-217	3.40476e-14	4.22793e-06			0
YBR211C	0.51432	0.369209	0.456742	0.2116	0.774628	0.52153	1.72804e-12	8.40968e-98	3.42163e-17	2.21215e-19		AME1	0
YBR212W	0.969378	0.161421	1.1855	0.0498065	1.31746	0.0378665	3.2854e-77	6.46507e-203	7.51488e-45	4.01265e-55		NGR1	0
YBR213W	1.23194	0	1.7886	0.130505	2.04172	0.087071	1.00194e-157	0	2.04324e-85	2.12474e-50		MET8	0
YBR214W	1.08953	0.033785	1.75193	0.25875	1.868	0.207589	0	0	3.93604e-111	2.27013e-82		SDS24	0
YBR215W	0.507175	0.116763	0.603021	0.160464	0.62414	0.061797	2.4711e-17	4.93492e-28	0.000219379	2.72227e-08		HPC2	0
YBR216C	0.362948	0.202994	0.359302	0.214466	0.421272	0.63201	0.00233405	2.18455e-10	0.118638	4.62004e-118			0
YBR217W	0.685178	0.118727	0.83443	0.207926	1.09681	0.529608	2.82599e-07	7.2737e-122	3.50341e-19	3.93321e-162		APG12	0
YBR218C	1.43973	0.173886	1.96122	0.034247	2.31545	0.117139	0	0	4.02015e-32	0.0740543		PYC2	0
YBR219C	0.45593	1.02132	0.553537	1.33496	0.627675	1.21102	4.45044e-12	7.84334e-40	4.39004e-16	0.000931027			0
YBR220C	0.751179	0.103715	1.20676	0.237498	1.13678	0.138365	0	4.5776e-241	5.56354e-38	3.50288e-10			0
YBR221C	1.32191	0.481696	1.42297	0.750238	1.55402	0.818979	0.387416	4.46212e-14	6.52142e-28	2.26131e-35		PDB1	0
YBR221W-A	0.0859467	0.470836	0.0605695	0.665091	0.0977733	0.810614	0.24222	0.0188103	1.56972e-14	3.4457e-32
YBR222C	1.08416	0.507333	1.6783	1.05656	1.51485	0.739892	0	6.47515e-197	1.69472e-61	4.31891e-14		FAT2	0
YBR223C	0.8431	0.268952	0.882559	0.4457	0.958604	0.23432	0.203281	7.57447e-15	6.96385e-20	0.66847		TDP1	0
YBR223W-A	0.75613	2.54091	0.713973	2.39584	0.783362	2.65911	0.00284632	0.00724259	3.06693e-13	0.724872
YBR224W	0.59791	0.470528	0.733212	0.56015	0.712336	0.511938	2.29715e-17	6.62628e-09	0.00800386	0.821946
YBR225W	0.76337	0.167867	0.779883	0.427445	0.772657	0.0320485	0.00358303	6.98738e-08	5.93299e-69	6.24621e-51			0
YBR226C	0.328628	1.15192	0.332234	0.405956	0.315654	0.642657	0.0820737	0.00892459	9.01311e-207	6.68524e-100
YBR227C	0.545816	0.104015	0.407521	0.166549	0.553099	0.471301	3.4489e-94	0.122998	1.14343e-07	5.93064e-114		MCX1	0
YBR228W	0.457297	0.128988	0.706223	0.0833835	0.683353	0.296494	8.58475e-84	7.3468e-89	7.16782e-05	4.47614e-29		SLX1	0
YBR229C	0.780629	0.168228	1.08391	0.270218	1.05781	0.221336	3.20881e-243	1.34915e-203	4.80151e-12	0.37432		ROT2	0
YBR230C	1.10623	0.11994	1.90009	0.158016	2.32859	0.165096	1.8586e-191	0	0.00308726	4.92819e-05			1
YBR230W-A	0.555381	0.010054	2.19077	0.166769	2.0268	0.0970535	0	0	2.17349e-48	3.52775e-40
YBR231C	1.33766	0.0805505	1.62737	0.0465695	2.38605	0.0527415	4.86978e-43	0	0.000973521	0.0193194		AOR1	0
YBR232C	1.13178	1.74583	0.492988	1.37093	1.82533	0.883717	6.27279e-269	1.36974e-122	8.77966e-30	3.13632e-180
YBR233W	1.06101	0.0035325	0.701855	0.28492	1.1135	0.113691	7.22933e-294	0.260012	3.82716e-155	1.96121e-65		PBP2	0
YBR233W-A	1.19744	0.129969	1.59523	0.162835	0.876571	0.143677	2.18319e-25	7.73075e-55	0.0349019	0.509817		DAD3	0
YBR234C	1.02046	0.18186	0.934714	0.192506	1.11869	0.17028	7.04106e-27	2.3098e-06	0.75653	0.121376		ARC40	0
YBR235W	0.57771	0	0.833557	0.203761	0.981556	0.13553	9.50936e-283	0	2.54207e-112	1.85861e-80			0
YBR236C	0.72199	0.314028	1.00887	0.650728	0.709674	0.448493	1.09292e-84	1.31929e-11	2.59886e-38	0.000165321		ABD1	0
YBR237W	0.574103	0.242949	0.7939	0.248301	1.01455	0.163301	7.20806e-187	0	0.22759	1.29143e-13		PRP5	0
YBR238C	0.942337	0	1.19878	0.0786385	1.36526	0.0207785	2.83035e-114	0	1.12296e-49	3.22228e-16			0
YBR239C	0.806723	0.318298	0.881304	0.051854	1.02957	0.205332	0.00162239	2.13073e-70	7.52673e-118	2.69583e-19			0
YBR240C	1.76228	0.175291	2.40928	0.174329	2.48759	0.16359	4.33304e-229	5.32307037295758e-315	0.910795	1.14726e-07		THI2	0
YBR241C	1.98238	0.661632	2.66289	0.79772	3.28832	0.8537	8.27101e-247	0	4.07631e-08	5.85473e-16			0
YBR242W	0.521208	0.182711	0.706157	0.116098	0.723863	0.0190325	1.09858e-46	5.67586e-64	0.000398381	1.19621e-87			0
YBR243C	0.649754	0.0877955	0.936064	0.15559	0.808526	0.173743	5.98808e-162	3.80561e-44	4.80569e-06	2.94539e-18		ALG7	0
YBR244W	0.0710317	0.472682	0.20866	0.150678	0.0869761	0.227473	1.26091e-78	0.00539123	3.61256e-87	5.33861e-69		GPX2	1
YBR245C	0.624111	0.551145	0.755246	0.771415	0.682481	0.893136	6.55124e-59	0.00426992	3.09768e-08	3.40811e-17		ISW1	0
YBR246W	0.628612	0.135786	0.83007	0.103656	0.848509	0.0840835	1.18396e-34	3.31769e-36	0.00416501	2.45838e-08			0
YBR247C	1.05081	0.069285	0.95205	0.086942	1.11334	0.0050055	5.72606e-39	0.065597	0.527652	3.16721e-34		ENP1	0
YBR248C	1.05864	0.0405415	1.18809	0.36218	1.28622	0.176554	5.81399e-17	9.09423e-47	2.19755e-160	7.33897e-59		HIS7	0
YBR249C	1.16133	0.007208	2.20158	0.071271	2.03701	0.0324915	0	0	3.72381e-29	3.94865e-08		ARO4	0
YBR250W	0.215451	0.0613475	0.311366	0.11957	0.314139	0.359919	6.25203e-51	7.51137e-62	3.89409e-21	7.32978e-103			0
YBR251W	1.10811	0.172529	1.31439	0.061194	1.28316	0.0560935	1.30366e-18	4.46194e-18	5.20127e-42	2.62246e-48		MRPS5	0
YBR252W	1.49851	0.316819	2.24377	0.373837	2.77866	0.566318	1.49845e-119	0	1.32932e-07	2.09309e-42		DUT1	0
YBR253W	0.857878	0.495308	1.00219	0.280309	1.07224	0.51212	4.17138e-06	1.92201e-16	1.87912e-25	0.393638		SRB6	0
YBR254C	0.20139	0.0791325	0.519786	0.223901	0.519938	0.292822	3.68307e-134	1.32258e-170	7.17116e-42	2.01437e-72		TRS20	0
YBR255W	0.678656	0.106364	0.759383	0.175617	0.874038	0.155471	1.75913e-06	2.13389e-76	4.07462e-11	1.98502e-07			0
YBR255C-A	0.645085	0.384701	0.623398	0.364691	0.555345	0.113352	0.0025213	1.75994e-16	0.0596857	8.99351e-73			0
YBR256C	0.819911	0.170243	0.981164	0.313565	0.803483	0.231609	2.12443e-20	0.0339861	2.7235e-23	1.97231e-10		RIB5	0
YBR257W	0.335359	0.075015	0.46191	0.251084	0.37186	0.0535755	2.03728e-34	2.23209e-06	1.78661e-42	0.00143663		POP4	0
YBR258C	0.144971	0.282439	0.0735974	0.155053	0.142127	0.170903	1.77669e-31	0.53571	1.20194e-19	6.38951e-13		SHG1	0
YBR259W	0.371116	0.233818	0.497802	0.118676	0.566836	0.0998785	5.85864e-64	5.85855e-168	4.5241e-18	2.19716e-25			0
YBR260C	0.858629	0.892043	1.15851	1.03265	1.15404	1.22167	4.00612e-131	1.44728e-134	0.0146393	6.98987e-21		RGD1	0
YBR261C	1.94843	0.422691	1.93773	0.442522	3.13089	0.793908	3.7458e-05	0	0.0132351	4.64969e-79			0
YBR262C	1.02868	0.956913	2.11554	1.19478	2.60651	1.35476	7.76386e-254	0	6.8553e-09	2.68717e-27			0
YBR263W	1.50431	0.757574	1.90437	0.949693	1.70022	1.1842	7.81313e-113	1.69846e-14	3.12167e-09	1.26709e-39		SHM1	0
YBR264C	1.00346	0.155436	1.04072	0.268269	1.0685	0.215005	0.536453	0.103867	8.7263e-24	5.72969e-17		YPT10	0
YBR265W	1.39006	0.355113	1.78416	0.501184	1.68902	0.599374	4.14001e-62	8.69942e-34	1.58802e-18	2.88232e-49		TSC10	0
YBR267W	1.36456	0.193291	2.01001	0.308822	1.87197	0.396392	7.6889e-278	1.00497e-184	1.64927e-08	1.4394e-34			0
YBR266C	0.824075	0.647633	1.09466	0.983449	0.905495	0.922378	7.44494e-25	0.000105434	2.33884e-27	2.84628e-17
YBR268W	2.83452	0.22017	3.09584	0.172053	2.54407	0.24689	4.83844e-07	5.83374e-16	8.10069e-05	0.349431		MRPL37	0
YBR269C	0.918251	0.050025	1.26121	0.0677355	0.92338	0.308318	6.79396e-42	0.0218547	6.20564e-05	5.36952e-123			0
YBR270C	1.01433	0.364061	0.791054	0.608462	0.935274	0.705727	1.00449e-153	2.57287e-26	4.72612e-29	2.22386e-41			0
YBR271W	0.390421	0.311042	0.794287	0.378522	0.699185	0.463345	0	3.35829e-217	0.000721702	2.97851e-14			0
YBR272C	0.567776	0.052455	0.616547	0.012331	0.570612	0.0239055	0.00185206	0.000250353	6.41211e-30	4.14728e-08		HSM3	0
YBR273C	1.19561	0.755486	1.55894	0.657389	1.71205	0.81214	8.59304e-98	3.13088e-236	1.34894e-10	0.918742			0
YBR274W	0.697401	1.07425	0.763112	0.697239	0.606166	0.97179	0.0134136	4.0866e-57	4.15772e-54	1.14205e-13		CHK1	0
YBR275C	0.426906	0.126109	0.561234	0.162127	0.635319	0.381985	3.98481e-169	0	0.0798236	8.31079e-63		RIF1	0
YBR276C	0.626544	0.127734	0.753495	0.0661585	0.776244	0.144114	1.23415e-37	1.40066e-57	1.36177e-15	0.00179236		PPS1	0
YBR277C	0.310391	0.895315	0.778023	1.61893	0.624915	2.24685	2.87558e-143	8.61433e-65	2.63727e-87	6.54968e-259
YBR278W	0.588704	0.126331	1.24447	0.065829	1.38555	0.143183	9.72214e-286	0	7.38624e-15	0.00113803		DPB3	0
YBR279W	0.729861	0.0385285	0.649239	0.047693	0.775318	0.0415895	5.01578e-32	0.45963	2.22847e-05	0.00263425		PAF1	0
YBR280C	0.87466	0.223533	0.724886	0.141676	0.867173	0.0924545	5.17003e-132	1.59842e-09	1.2622e-22	3.98837e-38			0
YBR281C	0.700207	0.20865	0.719194	0.300082	0.55415	0.236819	0.00316955	4.25669e-193	2.53256e-16	5.60098e-07			1
YBR282W	0.412295	0.16151	0.557499	0.169581	0.336175	0.158417	3.05195e-17	7.0458e-14	0.708687	0.00310479		MRPL27	0
YBR283C	0.531355	0.0107525	0.781632	0.338965	0.905534	0.0773975	1.89904e-131	1.53319654954549e-312	3.28398e-119	9.70782e-20		SSH1	0
YBR284W	0.507287	0.463077	0.802426	0.445847	0.761433	1.07304	1.53067e-301	1.21514e-244	0.0382478	2.37047e-111			0
YBR285W	0.416767	0.0086755	0.183951	0.015839	0.61456	0	1.03624e-102	2.1158e-38	0.14888	0.0371058			1
YBR286W	1.08803	0.024853	1.32229	0.0297695	1.23978	0.031895	1.30901e-50	1.40906e-15	0.0227268	1		APE3	1
YBR287W	0.702993	0.014565	0.760891	0.081239	0.852696	0.0987855	0.00347473	1.63436e-30	4.68854e-08	2.23987e-14			1
YBR288C	0.261214	0.255914	0.430869	0.325871	0.340892	0.131956	2.97167e-122	1.77312e-34	1.16447e-05	6.12841e-15		APM3	0
YBR289W	1.51186	0.156994	2.13829	0.291283	2.10483	0.109415	0	0	7.20754e-24	0.556908		SNF5	0
YBR290W	0.445623	0.151397	0.938522	0.26702	0.835854	0.217258	0	2.42105e-271	4.8719e-39	5.0031e-44		BSD2	1
YBR291C	0.437188	0.0444865	0.832522	0.19049	0.76224	0.006764	2.24333e-262	2.41894e-180	8.13576e-30	1.42668e-09		CTP1	1
YBR292C	0.0937417	0.071704	0.271905	0.591652	0.102871	0.3698	4.39189e-85	0.0568642	6.2665e-226	8.53082e-110
YBR293W	0.465645	0.857357	0.465575	0.509799	0.744207	0.318032	0.0281513	7.81774e-201	3.92865e-40	7.71671e-150			0
YBR294W	0.823858	0.0049145	1.02234	0.00125	0.909074	0.015851	9.75121e-80	6.18586e-05	2.1002e-08	1		SUL1	1
YBR295W	1.31948	0.0671525	1.42293	0.096782	1.40031	0.197244	2.30774e-06	0.401042	0.00123662	9.91061e-35		PCA1	1
YBR296C	0.924516	0.513464	1.25269	0.286861	1.13139	0.170539	2.35029e-148	4.74517e-56	2.76442e-31	5.1157e-102		PHO89	1
YBR296C-A	0.661372	0.059314	0.952483	0.228142	0.272116	0.122705	4.99004e-15	3.01173e-73	3.47722e-60	1.07462e-21
YBR297W	0.589445	0.063015	0.780562	0.173268	0.780972	0.192726	3.89528e-76	4.36331e-77	4.75103e-41	4.62893e-43		MAL33	0
YBR298C	0.874032	0.198157	0.88094	0.259442	1.07081	0.37121	0.000241636	9.6552e-56	0.000923181	1.87678e-22		MAL31	1
YBR298C-A	0.153373	0.192567	0.728539	0.022408	0.68576	0.089516	4.9524e-211	3.04603e-181	6.66302e-76	1.32509e-11
YBR299W	0.087407	0.175401	0.146664	0.704315	0.206783	0.674036	1.20467e-45	4.52427e-172	1.05209e-148	1.34322e-146		MAL32	1
YBR300C	0.467123	3.38397	0.393245	4.15702	0.555326	4.05556	5.06613e-11	1.12572e-05	2.87481e-16	1.85067e-08
YBR301W	4.80967	0.146269	5.49992	0.219374	5.40805	0.288782	1.15775e-10	1.93061e-06	8.48856e-06	1.58733e-20		DAN3	1
YBR302C	0.0124489	0	0.0442221	0	0.0115017	0	4.65141e-28	0.35801	1	1		COS2	1
YCL076W	1.05994	0.16131	0.865645	0.7873	0.500783	0.626444	6.84153e-51	0	1.26455e-189	1.14952e-120
YCL073C	0.618895	0	0.830485	0.0075495	0.641035	0.0055485	8.22444e-91	0.0126428	4.34387e-06	8.57881e-14			1
YCL069W	0.272549	0.253116	0.394763	0.344535	0.331709	0.276611	1.04336e-47	1.7271e-14	2.0015e-07	0.1565			0
YCL068C	0.0620112	0.005253	0.140112	0.0334665	0.210624	0.011734	1.17278e-45	2.35038e-141	3.35436e-25	3.75377e-07			0
YCL067C	0	0	0.000517062	0	0	0	1	1	1	1		HMLALPHA2	1
YCL066W	0	0	0	0	0	0	1	1	1	1		HMLALPHA1	1
YCL065W	0.163784	0	0.118771	0	0.0468661	0	1.70192e-07	2.60164e-82	1	1			0
YCL064C	1.08223	0.0271395	1.28793	0.0977675	0.848243	0.048014	1.25677e-29	1.5792e-108	1.71738e-11	0.134706		CHA1	1
YCL063W	1.17161	0.172984	1.4183	0.284187	1.22229	0.179094	6.22247e-43	0.494938	1.74381e-19	4.52155e-06			0
YCL061C	0.807647	0.130656	0.774408	0.482953	0.908933	0.223628	2.47606e-31	7.82832e-13	5.48206e-89	5.60969e-11		MRC1	0
YCL059C	0.554522	0.217181	0.44473	0.269014	0.598374	0.188884	5.96616e-36	0.000469724	1.72474e-06	0.94343		KRR1	0
YCL058C	0.824781	1.11208	1.37291	3.00478	1.52545	3.02748	3.44331e-149	8.11884e-222	0	0		FYV5	0
YCL058W-A	1.03161	0.205862	1.79208	0.338398	2.02115	0.391016	5.23173e-161	2.9406e-245	1.42849e-15	2.2091e-31
YCL057C-A	1.59293	0.584141	3.37877	0.517088	3.37431	0.564561	0	0	0.00536621	0.0650681			0
YCL057W	0.800818	0.330234	1.03486	0.561296	0.879939	0.538848	5.50137e-98	8.46734e-05	3.18584e-17	1.7819e-19		PRD1	0
YCL056C	0.158974	0.405662	0.203303	0.531261	0.178829	0.324919	1.47978e-06	0.0224146	0.000743625	2.15321e-12			0
YCL055W	0.931528	0.124282	1.13447	0.036428	1.36664	0.12777	1.28382e-36	3.57478e-205	5.2136e-25	0.105565		KAR4	0
YCL054W	0.642245	0.063404	0.766873	0.026295	0.810814	5e-07	2.35493e-51	4.29703e-101	2.4827e-12	2.69619e-60		SPB1	0
YCL052C	1.0722	0.560002	0.820204	0.627059	1.05922	1.36493	2.21274e-136	1.06256e-05	0.0873631	3.06705e-154		PBN1	0
YCL051W	1.25198	0.318922	1.48047	0.432362	1.41886	0.937779	3.21388e-49	9.84693e-18	1.94287e-08	6.25883e-157		LRE1	0
YCL050C	0.84146	0.040199	1.16235	1.15e-05	0.960913	0.0762025	2.13025e-90	1.9388e-10	2.34171e-05	2.88767e-23		APA1	0
YCL049C	1.02934	0.883292	1.60628	0.86144	1.5096	0.8531	2.36547e-241	9.68088e-185	0.00285919	0.00222345			0
YCL048W-A	1.30884	0.024071	2.83662	0.304507	2.39334	0.0710765	2.23075e-264	3.6992e-170	5.20785e-123	6.78464e-10
YCL048W	0.546887	0.0816875	0.564372	0	0.476065	0.011622	0.380335	2.64078e-21	4.02191e-76	1.20939e-43			1
YCL047C	1.35196	0.178106	1.11238	0.224705	1.18773	0.200602	8.39461e-58	2.66012e-45	0.645717	0.000892521			0
YCL045C	0.828731	0.221634	0.861686	0.204695	0.984291	0.100758	0.659032	1.70892e-50	0.17203	2.55887e-29			1
YCL046W	0.998502	1.00152	0.773376	0.393847	1.14463	0.90049	1.97438e-23	5.48746e-09	3.31174e-121	9.12342e-09
YCL044C	0.861798	0.195286	0.790702	0.178768	0.953055	0.239647	6.42583e-17	7.31437e-06	0.581703	0.00646264			0
YCL043C	1.44116	0.241906	1.82874	0.161232	2.3204	0.224728	1.43343e-116	0	3.14625e-06	0.00940197		PDI1	0
YCL041C	0.462403	0.079003	0.55138	0.389988	0.458788	0.420438	2.47875e-11	0.0417352	6.13706e-103	7.45612e-144
YCL042W	0.449656	0	0.585427	0.0003435	1.0883	0	1.52157e-18	4.50589e-229	1	1
YCL040W	1.69556	0.002064	2.11003	0.254068	3.01649	0.154773	9.62662e-112	0	1.12906e-144	3.01695e-116		GLK1	1
YCL039W	1.37997	0.092511	1.64952	0.136003	1.8467	0.187198	1.88289e-80	6.72269e-296	6.88277e-05	2.24382e-24			0
YCL038C	0.893686	0.0948385	1.02626	0.0706065	0.990459	0.036279	3.30597e-08	0.0682782	3.56053e-05	1.38146e-16		AUT4	0
YCL037C	1.3553	0.366079	1.82236	0.176532	2.05354	0.270456	3.40749e-134	0	1.76097e-50	2.63899e-09		SRO9	0
YCL036W	1.45435	0.516947	2.40119	0.371309	2.6003	0.328781	0	0	3.33787e-08	4.84871e-15		GFD2	0
YCL035C	0.703271	0.332385	0.655338	0.486828	0.656668	0.514898	0.104932	0.00384921	2.25597e-10	1.49712e-13		GRX1	1
YCL034W	1.9079	1.10134	2.42035	0.792403	2.73498	0.907888	1.68002e-104	9.68368665848843e-321	2.09594e-23	7.73413e-09		LSB5	0
YCL033C	1.74059	1.33027	2.31387	1.83954	3.25887	2.50493	1.86117e-59	0	3.30873e-26	2.17631e-132			0
YCL032W	1.78281	1.22065	2.29321	1.05262	2.15305	1.36389	1.19676e-106	5.47668e-45	3.82986e-08	0.173527		STE50	0
YCL031C	0.721777	0.186795	0.677074	0.374322	0.626724	0.397235	6.81703e-05	1.44774e-23	4.13823e-22	2.3917e-31		RRP7	0
YCL030C	1.23287	0.0119775	1.43083	0.0385655	1.64405	0.107106	1.55519e-35	8.45764e-234	0.623501	5.91373e-26		HIS4	1
YCL029C	1.04096	0.733489	1.20079	0.810569	1.3547	0.763957	5.45977e-14	2.98121e-78	0.00409666	0.807149		BIK1	0
YCL028W	1.74004	0.898243	2.48738	0.882748	2.6417	0.78932	1.52571e-306	0	0.586342	3.13802e-08		RNQ1	0
YCL027W	1.1747	0.038415	1.35777	0.265881	1.47478	0.135986	7.87845e-31	3.0736e-83	8.19714e-105	8.81534e-34		FUS1	0
YCL026C-B	1.20094	0.0967645	1.79995	0.0734075	2.20164	0.0389095	1.33113e-119	0	0.00157524	6.3939e-37
YCL026C-A	2.89797	0.67835	3.35483	0.495537	2.77603	0.232162	7.1054e-25	1.63662e-23	1.48477e-29	3.11403e-145
YCL025C	1.25013	0.673329	1.76544	0.509738	2.49834	0.948713	7.08937e-300	0	2.1683e-11	1.87065e-23		AGP1	1
YCL023C	0.95483	1.4302	1.84689	1.91214	1.93106	2.37623	1.55279e-212	4.80734e-244	1.23289e-22	1.94535e-97
YCL024W	0.973576	0.652091	1.03376	1.00007	1.26795	1.0497	0.0938139	6.45089e-224	1.68353e-31	9.46893e-32		KCC4	0
YCL022C	0.776874	0	0.728472	0.0006025	1.26757	2.35e-05	3.5465e-06	1.70248e-128	1	0.0260537
YCL021W-A	0.585313	0.680267	0.582483	0.834081	0.693561	0.802891	0.118052	0.000441069	0.00523406	0.25725			0
YCL018W	1.12065	4.15e-05	1.45253	0	1.43034	0.034352	1.93866e-85	1.9589e-73	1	2.96388e-19		LEU2	0
YCL017C	0.865954	0.000283	1.10335	0.079772	1.44168	0.030447	6.55248e-69	0	4.78717e-40	2.35947e-15		NFS1	0
YCL016C	1.20095	0.606582	1.33698	0.542159	1.24131	0.707121	1.29636e-10	0.200401	0.00029274	0.0817614		DCC1	0
YCL014W	0.857854	0.6784	0.766489	1.63196	0.828684	1.43615	9.62432e-108	2.06805e-32	1.62412e-148	1.90269e-103		BUD3	0
YCL012C	0.199705	0	0.349152	0.080681	0.307343	0.114181	1.51871e-32	1.03175e-13	9.12274e-56	8.87551e-74
YCL011C	0.679276	0.503601	1.29521	0.381453	1.55503	0.552267	0	0	1.7419e-08	3.51901e-05		GBP2	0
YCL010C	1.50743	0.292878	1.68714	0.390228	1.99168	0.486783	5.49568e-07	2.17547e-98	6.21813e-05	2.73627e-21		SGF29	0
YCL009C	1.8563	0.727387	2.03104	1.17805	2.62258	1.46447	1.36738e-08	5.7709e-238	1.69313e-51	1.84733e-138		ILV6	0
YCL008C	1.82703	0.231099	2.47945	0.364881	2.68555	0.301351	2.16422e-197	0	5.73151e-24	6.34873e-07		STP22	0
YCL007C	0.460769	0.369202	0.486721	0.896047	0.619532	0.863799	0.420376	3.00611e-13	6.17616e-86	2.04739e-105		CWH36	0
YCL005W-A	0.586005	0.524855	0.586817	1.50123	0.755235	0.890462	0.581493	9.42683e-19	1.03422e-203	5.77673e-42
YCL005W	1.25833	1.01785	1.5321	1.85145	1.66626	2.0692	4.04057e-45	4.18615e-98	3.13853e-129	2.75293e-210			0
YCL004W	0.585236	0.373872	0.813711	0.257802	0.587703	0.276931	1.77968e-110	0.000789077	8.58561e-09	3.53913e-09		PGS1	0
YCL002C	0.315019	0.0363205	0.303752	0.135896	0.410243	0.083242	0.000960299	8.23018e-16	1.08294e-33	3.78671e-14			0
YCL001W	0.436428	0.047991	0.261009	0.116054	0.357961	0.0799465	4.31834e-74	2.7281e-27	1.24017e-15	3.18147e-06		RER1	0
YCL001W-A	0.566944	0.236319	0.203471	0.526967	0.150884	0.464286	8.48943e-212	0	4.07537e-56	2.2528e-43
YCL001W-B	0.592788	0.395554	0.735098	0.294318	0.441542	0.270234	1.49802e-12	2.13651e-12	1.15143e-11	8.91663e-23
YCR001W	0.196515	0.060683	0.188461	0.334904	0.11328	0.161935	0.787404	6.12618e-24	4.19174e-98	5.19903e-28
YCR002C	0.499059	0.165679	0.589968	0.295213	0.601525	0.338732	2.3451e-10	2.77369e-24	7.30867e-11	1.8784e-16		CDC10	0
YCR003W	0.907068	0.09805	0.428461	0.200318	0.541334	0.257142	8.47409e-243	1.66946e-137	1.08541e-06	1.32475e-12		MRPL32	1
YCR004C	1.04006	0.019975	1.24703	0.251623	1.57106	0.093311	7.10382e-22	6.88796e-175	7.2059e-79	2.59385e-15		YCP4	1
YCR005C	0.960764	0.24032	0.985885	0.424347	0.989851	0.154054	0.0043463	0.107934	2.22307e-22	4.06354e-07		CIT2	1
YCR006C	0.753192	2.14773	0.494725	1.02947	0.496908	1.50037	1.93814e-73	2.09651e-82	3.19611e-213	2.82558e-90
YCR007C	0.372187	0.266543	0.248389	0.161524	0.461465	0.388296	1.25942e-61	2.88817e-13	6.25939e-22	0.000787206			0
YCR008W	0.597612	0.456634	0.760964	0.0089215	0.75758	0.0105745	2.64276e-58	3.19911e-68	7.73916e-239	0		SAT4	1
YCR009C	1.15053	0.230449	1.04421	0.0808195	0.800225	0.177044	2.20721e-28	5.45256e-163	3.61038e-30	0.0294556		RVS161	0
YCR010C	1.36045	0.422698	1.60788	0.154405	1.87504	0.799404	1.06908e-25	6.18329e-133	2.78672e-53	5.90038e-49		ADY2	1
YCR011C	0.728307	0.0259345	0.840084	0.143104	0.911764	0.045185	9.70253e-31	9.77915e-118	3.04512e-57	2.45695e-13		ADP1	0
YCR012W	1.64552	0.0479735	2.0251	0.021452	2.36116	0.0352825	1.14161e-72	1.31591869975679e-314	1.9893e-16	5.65712e-12		PGK1	1
YCR013C	1.62978	0.053037	1.97792	0.0028235	2.76578	0.008628	8.95114e-34	0	1.06015e-19	3.93038e-21			0
YCR014C	0.759799	0.0298795	0.378181	0	0.363348	0.137878	0	0	2.76886e-23	1.59347e-31		POL4	0
YCR015C	0.353971	0.365654	0.483169	0.206815	0.542714	0.294554	6.1367e-34	2.18474e-66	7.78546e-13	0.00604068			0
YCR016W	0.322386	0.0657745	0.555874	0.14678	0.544751	0.053824	5.16925e-119	1.74306e-123	4.50947e-20	0.601652			0
YCR017C	0.81718	0.645679	1.11763	0.376609	1.41132	0.543636	4.56378e-234	0	1.1417e-28	1.41679e-07		CWH43	1
YCR018C	0.29991	0	0.404085	0	0.451018	0	2.67336e-19	7.1259e-33	1	1		SRD1	1
YCR018C-A	0.190003	0.002283	0.044242	0.048503	0.0913165	0.067906	2.33751e-64	2.07155e-29	1.64291e-24	1.81783e-33
YCR019W	0.545915	0.161399	0.802002	0.0487125	0.753731	0.287944	2.85312e-100	5.15063e-76	7.00194e-41	1.48947e-14		MAK32	1
YCR020C	0.319666	0.243529	0.743498	0.280327	0.810907	0.574845	1.95799e-239	1.49984e-287	0.00762138	9.94733e-65		PET18	1
YCR020C-A	0.643552	0.280288	0.73447	0.237284	1.06028	0.090046	0.000228759	2.05902e-60	3.85506e-05	2.04819e-72		MAK31	0
YCR020W-B	0.393533	0.213275	0.412836	0.165865	0.263891	0.107439	0.282047	6.16852e-24	2.21296e-05	5.17614e-26		HTL1	0
YCR021C	0.955696	0.0007735	1.53976	5.55e-05	1.60368	0.0001875	6.63308e-273	1.4278497164812e-321	0.00355228	1		HSP30	1
YCR022C	0.0262968	0.802458	0.0679487	1.01299	0.254075	0.844649	8.0118e-17	2.22469e-189	8.33385e-07	0.445213
YCR023C	0.88672	0.0252945	0.824755	0.182377	0.924149	0.014497	2.65629e-29	0.104776	3.26665e-50	0.0640649			0
YCR024C	0.434647	0.001611	0.522414	0.002364	0.711647	0.010445	4.87088e-15	2.34623e-191	1.95928e-05	1.15131e-12			0
YCR024C-B	0.40709	0.322945	0.221598	0.381149	0.177525	0.363581	4.12761e-39	6.01573e-74	0.142056	0.77179
YCR024C-A	0.291529	0.101709	0.339536	0.0516935	0.287115	0.0273535	0.49599	0.0780525	0.000285372	6.88415e-21		PMP1	0
YCR025C	0.0130825	0.427175	0.0136504	0.254597	0.0143703	0.319736	0.212459	0.46341	3.94387e-26	1.59635e-14
YCR026C	1.01842	0.059915	1.04706	0.111327	1.23743	0.0918705	0.150334	6.26296e-62	2.01671e-05	0.0084878			0
YCR027C	0.592786	0.113753	0.686846	0.101135	0.546567	0.125944	1.65705e-08	0.00819831	0.0107632	0.0153656		RHB1	0
YCR028C	0.659857	0.213375	1.27108	0.392062	1.01387	0.233671	0	3.37579e-202	1.35871e-27	0.0437117		FEN2	0
YCR028C-A	0.303575	0.273912	0.330021	0.139063	0.505453	0.260628	0.0124782	6.33142e-65	4.7292e-34	0.727301		RIM1	0
YCR030C	0.898066	0.115982	1.09697	0.0726245	1.09696	0.142827	2.26089e-67	6.0444e-68	2.1966e-06	0.110312			0
YCR031C	1.12861	0	1.82902	0.001277	1.77225	0.000952	1.20128e-235	2.91751e-203	1	0.00200524		RPS14A	0
YCR032W	0.346728	0.533274	0.482785	0.0610115	0.461422	0.26657	1.94773e-273	1.0784e-176	2.50146e-245	4.18726e-57		BPH1	0
YCR033W	0.81338	0.047606	0.918947	0.849166	0.993256	0.467853	1.24413e-28	1.95279e-108	0	2.67209e-226		SNT1	0
YCR034W	0.63954	0.082505	0.588697	0.055217	0.851407	0.268066	1.46009e-17	6.72973e-52	0.00174868	7.88743e-59		FEN1	0
YCR035C	0.701069	0.0832215	0.550253	0.110881	0.824744	0.069242	5.27459e-67	3.96319e-14	0.546252	0.442373		RRP43	0
YCR036W	0.760076	0.085125	0.688398	0.138185	0.590303	0.0248325	1.79681e-28	4.41194e-96	2.30832e-07	2.40237e-13		RBK1	0
YCR037C	0.712456	0.18525	1.00803	0.205328	0.955714	0.119638	2.11068e-243	5.85306e-166	0.83962	1.33859e-07		PHO87	0
YCR038C	0.454428	0.024245	0.679699	0.01938	0.467121	0.0178135	3.81937e-145	4.30003e-05	0.634506	0.0870997		BUD5	0
YCR038W-A	0.293567	0	0.221213	0.001811	0.105717	0.0002935	0.0522223	5.61205e-16	1	1
YCR039C	0.0146913	0	0.0101114	0	0.0152735	0	1.3284e-05	0.235584	1	1		MATALPHA2	0
YCR040W	0	0	0	0	0	0	1	1	1	1		MATALPHA1	0
YCR041W	0.0511901	0	0.234307	0	0.209116	0	1.1052e-87	3.85346e-55	1	1			0
YCR042C	0.669901	0.096922	0.603021	0.219611	0.760595	0.251955	3.55243e-71	2.76342e-25	1.56338e-33	4.44547e-37		TAF2	0
YCR043C	0.679916	0.143667	0.876588	0.176787	0.60734	0.168739	1.49023e-20	2.4863e-10	0.0180667	0.192504			0
YCR044C	1.27274	0.161818	1.77487	0.249894	1.37817	0.283957	6.26363e-177	7.30857e-05	1.51162e-13	1.09157e-25		PER1	0
YCR045C	1.16628	0.365621	1.46333	0.502951	1.34626	0.292621	2.26408e-90	1.9216e-28	5.99943e-09	2.35078e-07			0
YCR045W-A	0.947517	0.909239	1.52011	0.741738	1.63013	0.896245	3.92061e-103	6.41574e-134	2.54264e-13	0.0108919
YCR046C	2.07734	0.196406	2.65476	0.224625	3.29832	0.207931	2.49301e-42	5.92754e-247	0.0720743	0.00171467		IMG1	0
YCR047C	1.03678	0.404317	1.29296	0.0949625	1.37691	0.144347	6.1994e-36	4.63926e-72	1.1166e-102	3.39817e-69		BUD23	0
YCR047W-A	2.21698	0.630731	2.26192	1.52534	3.43468	0.608603	0.859208	5.27601e-122	1.15003e-153	0.121927
YCR049C	1.74086	2.74094	2.75076	2.84276	3.0376	3.26892	3.64071e-190	0	0.327791	2.25132e-19			0
YCR048W	1.95835	1.00236	2.53526	1.46338	3.04927	1.63951	2.41216e-242	0	4.39537e-44	3.107e-67		ARE1	0
YCR050C	2.48981	0.004055	2.45928	0.188614	4.35477	0.332167	0.000121625	8.43841e-284	2.19787e-81	3.03935e-168			1
YCR051W	1.9274	0.173755	2.61901	0.162338	3.21188	0.285948	2.10075e-128	0	1	1.61363e-08			0
YCR052W	1.51116	0.166127	2.07179	0.449368	2.28037	0.398298	2.42386e-195	0	1.9866e-48	3.22239e-40		RSC6	0
YCR053W	1.00216	0.0318505	0.938662	0.0877655	1.14574	0.24896	6.4462e-28	9.89417e-17	8.35295e-42	8.74586e-144		THR4	1
YCR054C	0.565067	0	0.536723	0.05417	0.610537	0.0546375	0.000106208	0.00134836	4.00833e-28	5.33437e-31		CTR86	0
YCR057C	0.877677	0.134639	1.20218	0.188936	1.18674	0.41753	2.54117e-229	2.14401e-208	0.256767	1.26376e-63		PWP2	0
YCR059C	2.199	0.472593	3.06722	0.855987	3.90915	1.06848	2.38718e-204	0	8.48429e-47	5.42805e-106		YIH1	0
YCR060W	1.12724	0.24751	2.94565	0.378027	3.15592	0.855763	0	0	1.0366e-08	1.04734e-194			0
YCR061W	1.63053	0.19926	1.8776	0.166871	2.38576	0.108247	1.55392e-33	0	0.184123	1.02164e-07			0
YCR064C	1.12028	0.414878	1.72009	0.831523	1.8037	1.76712	2.93495e-103	3.82542e-148	3.93838e-68	0
YCR063W	0.765214	0.837102	1.43058	1.27996	2.15215	1.01135	5.97862e-201	0	1.55919e-36	2.51001e-12		BUD31	0
YCR065W	0.726097	0.000193	0.876016	0	0.913791	0.051823	5.54494e-32	6.67779e-58	1	5.33437e-31		HCM1	0
YCR066W	1.03701	0.348131	0.742273	0.348384	0.923368	0.237209	3.13365e-215	5.66865e-57	0.176606	2.09879e-15		RAD18	0
YCR067C	0.981425	1.30271	1.3653	0.873119	1.24669	1.21313	0	3.57942e-141	8.40259e-57	0.00088044		SED4	0
YCR068W	1.5515	0.525704	1.86268	0.133142	2.34469	0.376839	1.40282e-57	0	7.75449e-167	4.51024e-20		CVT17	0
YCR069W	0.92812	0.233768	1.04524	0.49674	0.917659	0.294285	2.47751e-09	7.02665e-07	1.09302e-39	0.00102202		CPR4	1
YCR071C	0.563555	0.371694	0.701183	0.24457	0.871554	0.284799	1.44626e-15	3.63423e-88	6.95083e-08	0.0176625		IMG2	1
YCR072C	1.15235	0.0972015	1.92	0.0437555	1.87717	0.0755565	0	0	0.000421347	0.285433			0
YCR073C	1.15013	0.092698	1.08506	0.191846	1.10434	0.231854	1.10812e-52	9.77124e-50	8.26477e-11	8.46854e-28		SSK22	0
YCR073W-A	1.63037	0.198006	2.94061	0.5769	2.88055	0.444501	0	0	1.15678e-65	1.82116e-35		SOL2	0
YCR075C	1.41554	0.553817	1.40452	0.588736	1.87317	0.519924	4.99911e-07	4.02464e-73	0.924653	1.1747e-05		ERS1	0
YCR075W-A	0.600209	0.511447	1.00326	1.04869	0.999975	1.3628	1.14568e-45	7.18195e-49	3.23287e-60	9.5281e-165
YCR076C	1.8815	0.223343	1.46182	0.19368	2.05704	0.112062	5.54234e-122	0.000985416	0.735938	2.37085e-15			0
YCR077C	1.08806	0.57318	1.25535	0.803118	1.32155	0.583735	6.56201e-49	8.18119e-82	4.89366e-19	0.721596		PAT1	0
YCR079W	1.1045	0.464021	1.78414	0.990612	1.82929	0.688326	0	0	1.14095e-87	5.39794e-27			0
YCR081W	0.698273	0.054404	0.640246	0.0483035	0.619188	0.006774	1.21549e-79	9.33708e-134	0.910766	1.96895e-49		SRB8	0
YCR081C-A	0.428222	0.770449	0.839028	0.744858	0.669987	0.97538	1.63504e-60	4.8171e-28	0.129019	8.96472e-19
YCR082W	1.28373	0.574073	1.05517	0.550106	1.44641	0.719399	6.1319e-33	0.0392188	0.000234579	5.09295e-23			0
YCR083W	0.97462	0.103544	1.63038	0.119839	1.27196	0.366917	1.15713e-83	2.23298e-13	0.42724	5.31077e-68		TRX3	0
YCR084C	1.25758	1.10965	1.80316	0.901417	2.33934	0.803215	0	0	1.59204e-23	2.41824e-41		TUP1	0
YCR085W	0.334981	0.0624175	0.296628	0.006647	0.491219	0.0047615	0.00339225	1.28703e-20	1.19515e-30	2.45029e-47			0
YCR086W	0.999938	0.238324	0.987243	0.13729	1.37165	0.266639	0.018663	5.14432e-64	4.83904e-15	0.28393		CSM1	0
YCR087W	1.49095	0.915213	1.72861	0.379635	2.09946	0.901311	1.02452e-05	8.36577e-77	7.00679e-122	0.279436
YCR087C-A	1.6394	0.268194	1.88105	0.413189	2.3063	0.23685	9.6819e-05	2.44815e-75	2.31696e-16	0.00247748			0
YCR088W	0.991028	0.468156	0.949254	0.418532	1.25209	0.392056	3.16477e-13	4.05192e-85	0.0596529	2.34015e-08		ABP1	0
YCR089W	1.71815	0.467378	2.20869	0.398904	2.22666	0.250764	0	0	1.0552e-07	4.97345e-43		FIG2	1
YCR090C	0.471035	0.045018	0.500008	0.0341755	0.405699	0.061935	0.0172281	2.14009e-27	1.54161e-07	2.77974e-05			0
YCR091W	0.694036	0.0489675	0.945698	0.2309	0.702218	0.268176	1.92176e-137	0.0384402	1.62368e-69	7.71091e-102		KIN82	0
YCR092C	0.592804	0.12778	0.62465	0.08022	0.659394	0.07813	0.776368	1.07485e-05	0.000186478	1.36363e-10		MSH3	0
YCR093W	0.588231	0.135938	0.6605	0.071046	0.655246	0.085028	4.40254e-26	1.20019e-16	1.27991e-13	1.38974e-06		CDC39	0
YCR094W	0.330475	0.214347	0.521899	0.051171	0.726036	0.0738035	2.54594e-94	0	1.48741e-62	2.25124e-49		CDC50	0
YCR095C	0.354093	0.164425	0.350766	0.290046	0.357695	0.187727	0.00120349	0.00862807	6.01985e-15	0.0128283			0
YCR095W-A	0.029366	0	0.192672	0.18575	0.0560025	6.05e-05	8.44237e-38	3.93621e-05	2.77213e-115	1
YCR096C	0	0.111967	0.000135556	0.243295	0	0.0484075	1	1	5.82355e-09	5.7549e-33		HMRA2	0
YCR097W	0.142564	0.14203	0.119186	0.30525	0.0781109	0.0824205	5.07918e-05	1.11895e-38	6.97457e-14	7.21595e-29
YCR097W-A	0.19272	0.196353	0.0597427	0.147121	0.1366	0.0800175	1.04365e-58	5.7332e-11	9.81618e-06	3.39227e-39
YCR098C	0.734207	1.01372	0.713019	0.745975	1.26839	0.660664	1.82785e-08	0	8.67869e-30	2.23788e-55		GIT1	1
YCR099C	0.924461	0.309005	0.496519	0.154093	0.673799	0.634276	4.3533e-163	2.58734e-57	1.16265e-18	1.83783e-40			0
YCR100C	0.694205	0.400934	0.661871	0.950534	0.823256	0.471085	3.10224e-11	2.79194e-09	8.05713e-72	0.946422			0
YCR101C	0.158682	0.271908	0.290694	0.125335	0.237594	0.118186	8.76325e-44	1.02487e-16	6.24565e-27	2.65422e-25			0
YCR102C	0.809553	0.260997	1.46599	0.656835	1.68425	0.750425	0	0	9.88809e-75	4.06941e-105			0
YCR102W-A	0.148208	0.107297	0.233955	0.0956375	0.362884	0.1548	9.77276e-08	1.12072e-45	0.764342	3.60633e-16
YCR104W	3.7514	0.178288	3.87949	0.333564	5.08023	0.264655	0.941027	1.32625e-152	4.6149e-26	1.68439e-12		PAU3	1
YCR105W	1.09627	0.118435	1.02275	0.279168	1.17513	0.11107	2.76267e-17	0.416184	1.20245e-31	0.118957			1
YCR106W	0.733264	0.0496855	0.628229	0.080502	0.612326	0.09333	3.3418e-87	1.19123e-118	0.925816	3.16323e-05		RDS1	0
YCR107W	1.28725	0.162318	0.978361	0.360906	1.37607	0.118898	2.1976e-139	0.111303	1.43929e-43	0.350469		AAD3	0
YCR108C	0.659329	3.13242	0.889234	2.68831	0.854831	2.63672	4.3283e-14	1.48119e-13	1.4575e-23	3.54341e-36
YDL248W	0.601692	0.437176	0.446769	0.419029	0.55571	0.403647	4.81948e-91	3.30903e-23	1	0.448		COS7	1
YDL247W-A	0	0	0.0448693	5.45e-05	0	0	3.1413e-13	1	1	1
YDL247W	0	0	0	0	0	0	1	1	1	1			1
YDL246C	0.0322192	0	0.0121059	0	0.0537472	0	3.06137e-33	1.15942e-13	1	1			1
YDL245C	0.122749	0	0.0990579	0	0.162325	0	3.37463e-15	2.29658e-17	1	1		HXT15	0
YDL244W	2.17005	0	2.15966	0	1.79055	0	5.01066e-09	3.01093e-161	1	1		THI13	0
YDL243C	1.29732	0.80986	1.41244	0.394148	1.30107	0.32438	0.00172269	2.12266e-07	1.01493e-87	2.73877e-114		AAD4	0
YDL242W	1.22121	0.463835	2.01706	0.403712	1.50147	0.673874	3.32866e-128	1.79155e-13	0.00308321	6.53328e-22
YDL241W	0.862332	0.0288495	0.975872	0.0244175	0.64703	0	2.26465e-05	2.58847e-27	0.097645	1.78767e-19			0
YDL240C-A	0.0842239	0.574028	0.148669	0.98926	0.0682304	0.914311	4.9965e-05	0.916556	2.01543e-48	4.18317e-36
YDL240W	0.621461	0.366995	0.578159	0.679072	0.599861	0.59966	2.36998e-32	1.18776e-17	3.63493e-46	2.63135e-38		LRG1	0
YDL239C	0.345808	0.449815	0.333439	0.574207	0.290845	0.722479	0.000273407	2.88032e-43	0.00346778	1.5904e-19		ADY3	0
YDL238C	1.20309	0.422432	1.86288	0.231937	2.08289	0.305696	0	0	9.86132e-34	1.53296e-13			1
YDL237W	1.02114	0.15648	1.07966	0.101307	0.857917	0.091872	0.562213	8.83276e-75	1.5895e-10	1.1336e-11			0
YDL236W	0.748554	0.057882	1.22311	0.115688	0.905079	0.197414	4.14258e-169	3.87652e-13	0.0357104	3.03507e-20		PHO13	0
YDL235C	0.471761	0.141324	0.217282	0.207029	0.0759143	0.15826	5.88434e-145	0	0.000495061	0.108826		YPD1	0
YDL234C	0.56542	0.0951905	0.758267	0.330471	0.62474	0.0788455	3.82062e-102	2.47864e-06	3.71043e-61	0.141389		GYP7	1
YDL233W	1.30187	0.103616	1.2897	0.213089	1.50267	0.056399	2.86265e-05	2.12792e-23	2.99577e-45	0.00582427			0
YDL232W	1.60982	0.256462	2.27785	0.335112	2.39068	0.374868	3.7455e-30	2.36952e-39	4.33372e-11	7.9025e-28		OST4	0
YDL231C	0.79112	0	1.06012	0.373595	1.11953	0.101046	4.36609e-222	0	4.91971e-189	2.49057e-56		BRE4	0
YDL230W	1.23204	0.27595	0.923536	0.202922	1.11697	0.181618	2.43657e-131	3.81257e-37	5.4606e-15	7.27799e-22		PTP1	0
YDL229W	1.33374	0.165091	1.39525	0.068534	1.39078	0.139873	0.88352	0.279008	6.73614e-10	0.662978		SSB1	1
YDL228C	1.72017	0.204026	1.98555	0.103805	1.72135	0.102482	9.17484e-15	1.08549e-07	9.10454e-29	1.13665e-17
YDL227C	0.911179	0.517007	0.840524	0.321602	0.99468	0.270572	2.33936e-43	0.344738	1.60942e-28	8.29352e-51		HO	1
YDL226C	0.81382	0.288054	1.47955	0.214803	1.10375	0.129888	0	6.26187e-92	0.00100082	5.92171e-20		GCS1	0
YDL225W	0.607949	0.199866	0.581787	0.0789765	0.608585	0.055881	1.5056e-14	4.77905e-08	3.74162e-22	1.7331e-35		SHS1	0
YDL224C	0.469331	0.179841	0.706248	0.037998	0.71974	0.0851585	1.05592e-169	4.17036e-171	3.16186e-78	7.43583e-33		WHI4	0
YDL223C	1.27507	0.060956	1.70453	0.0442765	1.98055	0.0438775	0	0	0.0910085	0.000270228		HBT1	0
YDL222C	0.888923	0.236228	0.812414	0.524707	1.15384	0.366866	9.83606e-19	3.32375e-58	1.09589e-51	4.31465e-09			1
YDL221W	0.571837	0.120186	1.09411	0.51379	0.988614	0.156859	7.01661e-195	2.50421e-136	7.42316e-118	0.0558053
YDL220C	1.07253	0.100231	1.44644	0.083792	1.51204	0.0600765	4.33949e-263	0	0.766069	0.00458496		CDC13	0
YDL219W	0.0335922	0.210716	0.237573	0.122564	0.278027	0.0858795	2.51829e-196	2.41464e-272	3.86718e-13	3.88088e-29		DTD1	0
YDL218W	2.75063	0.333292	3.31564	0.474969	3.29905	0.220596	1.24207e-67	1.47171e-47	7.80385e-12	2.5387e-11			1
YDL217C	1.24715	0.018445	1.09167	0.435184	1.28023	0.282171	1.65393e-19	0.574112	2.6703e-177	2.23444e-103		TIM22	0
YDL216C	0.679539	0.013181	0.446161	1.3e-05	0.503313	0.0169445	1.51065e-206	3.18057e-135	1.99557e-15	0.00102596		RRI1	0
YDL215C	0.482669	0.864923	0.637398	0.349726	0.521724	0.14105	4.11957e-107	0.285417	3.19819e-119	0		GDH2	1
YDL214C	0.743522	0.0769175	0.931438	0.10539	0.897805	0.246964	5.31217e-73	1.65437e-44	4.68662e-10	3.08165e-45		PRR2	0
YDL213C	1.52528	0.603432	1.27239	0.370836	1.32248	0.234347	1.23368e-78	9.53001e-67	8.63439e-40	1.91117e-123		FYV14	0
YDL212W	0.827506	0.64816	0.677144	0.352996	0.655582	0.343625	6.71396e-37	5.79107e-66	1.54502e-51	6.71473e-55		SHR3	1
YDL211C	1.10642	0.0717155	1.21104	0.081179	1.13299	0.04309	5.8225e-07	0.735478	0.775921	1.85379e-10			0
YDL210W	0.804771	0.258447	0.973827	0.227167	1.08318	0.111533	3.10003e-42	9.3252e-127	0.190989	1.53709e-31		UGA4	1
YDL209C	0.576706	0.231022	0.918285	0.193578	0.600441	0.272496	8.66102e-216	0.89185	0.0105033	0.0100036		CWC2	0
YDL208W	0.279889	0.0796735	0.64706	0.101942	1.01882	0.260752	1.90445e-159	0	3.51563e-05	1.4198e-62		NHP2	0
YDL207W	0.663752	0.048103	0.574598	0.069955	0.732163	0.173884	1.19908e-37	9.352e-07	4.59536e-05	7.54748e-37		GLE1	0
YDL206W	0.451747	0.33544	0.502868	0.207519	0.372928	0.232524	0.0224956	2.12018e-81	9.33619e-12	1.22131e-07			0
YDL205C	1.01908	0.090833	0.663087	0.489759	0.843929	0.133327	1.08613e-189	2.16641e-56	4.53755e-149	2.66331e-14		HEM3	0
YDL204W	1.38671	0.388952	1.70931	0.467717	1.61626	0.379084	1.96455e-53	5.3109e-27	6.71184e-06	0.00107172			1
YDL203C	0.994646	0.084994	0.970049	0.285273	0.835558	0.256319	6.74718e-17	3.39197e-117	1.22865e-55	4.32715e-41			0
YDL202W	0.891092	0.288325	0.558765	0.136336	0.91722	0.0739995	8.00025e-166	0.0770191	1.04629e-56	9.14144e-118		MRPL11	0
YDL201W	0.895173	0.348822	0.811907	0.166387	0.860979	0.146402	1.13987e-29	1.83088e-08	2.32762e-47	1.14509e-69		TRM8	0
YDL200C	0.59746	0.373378	0.619256	0.500494	0.68844	0.298956	0.41336	4.85731e-06	8.94502e-12	0.000288794		MGT1	0
YDL199C	0.795369	0.0889025	0.845557	0.0935035	0.873111	0.043713	0.481982	3.42687e-06	0.975106	7.91019e-11			0
YDL198C	0.361959	2.85e-05	0.594243	0.126869	0.636696	0.0162365	1.84587e-101	8.95992e-136	4.80985e-72	3.75377e-07		YHM1	1
YDL197C	1.07599	0.778019	1.05727	0.523161	1.47537	0.56653	8.58205e-12	2.1921e-171	1.54961e-31	3.12226e-20		ASF2	0
YDL196W	0.689182	0.807969	0.348141	0.553787	1.08264	0.590262	4.43724e-119	3.84943e-47	2.36225e-30	6.74614e-21
YDL195W	0.925947	1.56198	1.18726	1.38881	1.54178	1.46904	1.73501e-208	0	6.9061e-12	0.000127528		SEC31	0
YDL194W	1.0045	0.885451	0.995907	0.189073	1.07694	0.392493	1.03531e-10	0.00875818	2.04613e-231	9.40351e-102		SNF3	0
YDL193W	0.715817	0.000172	0.498386	0.000494	0.550294	0.000139	1.661e-127	3.29177e-72	1	1			0
YDL192W	1.03613	0	1.20499	0	1.14569	2e-05	2.67497e-05	0.754414	1	1		ARF1	0
YDL191W	0.320766	0.001154	0.340889	0.0082565	0.22114	0.019116	0.176643	1.22492e-45	2.56264e-05	9.37e-10		RPL35A	0
YDL190C	0.557183	0.378379	0.811658	0.585955	0.937866	0.51482	7.36126e-253	0	4.85995e-15	0.0981089		UFD2	0
YDL189W	0.532183	0.622751	0.642467	1.05391	0.655052	0.493715	5.0105e-25	5.43502e-28	8.71216e-42	7.56709e-13			0
YDL188C	0.982684	0.894277	1.00393	1.39621	1.07928	1.82038	0.141868	5.0144e-06	5.65343e-70	2.86413e-159		PPH22	0
YDL187C	0.783465	1.25109	0.577964	0.928056	0.497276	1.20677	6.28216e-37	7.52778e-91	2.55523e-26	3.15422e-06
YDL186W	1.59188	0.0640385	1.40067	0.114521	1.17666	0.0244125	1.68195e-54	9.8406e-205	0.665883	2.05321e-29			0
YDL185C-A	0.280395	2.52364	0.139534	2.19834	0.23963	3.60163	3.09417e-21	0.00115666	2.73855e-13	2.75929e-65
YDL185W	0.982147	9.3e-05	1.19678	0.000152	1.38592	0.000764	1.29474e-110	0	0.067292	0.121053		TFP1	0
YDL184C	0	0	0.367159	0.0096105	0.695894	0.111453	9.24159e-79	1.97547e-165	1.10865e-10	8.88951e-63		RPL41A	0
YDL183C	0.449915	0.173703	0.36234	0.493258	0.431973	0.400529	1.66676e-32	1.23491e-05	1.3299e-53	7.57956e-27			0
YDL182W	1.43112	0	1.90103	0.0739775	2.40385	0.17446	2.75666e-137	0	1.30672e-37	1.70081e-93		LYS20	1
YDL181W	1.59656	0.389481	1.14798	0.437785	1.46013	0.517484	1.48077e-69	2.97604e-10	0.0617588	1.54261e-05		INH1	0
YDL180W	0.668914	0.0177955	1.21264	0.266926	1.18658	0.0443915	0	0	2.4771e-122	6.15657e-06			0
YDL179W	0.693788	1.23544	1.16875	0.952924	1.09194	1.30343	5.90459e-223	7.64713e-146	2.24101e-27	0.0469937		PCL9	1
YDL178W	0.561725	0.121467	0.666583	0.053027	0.782235	0.0618685	1.2564e-18	9.39657e-111	1.37117e-11	2.08391e-13		DLD2	0
YDL177C	1.39974	0	1.30664	0.163161	1.57753	0.0165245	9.76145e-13	0.00133877	3.5695e-92	2.17505e-09			0
YDL176W	0.564685	0.0235515	0.768229	0.319562	0.62219	0.139207	7.41658e-112	0.000580553	1.11386e-179	1.47433e-79			0
YDL175C	0.724343	0.382825	0.58819	0.250933	0.589206	0.175883	4.11209e-64	3.95245e-77	2.00049e-14	7.7402e-44		AIR2	0
YDL174C	1.80233	0.182245	2.19699	0.367141	2.74467	0.268325	2.22198e-82	0	1.34223e-28	1.37932e-09		DLD1	1
YDL173W	1.27684	2.15757	1.75485	2.16452	1.86506	2.35281	9.95293e-112	1.861e-172	0.00670959	0.00906306			0
YDL172C	0.725512	0.20728	0.976957	0.248399	1.31136	0.307043	1.17839e-40	5.06988e-172	0.371137	4.93336e-08
YDL171C	1.14647	0.22529	1.45773	0.344674	1.3812	0.29303	0	2.23378e-163	9.17126e-14	1.50715e-05		GLT1	0
YDL170W	0.711753	0.0696885	0.918268	0.048067	0.971628	0.075042	3.02682e-82	9.05e-124	0.747144	0.24976		UGA3	0
YDL169C	0.854164	0.112255	1.08836	0.081414	1.00489	0.08966	8.53028e-32	2.46853e-13	9.28929e-11	0.00616222		UGX2	0
YDL168W	1.18431	0.0976635	1.47799	0.0590525	1.27361	0.151325	3.59899e-50	0.00609776	3.53988e-14	0.11184		SFA1	0
YDL167C	0.909642	0.156122	0.910211	0.304045	0.898099	0.226449	2.52992e-10	4.2755e-17	7.53166e-17	0.0172199		NRP1	0
YDL166C	0.921515	0.041097	1.23204	0.05005	1.27812	0.0515	3.3285e-37	6.00655e-61	0.268045	0.894532		FAP7	0
YDL165W	0.577116	0.043014	0.262787	0.052536	0.536728	0.053572	3.16987e-212	2.16053e-12	0.252544	0.946944		CDC36	0
YDL164C	0.810239	0.472692	1.09505	0.411583	0.830456	0.733395	1.57042e-162	0.0792281	0.129364	4.11342e-16		CDC9	0
YDL163W	0.73846	1.48516	0.966315	1.42532	0.860317	1.33558	9.85293e-25	4.93366e-10	0.000428967	7.98608e-09
YDL162C	1.01491	1.51731	0.528054	1.25624	1.19393	1.6409	6.3926e-171	0.000182482	7.75591e-19	0.658846
YDL161W	1.56958	1.01776	1.96514	0.531404	2.09064	1.08531	1.7674e-74	1.15623e-157	5.1615e-89	0.925079		ENT1	0
YDL160C-A	0.331772	0	0.909292	0.0047075	0.319352	0	2.93884e-133	0.00125379	3.13685e-09	0.0260537
YDL160C	0.890938	0.301171	0.900688	0.0375585	0.934387	0.124479	4.47498e-05	0.479988	3.28838e-136	2.88958e-44		DHH1	0
YDL159W-A	0.196804	0.297826	0.0308591	0.0374095	0	0.122551	6.9488e-35	3.17641e-108	1.89016e-133	6.04422e-44
YDL159W	0.709596	0.321209	0.700675	0.154253	0.830784	0.182216	5.71444e-08	8.48195e-20	3.07507e-20	5.42906e-17		STE7	0
YDL159C-B	0.375981	0.222458	0.437599	0.121101	0.731976	0.145439	0.415228	2.07697e-35	2.24505e-18	1.71721e-10
YDL158C	0.289333	0	0.250577	0.328502	0.110727	0.01611	3.87808e-06	1.04266e-81	6.57366e-191	6.75219e-15
YDL157C	0.122221	0.074195	0.591813	0.145465	0.5692	0.205178	9.23985e-253	2.22525e-239	8.31304e-15	6.68832e-36			0
YDL156W	1.31173	0.0006815	1.34064	0.058531	1.52282	0.045425	0.00875443	4.06524e-39	3.25491e-41	5.12691e-29			0
YDL155W	1.03171	0.0100355	1.18456	0.0092235	1.41896	0.0183445	5.6255e-13	2.4163e-142	0.189148	0.00563572		CLB3	0
YDL154W	0.47725	0.172141	0.571026	0.187757	0.439849	0.48688	4.75064e-19	1.74163e-44	0.822036	2.85614e-73		MSH5	0
YDL153C	0.820787	0.034262	0.842216	0.0597205	0.727612	0.001906	0.926009	3.46445e-49	0.893838	2.48704e-25		SAS10	0
YDL152W	0.511044	0.464217	0.473533	0.385742	0.172452	0.280382	0.000443428	1.73452e-211	0.570097	3.10618e-33
YDL151C	0.477476	0.755927	0.923515	1.50158	1.0235	1.53421	1.63242e-143	1.88215e-215	4.19345e-91	7.00794e-110		FYV3
YDL150W	0.561078	6.5e-06	0.882996	0.002426	1.04721	0.0089805	2.80399e-141	0	1	2.13162e-07		RPC53	0
YDL149W	0.54885	2e-06	0.742984	0.082422	0.559589	0.102356	1.10393e-164	0.000127212	1.82245e-50	6.0327e-73		APG9	0
YDL148C	0.629294	0.212734	0.523816	0.0563835	0.662315	0.0935595	6.26496e-95	0.216326	3.19339e-56	2.44875e-45		NOP14	0
YDL147W	0.375602	0.460491	0.591767	0.228325	0.479528	0.171141	5.02897e-130	7.20655e-25	1.76292e-32	3.07954e-83		RPN5	0
YDL146W	0.453655	0	0.65344	6.5e-05	0.634575	0	1.13351e-82	2.33055e-79	1	1			0
YDL145C	1.08927	0.313417	1.15366	0.522883	1.33561	0.453971	0.00475293	4.66966e-144	1.93571e-24	5.90031e-14		COP1	0
YDL144C	1.58519	0.345061	1.92133	0.51398	2.21472	0.336349	7.30176e-54	5.86785e-208	0.000130093	0.918299			0
YDL143W	1.35999	0.345869	1.35556	0.495455	1.73757	0.432565	1.51903e-14	1.82324e-99	0.00322063	9.6578e-09		CCT4	0
YDL142C	0.405307	0.0826795	0.465319	0.224554	0.644668	0.196375	4.70804e-07	3.02262e-102	4.39547e-42	1.79632e-39		CRD1	0
YDL141W	1.37845	1.5e-06	1.33247	0.139867	1.41967	0.364465	9.63321e-16	0.561189	5.7343e-73	9.33122e-244		BPL1	0
YDL140C	1.17329	0.0016045	1.27246	0.126806	1.36397	0.105227	5.62365e-11	5.97127e-89	1.14658e-76	5.57314e-67		RPO21	0
YDL139C	0.510018	0.0628165	0.539475	0	0.979295	0.0656065	0.672406	2.75162e-219	8.26972e-35	4.62075e-07		SCM3	0
YDL138W	0.916519	0.04454	1.21924	0.508068	1.43285	0.230414	2.97672e-156	0	7.58364e-192	2.01851e-66		RGT2	0
YDL137W	0.996397	0.538466	1.22083	0.326631	1.27607	0.287373	1.17392e-24	2.32848e-46	3.72585e-42	1.97905e-54		ARF2	0
YDL136W	0.281592	0.009227	0.345798	0.01435	0.272927	0.032782	0.000275791	7.47918e-06	0.0439044	0.023273		RPL35B	0
YDL135C	0.690025	0	0.509176	0.208465	0.678129	0.0472065	2.25555e-54	0.00111644	1.7407e-117	3.40341e-29		RDI1	0
YDL134C	0.960941	0.101839	1.17343	0.045084	1.22969	0.043706	5.86576e-33	1.06174e-54	3.52218e-15	2.6868e-14		PPH21	0
YDL133C-A	0	0	0.148097	0.0039175	0.396015	0.006682	5.96942e-33	2.58988e-95	0.006338	0.0284385
YDL133W	0.717282	0.174004	0.863875	0.107839	0.728305	0.083059	5.39937e-33	0.0197228	2.49564e-07	1.39408e-19			0
YDL132W	0.587394	0.355555	0.679261	0.245806	0.801288	0.489351	1.99958e-19	6.71083e-143	5.34386e-14	4.75781e-17		CDC53	0
YDL131W	1.30731	0.0947365	1.93543	0.067632	1.97877	0.10145	5.44847e-296	0	0.0196943	0.0687606		LYS21	1
YDL130W-A	0.514075	0.066735	1.34892	0.282301	0.405126	0.102826	1.85643e-185	5.49374e-18	3.50646e-50	0.000152828		STF1	0
YDL130W	1.27028	0.00998	1.74141	0.253585	1.0609	0.062277	2.4775e-78	3.31857e-58	1.83221e-104	2.20892e-16		RPP1B	0
YDL129W	0.940752	0.897535	1.09629	0.736492	1.13024	0.502829	4.10721e-12	8.0328e-21	4.55385e-16	9.53241e-89			0
YDL128W	1.2453	0.094698	1.24206	0.097749	1.69401	0.0376395	2.47281e-05	4.70927e-136	0.10543	1.77451e-13		VCX1	0
YDL127W	0.584473	0.20555	0.543024	0.416119	0.774531	0.583821	3.37612e-13	4.91261e-46	2.35687e-39	3.01771e-106		PCL2	1
YDL126C	1.19164	0.242959	1.4592	0.237563	1.44518	0.126273	3.77877e-99	4.10923e-80	0.954375	7.6566e-22		CDC48	0
YDL125C	1.13471	0.115177	1.60772	0.287656	1.66523	0.373671	5.20218e-76	5.95034e-107	8.18808e-39	1.31688e-61		HNT1	0
YDL124W	0.93621	0.0028955	0.966557	0.0402465	0.953634	0.113661	0.0121163	0.000656222	1.2582e-20	3.03332e-78			1
YDL123W	1.3114	0.361745	1.25217	0.478058	1.24904	0.411006	3.08853e-06	1.79399e-08	2.43433e-11	0.698957		SNA4	1
YDL122W	0.75112	0	0.666485	0.0689845	0.796184	0	1.58158e-68	0.126359	3.73833e-36	1		UBP1	0
YDL121C	0.395165	0.0173565	0.511828	0.140506	0.847249	0.0793045	9.30091e-09	2.97009e-152	1.74255e-53	1.60462e-24			0
YDL120W	0.615345	0.001679	0.868521	0.097801	0.913947	0.0676465	1.41133e-34	8.06257e-45	2.65842e-63	3.97966e-43		YFH1	0
YDL119C	0.411552	0.792723	0.778722	0.415921	0.724166	0.6859	1.40196e-187	2.65268e-161	8.57299e-77	1.56275e-06			0
YDL118W	0.990993	0.321149	1.25529	0.667238	1.26865	0.575103	2.47736e-10	5.02349e-18	7.66555e-59	8.05116e-35			1
YDL117W	0.598194	0.088782	0.699794	0.09249	0.720171	0.0637425	6.86696e-23	6.65374e-40	0.805614	0.0516157		CYK3	0
YDL116W	0.584725	0.057657	0.572678	0.135546	0.485597	0.002534	5.97658e-12	4.63551e-114	2.35702e-08	1.83049e-50		NUP84	0
YDL115C	0.631007	0.760333	0.52655	0.679721	0.602878	0.525814	6.77588e-41	5.00867e-08	0.000115051	9.15963e-31		IWR1	0
YDL114W-A	0.400688	1.38887	0.565908	0.759146	0.321456	1.46762	3.88769e-06	0.000761842	1.21107e-98	0.302947
YDL114W	0.793881	0.317495	1.01256	0.376101	0.566786	0.396052	8.84837e-28	9.78902e-148	0.00161801	8.59621e-06			0
YDL113C	0.512699	0.22019	0.6161	0.350464	0.584166	0.250279	1.66183e-18	0.000312786	4.65172e-19	0.0294376			0
YDL112W	0.629747	0.220765	0.526476	0.067666	0.680011	0.192502	3.13827e-139	0.000873349	8.06356e-44	0.00920472		TRM3	0
YDL111C	0.929862	0.424225	0.770602	0.369592	0.636092	0.279176	1.67888e-36	7.41904e-146	3.04428e-05	4.19264e-27		RRP42	0
YDL110C	1.44583	0.129576	1.60158	0.143908	2.77865	0.124575	0.0760249	0	3.25688e-05	0.000588494			1
YDL109C	1.17009	0.306808	1.33661	0.487098	1.3884	0.492351	1.12419e-24	1.23877e-63	1.45878e-08	1.97987e-21			0
YDL108W	0.825712	0.213595	0.875956	0.025839	0.930952	0.0137945	0.652123	8.03378e-08	1.87113e-109	5.65259e-156		KIN28	0
YDL107W	0.149292	0.139159	0.357012	0.221772	0.243293	0.195922	3.34069e-174	9.52788e-37	4.71023e-09	5.90774e-06		MSS2	0
YDL106C	1.1362	1.12199	1.19966	1.04614	1.075	0.89141	0.0837834	3.52836e-16	0.000781907	1.39042e-19		PHO2	0
YDL105W	0.691499	0.229475	0.826392	0.216752	0.816993	0.397543	6.4124e-17	4.081e-16	0.631429	1.41748e-19		QRI2	0
YDL104C	0.598774	0.00188	0.953892	0.000141	0.809386	0.0329135	6.02998e-200	3.35446e-72	1	1.09136e-23		QRI7	0
YDL103C	1.32963	0.504039	1.05583	0.401222	0.774069	0.70357	2.47441e-175	0	3.81089e-13	7.39747e-14		QRI1	0
YDL102W	0.806186	0.247161	0.936444	0.108074	0.91609	0.261848	7.00479e-47	1.15187e-30	3.92795e-34	0.0362573		CDC2	0
YDL101C	0.560598	0.168673	0.539665	0.010503	0.759076	0.0668885	2.24457e-11	7.92062e-91	2.78074e-96	5.8385e-20		DUN1	0
YDL100C	1.48018	0.215026	1.32674	0.075354	0.985924	0.283268	4.9151e-46	0	3.98433e-29	2.28025e-06		ARR4	0
YDL099W	0.772211	0.246404	0.609048	0.085541	0.810703	0.2589	9.56701e-87	0.711966	1.66226e-33	0.407341			0
YDL098C	0.526885	0.156585	0.627371	0.415934	0.59637	0.269377	7.02939e-08	0.0213306	2.37064e-56	1.58428e-11		SNU23	0
YDL097C	0.972891	0.088163	1.59926	0.237146	1.96673	0.288733	0	0	7.05744e-22	2.05325e-41		RPN6	1
YDL096C	0.528107	0.396641	1.8888	1.34453	2.86496	2.4527	0	0	3.61584e-242	0
YDL095W	0.945365	0.050919	1.3941	0.201223	1.76697	0.643803	0	0	3.65727e-37	3.35743e-262		PMT1	0
YDL094C	0.124026	0.688929	0.211428	0.82247	0.170167	0.417903	4.37467e-25	2.50168e-12	0.00819848	1.47666e-57
YDL093W	0.498608	0.063032	0.864591	0.0431915	0.811828	0.0294055	0	0	0.0282799	0.000124971		PMT5	0
YDL092W	0.342385	0.518001	0.378039	0.316919	0.517376	0.298519	0.521049	1.58561e-19	1.2953e-20	4.78231e-40		SRP14	0
YDL091C	0.609018	0.104327	0.486009	0.0897095	0.672845	0.333817	9.31512e-50	0.0142958	0.0350227	2.96795e-57			0
YDL090C	0.762076	0.18208	0.868669	0.35017	1.13079	0.379532	2.27048e-09	1.29198e-172	2.08368e-30	1.04717e-38		RAM1	0
YDL089W	0.290941	0.230489	0.426736	0.288388	0.426065	0.448248	2.78409e-57	1.12603e-61	0.00814132	2.28e-33			0
YDL088C	0.944063	0.0765875	0.953148	0.0638675	1.25821	0.0003705	0.0342921	1.58138e-149	0.327	2.02914e-24		ASM4	0
YDL087C	1.23569	2.20563	1.27918	1.3207	2.03103	1.69083	0.0938904	3.66288e-302	1.64324e-79	9.45487e-24		LUC7	0
YDL086W	1.8648	2.37886	1.48258	1.0979	1.99557	1.56341	5.05659e-126	0.520121	2.08612e-248	1.11709e-111			0
YDL086C-A	1.81577	1.68433	1.23502	2.0329	1.86269	1.70722	3.44197e-158	3.14142e-05	1.84642e-08	0.131889
YDL085C-A	1.03846	0.244878	1.43764	0.349451	1.5588	0.307867	2.85057e-29	1.07715e-42	9.52609e-09	0.00478671			0
YDL085W	1.36762	0.646819	1.39811	2.37898	1.34916	2.09365	0.00213437	1.06334e-18	0	0		NDE2	1
YDL084W	1.03481	0.178709	0.899176	0.304649	0.857928	0.271186	1.2499e-55	1.19116e-100	9.90327e-20	4.02948e-10		SUB2	0
YDL083C	0.69531	0.008197	0.758534	0.0436565	1.02611	0.0162445	0.709274	1.26348e-85	0.0893455	0.855102		RPS16B	0
YDL082W	1.18546	0.141861	1.52356	0.164891	1.31376	0.199965	7.85089e-74	7.92608e-11	0.00592553	9.61331e-07		RPL13A	0
YDL081C	1.00928	0.115655	1.97448	0.122019	1.34719	0.042641	2.00831e-182	7.73517e-24	0.0552589	5.18137e-25		RPP1A	0
YDL080C	1.14998	0.274265	1.11009	0.238009	1.39966	0.381628	3.16923e-19	6.01937e-56	0.00751432	3.39759e-08		THI3	0
YDL079C	1.01183	0.379278	1.05824	0.590821	1.00838	1.13523	0.78285	1.1614e-06	5.76093e-19	9.38221e-173		MRK1	1
YDL078C	0.800691	0.282822	1.05493	0.655106	1.24741	0.644677	1.28415e-58	1.60936e-206	1.06368e-47	4.15118e-49		MDH3	1
YDL077C	0.450611	1.0719	0.486287	1.66885	0.499919	0.920786	0.000864176	7.68293e-08	1.88555e-48	2.73854e-12		VAM6	0
YDL076C	0.489449	0.671123	0.578022	0.311551	0.534273	0.211693	2.96351e-09	0.0603742	1.14235e-59	1.57034e-118			0
YDL075W	0.374536	0	0.425804	0.0137875	0.503088	0.018708	0.35866	5.02286e-17	2.51925e-06	9.39087e-16		RPL31A	0
YDL074C	0.585809	0.377528	0.585963	0.231173	0.624254	0.190561	0.0020861	0.000319704	8.04796e-25	4.48577e-49		BRE1	0
YDL073W	0.434988	0.232278	0.518832	0.233613	0.421245	0.413463	8.64895e-21	8.09119e-23	0.85365	1.95901e-27			0
YDL072C	1.05563	0.15043	0.976382	0.0842445	1.3453	0.0263565	1.17175e-06	9.32457e-40	4.6185e-17	3.43666e-77			0
YDL071C	0.178535	2.41949	0.473455	2.63195	0.713086	2.3596	9.25664e-96	3.60315e-277	0.0053916	0.0328735			0
YDL070W	0.577466	0.0928145	0.6579	0.389537	0.656702	0.485364	5.73108e-11	7.51092e-08	4.11012e-73	3.20152e-133		BDF2	1
YDL069C	0.218487	0.0007135	0.324862	0.293906	0.608413	0.229062	2.39977e-32	5.11187e-285	9.72296e-170	3.11046e-141		CBS1	0
YDL068W	0.387625	0.056185	0.333991	0.401624	0.905146	0.449617	6.94899e-09	1.18426e-140	9.41575e-138	9.72642e-153
YDL067C	0.764696	0.242137	1.25703	0.422724	1.25303	0.34288	1.92141e-52	6.73425e-53	1.54559e-26	1.05636e-10		COX9	1
YDL066W	1.23686	0.659227	1.64348	0.384731	1.63701	0.782805	1.26787e-110	8.3094e-101	4.84394e-53	0.00552395		IDP1	0
YDL065C	0.614306	0.360362	0.534807	0.487443	0.593415	0.353285	5.07066e-27	0.00706257	7.95172e-05	0.000656466		PEX19	0
YDL064W	0.440689	0.460124	0.644001	0.34497	0.520789	0.29411	7.34923e-42	2.29932e-10	2.15675e-13	1.38398e-34		UBC9	0
YDL063C	0.669298	0.176037	0.597093	0.133453	0.691355	0.087388	3.89722e-33	0.0135612	0.208009	2.06226e-19			0
YDL062W	0.83252	0.876409	0.764381	1.24028	0.645702	0.824423	0.0152705	8.19885e-31	3.20167e-23	3.55756e-05
YDL061C	0.562666	0.04453	0.581087	3.55e-05	0.653909	0.0755365	0.495509	1.74994e-08	2.19544e-27	6.30419e-08		RPS29B	0
YDL060W	1.20678	0.16628	1.36005	0.445715	1.43434	0.261642	1.18005e-18	1.34977e-60	5.78192e-40	9.96004e-08		TSR1	0
YDL059C	0.696971	0.036404	0.986297	0.280172	1.30691	0.280447	5.54282e-69	6.49927e-294	7.34704e-90	6.68282e-92		RAD59	0
YDL058W	0.573931	0.188907	0.593259	0.148585	0.614105	0.347652	0.2259	0.00904913	0.262435	4.77093e-32		USO1	0
YDL057W	0.702634	0	1.3065	0	1.26598	0.0447675	0	2.78145e-293	1	2.33021e-26			0
YDL056W	0.651483	0.720416	0.967213	0.601481	0.927508	0.326693	0	2.44903e-222	1.8933e-07	3.98213e-101		MBP1	0
YDL055C	1.10075	0.333711	1.35493	0.0774795	1.6292	0.0120895	5.21733e-43	1.58452e-214	1.03693e-62	9.16065e-166		PSA1	1
YDL054C	0.873702	0.488407	1.02453	0.745592	1.13427	0.528826	2.60984e-30	1.52779e-103	1.90057e-25	0.284996		MCH1	0
YDL053C	0.805719	0.032079	0.976836	0.0287685	1.17466	0.079243	1.93181e-20	2.42812e-85	0.00211852	6.53483e-18			0
YDL052C	1.03225	0.424685	0.77389	0.082861	0.945729	0.163865	1.8162e-106	1.28545e-18	1.08925e-111	1.0395e-59		SLC1	0
YDL051W	0.780768	0.019773	1.09446	0.101666	0.88716	0.072652	1.17754e-75	9.18813e-06	2.65446e-34	6.32665e-16		LHP1	0
YDL050C	0.244938	0.026481	0.234416	0.006746	0.491235	0.0364055	0.157699	3.17014e-61	5.13443e-07	0.000560079			0
YDL049C	1.21464	0	1.37061	0.0908075	1.65189	0	8.31869e-11	1.10243e-104	1.96297e-43	1		KNH1	0
YDL048C	1.38148	0.827636	1.45406	0.094218	1.70799	0.420511	0.519511	2.77534e-73	0	5.26864e-83		STP4	1
YDL047W	1.02685	0.03521	1.0362	0.0123475	1.4134	0.180813	0.00115951	2.11821e-94	4.03713e-05	5.59815e-70		SIT4	0
YDL046W	0.976921	0.317529	1.50582	0.260068	0.825223	0.151446	1.83004e-102	6.40696e-36	0.000612364	3.14642e-37			1
YDL045W-A	0.236078	0	0.406016	0.0737255	0.653123	0.0271055	5.89534e-35	3.85435e-150	3.64337e-35	9.34408e-18		MRP10	0
YDL045C	0.444429	0.143005	0.388237	0.505367	0.589369	0.141727	3.9615e-28	6.74171e-31	8.33329e-87	0.0735843		FAD1	0
YDL044C	0.710093	0.117119	0.645264	0.169808	0.630654	0.120539	4.05552e-23	6.86356e-36	0.00973973	1		MTF2	0
YDL043C	0.589423	0.128411	0.606591	0.0167645	0.469017	0.0468865	0.350665	3.87772e-53	4.13997e-69	4.58236e-30		PRP11	0
YDL042C	0.666715	0.185723	0.842582	0.119426	0.938571	0.181864	6.06388e-53	4.89444e-144	1.14817e-10	0.715725		SIR2	0
YDL041W	0.877611	1.00264	1.48352	0.696094	1.92122	0.918911	2.98473e-105	2.46394e-296	9.57295e-25	0.000152606		KRE26
YDL040C	0.571147	0.183273	0.714945	0.137344	0.619085	0.0673785	1.13408e-55	0.176459	2.00025e-16	1.09654e-43		NAT1	0
YDL039C	2.74029	3.85891	3.19182	2.95926	3.08321	3.17447	5.57303e-88	1.08253e-24	4.51503e-74	8.38794e-39		PRM7	0
YDL037C	1.83654	0.711328	1.89404	1.61515	1.70261	1.15366	0.893841	2.45145e-40	2.88284e-139	2.1026e-45			0
YDL036C	0.634091	0.131891	0.516775	0.080427	0.619257	0.095516	3.02832e-49	2.98754e-10	1.01915e-09	0.00134754			0
YDL035C	0.567509	0.403543	0.745541	0.519946	0.76319	0.338294	1.55178e-120	3.13905e-169	0.000144932	0.000113722		GPR1	1
YDL034W	0.534872	0.153263	1.37676	0.378078	1.08245	0.28143	4.06667e-266	1.8034e-173	2.14233e-34	2.63579e-25
YDL033C	1.24514	0.0743005	1.50224	0.10752	1.82593	0.279825	6.23185e-40	3.77329e-255	9.76852e-07	2.51389e-68			0
YDL032W	1.07311	1.18459	1.01232	2.16552	2.07555	1.44522	0.019207	8.83973e-199	3.38403e-99	2.07401e-05
YDL031W	0.661046	0.0429965	0.835002	0.200563	0.827269	0.082816	5.52556e-90	1.137e-79	5.99926e-62	5.41231e-22		DBP10	0
YDL030W	0.661072	0.111907	0.774733	0.245628	0.710614	0.0750265	6.22202e-14	0.55108	4.29501e-21	0.00398113		PRP9	0
YDL029W	1.25045	0.075575	1.17796	0.0596	1.39197	0.093735	1.11229e-16	4.36358e-06	2.3487e-09	0.793151		ARP2	0
YDL028C	0.808956	0.0844205	0.546842	0.179627	0.681188	0.207373	0	3.01235e-120	0.345441	0.00187774		MPS1	0
YDL027C	0.392083	0.193951	0.454901	0.114976	0.467787	0.316754	4.05809e-12	1.87919e-14	7.8694e-12	9.61844e-15			0
YDL026W	0.524573	0.132373	0.520451	0.099819	1.00832	0.193599	0.0743313	1.5899e-103	0.00485239	0.000159339
YDL025C	0.886564	0.199444	1.08273	0.246493	0.963533	0.216807	3.66248e-40	0.074521	2.46981e-08	0.0755326			0
YDL025W-A	1.79601	0.318325	1.55787	0.180984	1.24441	0.128611	4.21744e-08	1.43657e-33	1.63243e-23	2.35251e-48
YDL024C	1.31959	0.600625	1.30623	0.799161	1.37106	0.904361	3.03196e-11	0.129435	2.12622e-12	7.36215e-22		DIA3	0
YDL022C-A	0.47687	0.129712	0.664049	0.131965	0.748651	0.418528	1.62005e-16	5.27288e-25	0.000317797	8.68416e-66
YDL023C	0.866292	2.01165	0.61253	2.32589	0.718592	2.16137	1.53526e-35	1.40197e-12	0.000341559	0.268032
YDL022W	1.82804	0.022547	1.8814	0.0084615	2.02708	0.0076865	0.0291274	2.42885e-12	9.59832e-05	0.000113589		GPD1	1
YDL021W	0.560504	0.034819	0.622547	0.021669	0.631812	0.138867	0.0302275	0.000234633	0.0377989	1.42044e-37		GPM2	1
YDL020C	0.63549	0.126138	0.772467	0.0871555	1.23494	0.0947675	9.98922e-44	0	6.52024e-05	0.0091144		RPN4	1
YDL019C	1.08549	0.138093	1.32006	0.120888	1.14584	0.268926	1.36575e-134	0.145469	0.0221539	2.36699e-21		OSH2	0
YDL018C	0.801692	0.053533	1.16891	0.257507	0.913317	0.475033	2.93695e-69	0.00246208	9.66547e-77	3.72804e-169		ERP3	0
YDL017W	0.613642	0.112245	0.638132	0.0638545	0.6984	0.271782	1	1.06928e-09	1.64139e-09	6.97202e-41		CDC7	0
YDL016C	0.222595	0.469853	0.552829	0.831709	0.646177	0.98898	2.85696e-95	3.19826e-133	1.40733e-43	2.76289e-87
YDL015C	0.306911	0	0.289467	0	0.57217	6.15e-05	0.000727847	1.07561e-145	1	0.0763783		TSC13	0
YDL014W	1.07203	0.148254	1.84502	0.0152585	1.66425	0.0970305	0	8.61437e-246	2.64134e-103	2.69144e-10		NOP1	0
YDL013W	1.26301	1.29234	1.51549	0.980068	1.39899	0.477815	7.55125e-47	0.00044737	6.49387e-36	5.59611e-242		HEX3	0
YDL012C	1.21982	0.647691	2.90937	0.515997	2.85388	0.924065	0	0	1.49055e-15	2.33689e-09			1
YDL011C	0.166265	0.474563	0.265221	0.219769	0.516306	0.63285	2.06363e-20	3.98759e-124	3.48221e-48	1.20732e-10
YDL010W	0.290783	0.044056	0.256479	0.008794	0.669646	0.0435755	1.4684e-05	2.70285e-217	9.18825e-05	0.218645			0
YDL009C	0.609338	0.101902	0.369963	0.141728	0.48573	0.228446	2.20749e-62	3.50713e-14	0.28963	2.24461e-07
YDL008W	1.34566	0.10243	1.99605	0.138796	2.56485	0.222837	2.38673e-110	0	0.438616	1.53913e-06		APC11	0
YDL007C-A	0.229348	0.12364	0.218134	0.421646	0.0641484	0.164588	0.9955	4.82787e-86	8.00617e-75	4.20133e-06
YDL007W	1.08337	0	0.880281	0.0129605	1.04278	0.17189	1.02094e-78	2.88369e-10	6.11759e-19	2.98143e-97		RPT2	0
YDL006W	0.827116	0.214334	1.31721	0.085144	1.32558	0.144595	6.05418e-151	5.1708e-166	2.11496e-32	1.39728e-13		PTC1	0
YDL005C	0.815203	0.14888	1.25484	0.142572	1.52581	0.273607	1.52841e-216	0	0.095995	1.21409e-19		MED2	0
YDL004W	1.46737	0.461825	1.31565	0.178702	1.26333	0.150161	4.33654e-19	7.11544e-41	1.01299e-57	2.67847e-87		ATP16	0
YDL003W	0.705346	0.105542	0.772042	0.074517	0.91902	0.179396	0.000116916	1.64671e-93	0.000533199	2.68046e-09		MCD1	1
YDL002C	0.829033	0.0364295	0.480843	0	0.869686	0.108249	3.39657e-152	0.631656	9.78667e-26	6.98946e-19		NHP10	0
YDL001W	0.602665	1.35e-05	0.751369	0.040837	0.769642	0.0668315	3.62487e-21	1.31643e-24	2.86409e-24	2.90654e-40			0
YDR001C	1.05221	0.122393	1.07003	0.376501	1.29554	0.179303	0.00441224	6.38507e-79	8.13586e-48	0.00134471		NTH1	1
YDR002W	0.579023	0.0050725	0.648083	0.0293545	1.12444	0.193539	0.0389566	7.89822e-205	1.37645e-13	1.64876e-105		YRB1	1
YDR003W	1.35452	0	0.995563	0.104139	0.911	0.0811915	7.01487e-108	1.69889e-199	7.37705e-70	3.96126e-41			0
YDR003W-A	0.238793	2.033	0.571436	1.49553	0.306011	1.48665	6.01237e-29	0.0545355	4.09216e-59	1.10315e-77
YDR004W	0.460268	0.183469	0.629606	0.486701	0.594382	0.254738	3.27018e-65	1.13712e-58	4.83146e-83	1.54725e-10		RAD57	0
YDR005C	0.328065	0.132439	0.441057	0.287796	0.409281	0.427596	2.04488e-37	2.0057e-21	5.21847e-24	1.64403e-74		MAF1	1
YDR006C	0.885149	0.266307	0.969097	0.104942	1.04933	0.273398	2.00978e-11	4.24288e-47	1.43406e-55	0.0291444		SOK1	0
YDR007W	1.56252	0.451093	1.60259	0.47426	1.38075	0.430538	0.00499846	3.60923e-46	0.000884084	0.0190392		TRP1	0
YDR008C	1.25114	1.41062	1.01167	1.09384	0.574932	1.03471	5.54433e-59	0	1.31058e-30	2.87488e-38
YDR009W	1.17542	1.19817	1.03976	0.970302	1.07699	0.983793	1.50663e-50	1.92174e-32	9.02737e-15	1.18357e-11		GAL3	1
YDR010C	0.0742517	0.000195	0.0373787	0.003308	0.138281	0.000322	3.40757e-16	2.58013e-15	0.000123998	0.00563572
YDR011W	1.08622	0.210387	1.27635	0.331641	1.36542	0.610003	4.95536e-77	4.10565e-226	3.0923e-08	9.98214e-82		SNQ2	0
YDR012W	0.528105	0.140919	0.537767	0.148002	0.586315	0.133395	0.0821249	0.000376899	0.0232194	0.00266478		RPL4B	0
YDR013W	0.495087	0.183553	0.505668	0.263847	0.485483	0.278228	0.146566	0.000423497	1.12607e-08	2.92135e-08			0
YDR014W	0.332896	0.135859	0.523715	0.0945955	0.378937	0.0798	4.65145e-169	3.41325e-05	0.0725815	1.64131e-05		RAD61	0
YDR014W-A	0.383203	0.320395	0.729411	0.520061	0.829672	0.344232	2.37668e-100	3.67101e-168	4.87984e-19	0.380864
YDR015C	0.389642	0.17161	0.581268	0.856401	0.74834	0.410757	1.70226e-17	3.34827e-55	2.52648e-208	3.53493e-41			0
YDR016C	0.765518	0.15924	0.491547	0.11547	0.258615	0.178829	2.1752e-45	3.77153e-212	3.1256e-11	0.157093		DAD1	1
YDR017C	0.70894	2.7e-05	0.688268	0.100835	0.770151	0.020663	8.52861e-16	0.00159899	7.56992e-62	1.20028e-18		KCS1	0
YDR018C	0.461608	0.0692055	0.439585	0.0602915	0.612103	0.0969905	4.64298e-10	1.28672e-39	0.107503	1.75953e-06			0
YDR019C	0.99087	0.209681	0.911458	0.090129	1.3057	0.078937	7.89639e-26	1.74075e-79	9.23075e-24	8.74682e-33		GCV1	1
YDR020C	0.590687	0.51728	0.592951	0.001523	0.700548	0.066289	0.0731266	6.11924e-13	0	1.24744991985062e-310			0
YDR021W	0.547138	0.216018	0.713777	5.35e-05	0.698199	0.179658	4.73075e-42	8.57519e-41	1.3685e-189	1.25975e-11		FAL1	1
YDR022C	0.586555	0.035053	0.830211	0	0.780819	0.0084635	9.04375e-24	5.56644e-15	9.78667e-26	5.07168e-06		CIS1	0
YDR023W	0.91715	0.0004155	0.615317	0.022267	0.716362	0.037563	3.838e-236	2.52915e-129	2.61755e-14	1.92394e-18		SES1	0
YDR024W	0.0969541	0.311383	0.0370885	0.506756	0.0156372	0.267271	4.54991e-40	8.66397e-104	1.24644e-10	1.14564e-11		FYV1
YDR025W	0.750576	0.192983	0.846781	0.0737415	1.21227	0.0012935	1.68722e-07	2.4884e-181	6.03693e-33	5.58478e-142		RPS11A	0
YDR026C	0.911594	1.06761	0.928665	1.19282	1.12269	1.40433	1.70241e-06	6.37101e-50	1	2.00123e-11			0
YDR027C	0.702515	0.259966	0.608115	0.508499	0.734465	0.272357	4.57363e-69	0.956897	1.35747e-31	0.785378		LUV1	0
YDR028C	0.908986	0.207494	1.07751	0.217694	1.12009	0.383835	1.32049e-59	1.32219e-104	0.779161	6.72471e-18		REG1	0
YDR029W	0.000224127	0.259454	0.117729	0.23629	0.0892127	0.392327	3.69576e-112	2.48783e-85	0.00204163	5.37941e-07
YDR030C	0.609053	0.0867215	0.806687	0.213184	0.693643	0.123266	5.50816e-61	1.08604e-07	1.68687e-25	4.89297e-05		RAD28	0
YDR031W	0.46181	0.096167	0.743577	0.155417	0.245466	0.169706	6.05105e-44	3.69943e-91	7.81507e-08	1.03042e-17			0
YDR032C	1.04257	0	1.3446	0.13919	1.64502	0.0341315	1.12433e-35	4.71231e-182	2.00932e-74	4.9718e-25		PST2	1
YDR033W	1.77203	0.0095615	1.43795	0.0080905	1.96648	0.0647105	8.71908e-128	2.94622e-08	0.105036	1.28206e-08		MRH1	0
YDR034C	0.550921	0.0007015	0.537527	0.001004	0.590076	0.07742	3.78939e-16	0.0235014	1	2.16164e-48		LYS14	0
YDR034C-A	1.12918	0.161921	1.37136	0.223841	0.413755	0.161279	1.16327e-10	6.69165e-174	0.220957	0.0159152
YDR034W-B	1.31905	0.0613485	2.25781	0.035623	2.36263	0.11626	6.48079e-101	7.44774e-126	2.37329e-31	0.140833			0
YDR035W	1.13585	7.8e-05	0.976649	0.010479	1.1529	0.031173	2.86964e-79	0.000461932	5.44796e-17	9.34408e-18		ARO3	1
YDR036C	1.18352	0.196903	1.05797	0.098085	1.08356	0.165088	4.07772e-49	1.12215e-40	1.46641e-14	0.0838402			0
YDR037W	0.764736	0.0399085	0.917011	0.041652	0.971141	0.067673	8.87099e-37	5.13796e-83	0.761811	1		KRS1	1
YDR038C	0.194771	0	0.200753	0	0.195039	0	0.611896	2.34362e-05	1	1		ENA5	0
YDR039C	0.0104677	0	0	0	0.0102677	0	1.92564e-123	0.247246	1	1		ENA2	0
YDR040C	0.335743	6e-06	0.373412	0.000145	0.336302	0	0.00145165	7.47436e-05	1	1		ENA1	0
YDR041W	0.473344	0.091638	0.680652	0.0848415	0.924474	0.116873	1.16786e-30	7.3413e-176	0.00960789	0.184798		RSM10	0
YDR042C	0.22875	0.236126	0.169175	0.091416	0.285422	0.193717	1.26253e-11	6.50004e-07	2.16968e-27	9.58446e-05			0
YDR043C	0.418519	0.469005	0.467728	0.240632	0.693122	0.546187	0.001707	3.4211e-103	3.88038e-38	3.53219e-08		NRG1	1
YDR044W	1.62153	0.71348	1.4178	0.467978	1.76	0.347888	2.99001e-58	0.0103006	1.47661e-29	1.09345e-81		HEM13	1
YDR045C	0.429545	0.186009	0.666842	0.121069	0.959431	0.099027	1.94232e-33	1.05032e-163	5.45136e-06	5.31229e-18		RPC11	0
YDR046C	1.16441	0.506983	1.18948	0.0840525	1.52941	0.386628	0.0416202	9.27594e-143	1.75359e-151	3.09835e-20		BAP3	1
YDR047W	0.86567	0.21539	1.00908	0.224844	1.05533	0.24411	4.4632e-15	2.54155e-28	0.919918	5.64967e-06		HEM12	0
YDR048C	0.10562	1.17487	0.389443	1.03945	0.333283	1.56709	5.2502e-112	3.06274e-104	4.90212e-06	8.18079e-19
YDR049W	0.76615	0	0.770322	0.165261	0.776949	0.0945215	0.0124863	0.0198365	5.50475e-83	4.58424e-53			0
YDR050C	2.08672	0.0023715	1.82438	0.043799	2.48779	0.000414	5.00605e-67	4.98244e-23	9.30014e-25	0.350293		TPI1	1
YDR051C	0.71919	0.06747	0.794029	0.11539	0.656064	0.069758	0.00534403	5.02152e-24	2.0877e-06	0.870968			0
YDR052C	1.15649	0.619054	0.880017	0.400601	1.07238	0.475666	4.21641e-282	1.96314e-67	3.74851e-21	2.11584e-15		DBF4	0
YDR053W	1.45693	0.198956	1.23345	0.470814	1.58396	0.21441	4.48701e-31	0.142458	7.07727e-53	0.825453
YDR054C	0.803102	0.359957	1.03308	0.359308	1.22576	0.207782	1.32993e-39	4.93397e-156	0.872914	1.59468e-30		CDC34	0
YDR055W	1.58735	0.077953	1.39438	0.153817	1.68154	0.397094	3.15219e-94	0.0592685	4.01212e-14	1.36408e-111		PST1	1
YDR056C	0.686938	0.435283	1.13868	0.400014	0.907623	0.531575	2.30974e-130	3.06162e-42	0.256043	1.08484e-06			1
YDR057W	0.638827	0.413236	0.494043	0.231055	0.741722	0.363901	1.05637e-91	3.32237e-13	3.91288e-25	0.0308343			0
YDR058C	0.238678	0.161078	0.389981	0.298152	0.445983	0.794577	1.06833e-75	2.2094e-133	2.6079e-13	1.12939e-210		TGL2	0
YDR059C	0.545386	0.157052	0.319471	0.0176615	0.647414	0.0715055	4.97017e-113	0.191549	1.15361e-92	7.29347e-24		UBC5	0
YDR060W	0.825975	0.241535	0.723829	0.144971	0.945593	0.13506	6.06421e-95	2.20647e-20	1.1262e-09	1.52571e-08		MAK21	0
YDR061W	0.998035	0.038447	0.992617	0.0810005	1.05212	0.0611035	3.24685e-16	1.94396e-06	2.66536e-08	0.180027			0
YDR062W	1.17163	0.0245045	1.28593	0.357744	1.24422	0.10561	2.49046e-07	0.243484	3.99166e-128	7.32727e-32		LCB2	0
YDR063W	0.260106	1.55e-05	0.563008	0.147117	0.673775	0.06604	6.24164e-100	4.71118e-196	2.97731e-82	3.56517e-37			0
YDR064W	0.656475	0	0.839587	0.0980785	0.729992	0.031974	3.12357e-42	3.41255e-05	9.26725e-65	3.82711e-26		RPS13	0
YDR065W	0.214744	0.47401	0.307014	0.167607	0.219266	0.106518	1.03232e-22	4.61764e-08	1.84354e-71	6.51044e-162			0
YDR066C	0.264792	0.522493	0.534995	0.335106	0.406607	0.202642	6.30234e-117	2.17604e-36	9.23493e-16	7.55764e-89			0
YDR067C	0.569174	0.229578	0.280281	0.296334	0.325257	0.163703	3.83979e-204	1.53641e-139	0.000254091	3.73705e-09			0
YDR068W	0.506688	0.231438	0.729328	0.297523	0.75054	0.165154	5.88913e-57	9.753e-73	0.000211771	5.30022e-09		DOS2	0
YDR069C	0.607971	0	0.569499	0.159257	0.609377	0.0322705	1.2775e-34	5.6661e-07	1.03625e-91	1.26461e-20		DOA4	0
YDR070C	0.387617	0.310121	1.03747	0.872991	1.17132	0.333213	2.78309e-166	2.12095e-249	1.6274e-134	0.544352			1
YDR071C	0.357711	0.144434	0.651174	0.03102	0.592228	0.0405095	1.21662e-103	3.31217e-65	8.70662e-39	3.64011e-34			0
YDR072C	0.849075	0.333104	1.07435	0.225655	1.15134	0.438978	1.74506e-68	1.34859e-132	2.58789e-14	6.27989e-06		IPT1	0
YDR073W	1.10528	0.305976	1.65535	0.039759	2.49617	0.40316	3.54213e-123	0	1.4778e-117	5.75514e-07		SNF11	0
YDR074W	1.09333	0.502965	1.08402	0.270468	1.0928	0.606502	1.62009e-09	1.02059e-20	1.68794e-39	0.00437786		TPS2	0
YDR075W	0.776924	0.384873	0.612242	0.996027	0.615765	0.274097	3.13338e-55	2.91509e-80	2.36779e-105	5.39445e-21		PPH3	0
YDR076W	0.419373	0	0.441746	0.028229	0.452873	0.0100515	0.209736	0.0129345	4.42206e-22	4.62285e-06		RAD55	0
YDR077W	2.08509	0.301568	3.10542	0.34395	3.24466	0.149671	0	0	0.350194	9.03312e-44		SED1	1
YDR078C	0.272056	0.0506065	0.516162	0.0954465	0.484587	0.121663	7.80995e-96	1.7021e-82	2.88868e-10	7.74127e-22		SHU2	0
YDR079W	0.312179	0.114168	0.349052	0.090795	0.394057	0.086086	0.0396935	3.12121e-09	0.0800585	0.396964		PET100	0
YDR079C-A	0.342481	0.103096	0.427491	0.056888	0.328481	0.111078	7.51523e-05	0.0680695	1.9992e-10	1			0
YDR080W	0.433003	0.31761	0.515392	0.223639	0.37457	0.252151	5.07507e-31	4.11716e-55	1.3501e-08	0.000346275		VPS41	0
YDR081C	0.748901	0.428341	0.700181	0.0735785	0.844243	0.168822	4.7044e-22	8.63997e-14	9.79696e-139	1.93478e-74		PDC2	0
YDR082W	0.737452	0.149432	0.721068	0.0036955	0.638872	0.072189	0.00204567	1.22214e-38	2.14123e-96	2.77328e-17		STN1	1
YDR083W	0.891972	0.0576225	0.653845	0.202234	0.724863	0.193543	1.77694e-138	2.00292e-96	3.93548e-35	4.31394e-44		RRP8	1
YDR084C	0.918701	0.107964	1.18515	0.117225	0.896572	0.178575	9.60053e-38	5.24142e-06	0.000468038	3.33001e-15			0
YDR085C	0.781628	0.351874	0.643149	0.354461	0.806286	0.410754	3.09328e-96	0.0790727	0.0452215	1.14415e-07		AFR1	1
YDR086C	0.207736	0.00541	1.32509	0.093759	1.12048	0.146742	0	0	4.57123e-33	8.25444e-62		SSS1	0
YDR087C	0.696459	0.159123	0.368757	0.225099	0.794708	0.142593	6.79852e-236	4.5828e-05	1.95703e-10	0.962777		RRP1	0
YDR088C	0.756252	0.0641045	0.704238	0.152388	1.00516	0.254167	9.21427e-15	2.07279e-61	3.30121e-14	9.61817e-58		SLU7	0
YDR089W	0.523782	0	0.727103	0.118847	0.719917	2.05e-05	1.96618e-139	1.1883e-144	2.57432e-61	1			0
YDR090C	0.565363	0	1.0888	0.013214	1.46059	0.014846	1.87333e-304	0	0.57746	5.36533e-16			0
YDR091C	0.661769	0.461723	0.814675	0.545338	0.677544	0.33589	8.97498e-51	0.0709425	0.0010105	1.3724e-23		RLI1	0
YDR092W	1.1217	0.137687	1.32289	0.076238	1.02285	0.124899	2.93074e-07	7.79133e-34	1.16284e-08	0.00179236		UBC13	0
YDR093W	1.15024	0.097658	1.51522	0.156118	1.69602	0.35598	0	0	6.64902e-07	3.53096e-60		DNF2	0
YDR094W	2.87611	0.496267	2.60122	0.88439	4.89388	0.912499	8.07686e-32	0	3.0673e-44	1.5786e-48
YDR095C	0.530189	0.040691	0.482473	0.208159	0.729269	0.142329	0.000520073	8.37791e-35	3.52121e-53	8.70126e-38
YDR096W	0.523346	0.0029705	0.692238	0.105221	0.977129	0.133486	4.89337e-128	0	4.98608e-56	6.0327e-73		GIS1	1
YDR097C	0.729464	6.15e-05	0.871178	3.5e-06	0.857089	0.0639505	5.80901e-49	5.71646e-41	1	2.25389e-37		MSH6	0
YDR098C	0.775033	0.13079	0.659281	0.236966	0.882539	0.173947	3.2091e-21	2.00238e-10	1.43769e-12	0.00332967		GRX3	0
YDR099W	0.421268	0	0.602254	0	0.686713	0.004104	7.47042e-90	8.02551e-193	1	1		BMH2	0
YDR100W	0.165512	0.051456	0.303824	0.033026	0.362603	0.0828195	1.02041e-43	3.47049e-70	0.000136121	0.000280877			0
YDR101C	0.616788	0.0184325	0.965998	0.013502	0.82051	0.042498	9.16745e-252	5.54071e-99	0.800097	3.77844e-17		ARX1	0
YDR102C	0.516406	0.102237	0.309037	0.245	0.309469	0.299011	3.50242e-48	3.10688e-62	1.9167e-23	1.32106e-39
YDR103W	0.424185	0.0911685	0.447381	0.116804	0.422779	0.0283295	0.205626	4.45388e-08	0.00173562	3.05473e-24		STE5	0
YDR104C	0.548263	0.153564	0.598313	0.144341	0.654633	0.038196	0.018021	5.13343e-31	0.0191955	7.7122e-44		SPO71	0
YDR105C	0.835838	0.304876	0.650252	0.1397	0.955364	0.432115	1.96125e-106	1.25136e-15	5.38194e-17	3.42176e-28			0
YDR106W	0.361689	0.344718	0.333862	0.184733	0.432871	0.376933	5.36577e-09	1.68549e-07	9.44431e-10	1.64537e-09		ARP10	0
YDR107C	0.558227	0.0427605	1.11719	0.038081	1.00946	0.13155	0	0	0.538453	3.09577e-20			0
YDR108W	0.515155	0.058506	0.838689	0.027002	0.836872	0.122672	9.85138e-299	1.13550055900835e-312	0.00645929	3.56289e-10		GSG1	0
YDR109C	0.691387	0.0479965	1.0407	0.248313	0.82737	0.187681	1.41868e-258	3.81417e-27	6.56632e-55	3.58698e-39			0
YDR110W	0.312958	0.102323	0.557286	0.328187	0.576497	0.138449	1.94756e-242	0	3.53381e-52	9.35254e-06		FOB1	0
YDR111C	1.08654	0.155133	1.411	0.162888	1.12589	0.217262	8.43542e-109	0.366268	0.28671	0.399116			0
YDR112W	0.558065	1.2544	0.717396	2.33261	0.774295	1.35849	1.92935e-07	2.70305e-15	1.07917e-138	1.44513e-05			0
YDR113C	0.73858	0.202078	0.724495	0.541544	0.931905	0.502386	5.61915e-06	2.83172e-34	1.25227e-83	8.77158e-58		PDS1	0
YDR114C	0.469015	0.644184	0.743677	1.07555	0.523181	0.745429	7.66772e-30	0.772574	1.252e-46	0.0338653
YDR115W	0.750343	0.220655	1.09558	0.392047	0.776307	0.26223	1.48443e-39	0.330671	2.5008e-12	0.871256			0
YDR116C	0.923194	0.060565	1.20992	0.150823	1.4382	0.141442	7.59237e-45	4.88212e-193	1.81031e-24	1.67973e-14			0
YDR117C	0.285588	0.334786	0.524877	0.141001	0.440802	0.200389	4.00966e-244	7.38228e-133	2.27217e-47	3.84013e-25			0
YDR118W	0.483553	0.322825	0.289835	0.136429	0.269215	0.186194	3.81992e-282	0	4.20258e-45	3.35963e-27		APC4	0
YDR118W-A	0.244632	0.567349	0.319615	0.223072	0.098959	0.771179	2.51153e-06	1.69895e-23	1.23654e-80	8.16692e-05
YDR119W	0.475545	0.0008625	0.67155	0.0413235	0.935786	0.0674205	5.10215e-128	0	7.55809e-22	1.83777e-40			0
YDR119W-A	0.746279	0.239433	0.741658	0.091571	0.856256	0.140211	0.230434	0.0139418	9.77526e-54	6.86131e-31
YDR120C	0.765075	0.001635	0.878953	0.0079755	1.05913	0.007702	2.48565e-19	5.3059e-176	1	1.73213e-10		TRM1	0
YDR121W	1.26546	0	1.07367	0.0004525	1.41379	0.00045	3.71767e-31	2.46449e-07	1	1		DPB4	0
YDR122W	0.978221	0.0739145	1.14593	0.04536	1.2442	0.057903	1.50654e-47	1.90198e-148	0.00310399	0.000670006		KIN1	0
YDR123C	1.57601	0.297426	1.65519	0.306397	1.63986	0.327873	0.877399	0.177406	0.377484	0.333273		INO2	0
YDR124W	0.537863	0.951768	0.54239	2.10805	0.678655	1.37317	0.878852	1.6627e-27	2.07601e-189	9.54046e-36			1
YDR125C	0.639182	0.170015	0.474084	0.647096	0.750469	0.051296	2.35997e-100	3.11496e-16	1.08527e-144	7.28319e-22		ECM18	0
YDR126W	0.659185	0.0164935	0.563705	0.068858	0.765213	0.09574	2.28329e-41	7.61554e-06	5.51874e-16	1.46766e-27		PSL10	1
YDR127W	1.0759	1.1e-05	1.18818	0.217176	1.33745	0.0020235	3.94905e-18	3.73018e-196	5.79896e-118	1		ARO1	0
YDR128W	0.616907	0.159718	0.675425	0.242728	0.73957	0.141816	1.49147e-08	2.27021e-48	6.37305e-09	0.00515295			0
YDR129C	1.02707	0.0968635	1.07661	0.0901115	1.16149	0.070497	0.319615	1.48864e-23	0.327223	3.26615e-06		SAC6	0
YDR130C	0.346691	0.209033	0.384584	0.294366	0.477959	0.494984	0.0256369	2.48869e-27	3.40509e-07	1.52106e-61		FIN1	0
YDR131C	0.291326	0	0.480641	0.131992	0.448614	0.016695	1.64387e-161	2.61475e-110	5.40434e-89	4.7377e-10			0
YDR132C	0.288664	0.093992	0.385163	0.086979	0.25276	0.150906	2.35516e-53	2.70804e-13	0.000744722	0.0643112			1
YDR133C	1.14488	1.10955	2.1878	0.968817	2.22434	2.0567	7.03776e-195	5.58873e-220	3.59911e-06	2.08063e-122
YDR135C	0.6633	0.465185	0.772096	0.43748	1.03072	0.256205	7.49485e-35	0	0.244075	1.92691e-32		YCF1	1
YDR136C	0.564762	0.440487	0.557705	0.692731	0.657224	0.578731	0.419696	1.5977e-11	3.08732e-19	2.22997e-08		VPS61
YDR137W	0.629048	0.6197	0.507259	0.727207	0.540848	0.541946	6.90323e-108	5.56834e-65	0.0227625	0.000647616		RGP1	0
YDR138W	0.393765	0.00613	0.509145	0.0317795	0.472936	0.042163	4.19975e-65	3.38525e-21	4.03497e-13	1.84444e-27		HPR1	0
YDR139C	0.396118	0.14456	0.225107	0.0975625	0.270949	0.161219	9.59994e-53	4.67915e-34	4.78191e-20	0.0588672		RUB1	0
YDR140W	0.61506	0.160961	0.516032	0.137072	0.80988	0.159178	6.38954e-31	1.09433e-29	6.55656e-06	0.00470946		FYV9	0
YDR141C	0.352916	0.01881	0.435097	0.168733	0.48206	0.156417	4.91129e-57	1.09285e-163	3.08881e-63	1.63971e-73		DOP1	0
YDR142C	0.635226	0	0.654647	0.348305	0.907957	0.307745	0.783284	2.44217e-110	7.23425e-211	1.88941e-193		PEX7	0
YDR143C	0.944098	0.000221	1.34967	0	1.64982	0	5.13871e-250	0	1	1		SAN1	0
YDR144C	1.34312	0.360202	1.14709	0.189972	1.44882	0.225018	1.11341e-88	0.00206218	1.3468e-16	2.8146e-29		MKC7	1
YDR145W	1.08392	0.0804325	1.08778	0.258808	1.34606	0.176568	0.0316093	5.23255e-88	9.07267e-48	1.19982e-24		TAF12	0
YDR146C	0.659893	0.345139	0.514787	0.548679	0.690836	0.057364	1.96613e-124	0.111238	1.07902e-10	5.6733e-176		SWI5	0
YDR147W	0.70172	0.028896	0.721731	0.497027	0.595417	0.228725	0.480749	3.86348e-58	4.36934e-235	1.44911e-99		EKI1	0
YDR148C	1.16229	0.175444	1.64785	0.170864	1.45921	0.0568275	6.95807e-182	1.7362e-54	0.754193	3.78135e-43		KGD2	0
YDR149C	0.648607	0.362563	0.72271	0.087277	0.83199	0.0598445	0.0503775	7.83535e-19	2.37677e-101	1.31405e-192
YDR150W	0.891459	0.621709	1.03549	0.46339	1.14171	0.584574	9.95874e-112	0	7.5917e-14	0.00151304		NUM1	0
YDR151C	0.530202	0.822514	0.779822	0.591018	0.870968	0.645826	5.71888e-83	3.21925e-168	1.62551e-21	1.62982e-12		CTH1	0
YDR152W	0.988634	0	0.931414	0.173058	0.891049	0.089662	3.95388e-14	2.14493e-27	3.76557e-94	6.46988e-58			0
YDR153C	0.752657	0	0.833376	0.0372435	1.2183	0	8.14785e-09	7.82653e-288	1.61526e-24	1			0
YDR154C	1.97414	1.67465	2.39704	2.18187	2.95335	3.25138	4.03734e-26	6.45786e-142	1.39612e-14	5.0166e-169
YDR155C	2.0648	0.020335	2.67261	0.116349	3.55668	0.100984	4.84364e-67	0	8.46485e-16	2.87007e-23		CPR1	1
YDR156W	0.957746	0.129912	1.90054	0.220897	2.31428	0.241991	3.84779e-255	0	1.20772e-17	2.84437e-17		RPA14	0
YDR157W	0.268582	0.819371	0.322524	1.79678	0.264802	1.97486	0.0217925	0.0204284	1.46514e-157	1.19454e-246
YDR158W	0.910443	0.05015	1.65971	0.0201555	1.80041	0.0206765	0	0	0.000694657	1.12297e-11		HOM2	0
YDR159W	0.419237	0.432559	0.533708	0.559495	0.482387	0.601565	1.87865e-68	2.10216e-25	0.00135223	1.55948e-09		SAC3	0
YDR160W	0.599916	0.092899	0.607347	0.376312	0.769285	0.246764	1.25585e-05	1.58402e-87	9.76558e-96	4.97196e-37		SSY1	0
YDR161W	0.927304	0	0.847436	0.029816	0.856021	0.0220845	1.00497e-35	1.86129e-31	1.81146e-25	3.02136e-10		TCI1	0
YDR162C	0.597186	0.139679	0.939915	0.30141	0.937343	0.342935	2.02878e-93	1.6189e-91	1.33827e-33	3.33394e-51		NBP2	0
YDR163W	0.502704	0.55269	0.858593	0.959163	1.01104	1.0367	4.4806e-92	2.23735e-190	9.91465e-47	4.61284e-63		CWC15	0
YDR164C	0.410567	0.959723	0.528917	0.746925	0.537099	0.804771	1.6576e-54	4.51167e-66	1.87688e-15	3.58216e-13		SEC1	0
YDR165W	0.340189	0.108877	0.342409	0.333006	0.427771	0.447206	0.352536	3.39504e-24	1.61513e-66	1.37789e-125		TRM82	0
YDR166C	0.253921	0.325846	0.410418	0.356552	0.317024	0.269203	2.84442e-164	7.32911e-16	0.447223	2.3573e-10		SEC5	0
YDR167W	1.26634	0.370852	1.80266	0.345768	2.48086	0.194207	5.6969e-124	0	0.00588503	1.38733e-38		TAF10	0
YDR168W	0.305375	0.124828	0.495181	0.131836	0.419413	0.299609	1.34148e-108	4.27489e-35	0.0727008	3.43935e-30		CDC37	0
YDR169C	1.01825	0.245171	0.79196	0.228814	1.11005	0.527007	3.25389e-147	0.0832422	6.92903e-08	6.85678e-31		STB3	0
YDR169C-A	0.788493	0.522391	0.581491	0.553205	0.678111	0.495447	3.7955e-24	1.34152e-12	1	1.78225e-06
YDR170C	0.776387	0	0.947275	0.149133	0.958207	0.13674	6.26566e-140	3.40736e-169	1.59748e-107	1.21092e-86		SEC7	0
YDR171W	0.969588	0.0367405	1.06679	0.443014	1.87667	0.307337	0.0014059	0	1.03503e-185	2.40112e-110		HSP42	1
YDR172W	1.48138	0.839025	1.78761	1.11105	1.72814	1.04713	2.41699e-91	8.26553e-52	2.09946e-24	5.3086e-20		SUP35	0
YDR173C	1.06901	0.138658	1.28131	0.148219	0.753727	0.0295675	1.65597e-31	1.4076e-195	0.0326784	8.9464e-24		ARG82	0
YDR174W	0.590073	0.004037	1.24872	0.0712125	1.18655	0.0912185	0	6.31871175038498e-311	2.9747e-49	4.63098e-55		HMO1	0
YDR175C	0.76415	0.088525	0.722729	0.002604	0.787294	0.042057	2.25374e-05	0.962824	2.14091e-53	1.27255e-06		RSM24	0
YDR176W	0.5294	0.0285375	0.526541	0.031996	0.751758	0.147393	0.000342746	1.78051e-164	0.138611	2.30302e-41		NGG1	0
YDR177W	0.774814	0	0.838135	0.0053165	1.17801	0.143812	0.88682	7.09505e-71	1	1.00961e-83		UBC1	0
YDR178W	0.645863	0.364465	0.374912	0.107908	0.813168	0.0637435	1.16299e-133	5.5446e-21	7.26497e-75	5.51054e-116		SDH4	1
YDR179C	0.139625	0	0.0463237	0	0.103894	0.066612	2.16927e-66	1.48495e-12	1	1.30214e-54			0
YDR179W-A	0.392212	0	0.266661	0	0.264969	0.0541385	3.32863e-124	1.79237e-141	1	8.53046e-42			0
YDR180W	0.383215	0.592619	0.414074	0.771462	0.439569	0.604895	0.0157081	5.8146e-19	5.66703e-09	0.30149		SCC2	0
YDR181C	0.707117	0.118694	0.605798	0.183508	0.841373	0.284923	2.05637e-48	5.70948e-29	2.93092e-06	1.8676e-29		SAS4	0
YDR182W	0.574677	0.0484995	0.600284	0.10468	0.454321	0.167791	0.885229	7.61182e-86	1.68567e-08	1.43526e-32		CDC1	0
YDR182W-A	0.24929	0.377953	0.339762	0.145021	0.377123	0.211749	4.22696e-09	5.18603e-18	1.49664e-57	9.45912e-24
YDR183W	0.801187	0	0.662562	0.0772435	0.437259	0.151267	5.81421e-50	4.66327e-239	7.90909e-55	1.07553e-95		PLP1	0
YDR183C-A	0.111201	0.004961	0.105011	0.0002245	0.0258818	0.206411	0.435689	1.66798e-53	0.067292	4.69027e-125
YDR184C	0.320003	0.091693	0.211674	0.0357805	0.47957	0.1583	2.51841e-73	8.96545e-49	1.71906e-14	0.00561984		ATC1	0
YDR185C	0.815666	2.75e-05	1.3815	0.0673685	2.06532	0	4.717e-145	0	1.28093e-53	0.603679			0
YDR186C	1.21629	0.425295	1.27119	0.95341	1.5839	1.06506	0.501419	1.77083e-209	5.60687e-70	1.15756e-110			0
YDR187C	1.47852	1.55669	2.07086	3.31175	2.10719	3.41445	1.09535e-92	9.70696e-111	6.14024e-283	0
YDR188W	1.56126	0.352614	2.40773	0.298791	2.31011	0.351608	0	0	1.04451e-05	1		CCT6	0
YDR189W	0.631805	0	0.773689	0.131268	0.646579	0.211841	1.2731e-53	0.190767	3.11918e-74	9.65728e-132		SLY1	1
YDR190C	0.953206	0.257786	1.01756	0.138704	1.39916	0.0731335	0.0270471	8.92659e-211	2.08713e-20	5.8687e-68		RVB1	0
YDR191W	0.65683	0.051638	1.27248	0.176925	1.34646	0.169358	0	0	1.09718e-14	7.0675e-13		HST4	0
YDR192C	1.24317	0.370531	1.68093	0.622618	1.70045	0.844198	3.33883e-153	6.76865e-169	1.69492e-30	1.57382e-95		NUP42	0
YDR193W	1.08744	2.00985	1.54025	2.64562	2.2094	1.93241	5.79665e-67	0	4.02864e-33	2.29647e-06
YDR194C	0.510091	0.047176	0.501387	0.187618	0.435966	0.144015	0.00122644	4.46881e-52	9.60346e-37	4.42082e-27		MSS116	1
YDR194W-A	1.83007e-05	0.418525	0.0587111	0.605654	0.0959693	0.513649	9.02758e-30	7.81292e-44	3.28177e-10	0.00352945
YDR195W	0.352254	0.380754	0.377399	0.222513	0.552224	0.195384	0.105379	5.12249e-141	4.74405e-26	3.74456e-40		REF2	1
YDR196C	0.536366	0.157921	0.7482	0.228379	0.868249	0.397564	5.14336e-57	1.33273e-128	6.70182e-11	1.62187e-53			0
YDR197W	0.530934	0.235287	0.274847	0.388809	0.370379	0.551654	3.43105e-261	2.4166e-127	3.86988e-21	8.51549e-58		CBS2	0
YDR198C	0.527943	2.95e-05	0.640733	0.086019	0.464592	0.020004	9.70409e-31	4.81812e-29	1.2484e-52	3.10823e-08			0
YDR199W	0.270836	0.007816	0.350987	0.123045	0.597054	0.0074155	3.63607e-11	1.03691e-103	6.55988e-28	4.85909e-26			0
YDR200C	0.316827	0.415926	0.590598	0.560521	0.680284	0.325788	1.95259e-298	0	9.90511e-12	1.14002e-05		VPS64	0
YDR201W	0.813551	0.307142	0.927806	0.591365	0.907787	0.288035	5.8058e-06	0.000426772	2.20525e-41	0.652664		SPC19	0
YDR202C	0.444879	0.530832	0.503589	0.366779	0.623414	0.859621	0.000253315	5.83231e-65	3.02129e-18	7.91946e-25		RAV2	1
YDR203W	0.38397	0.386536	0.414872	0.364806	0.356656	0.695696	0.46874	0.0683315	0.000390365	1.16105e-45
YDR204W	0.68853	0.213811	1.01619	0.057883	1.44509	0.298359	5.34251e-115	0	6.90444e-57	2.96955e-05		COQ4	0
YDR205W	0.934382	0.356812	1.13117	0.801051	0.964494	0.710078	1.96895e-66	0.229729	8.56039e-56	2.76913e-58		MSC2	0
YDR206W	0.843401	0	1.05108	0	1.03362	0.0804455	7.82927e-97	1.29953e-74	1	1.01274e-47		EBS1	0
YDR207C	1.37194	1.32016	1.48763	1.88867	1.83437	2.16872	1.23889e-06	1.59488e-305	1.51635e-46	7.83019e-98		UME6	0
YDR208W	0.648464	0.423343	1.07972	0.602338	0.897525	0.604691	0	3.93519e-152	5.57023e-06	7.41548e-07		MSS4	0
YDR209C	0.522759	0.09087	1.14096	0.0038725	1.53396	0.111819	2.4145e-176	0	2.59825e-40	0.107769
YDR210W	0.611903	0.067274	1.6938	0.21938	2.19853	0.288432	1.52128e-232	0	2.8243e-63	6.15742e-89			1
YDR211W	0.764558	0	0.835312	0.009309	0.744046	0.060138	0.000828812	3.5212e-13	0.735039	8.50004e-14		GCD6	0
YDR212W	0.976282	0.0002055	1.18574	0.0186595	1.42419	0.150456	2.62236e-58	5.32884e-301	2.50022e-14	5.5986e-86		TCP1	0
YDR213W	1.76442	0.64574	2.09825	0.505446	2.39106	0.359252	3.1369e-117	0	2.20113e-11	2.22834e-52		UPC2	1
YDR214W	0.642091	0.0153645	0.823755	0.0502275	0.855138	0.0088085	8.58854e-52	1.77634e-66	0.0351261	1.72145e-19		AHA1	0
YDR215C	2.26134	0.865669	3.44813	0.0111575	2.34341	0.516571	4.81878e-201	0.520121	0	2.61115e-58
YDR216W	0.666756	0	0.711789	0.013132	0.731871	0.0410495	0.095741	7.34872e-06	8.26616e-15	2.26337e-24		ADR1	1
YDR217C	0.587442	0.167449	0.616757	0.300908	0.592219	0.532829	0.243306	9.23839e-13	6.16163e-07	4.03406e-74		RAD9	0
YDR218C	0.493847	0.0547095	0.65286	0.0985475	0.75942	0.140626	5.0377e-48	1.19096e-133	8.43086e-07	1.63308e-18		SPR28	0
YDR219C	0.68976	0.232676	0.491957	0.139123	0.43187	0.061251	4.12949e-143	1.08981e-270	6.47983e-13	2.8e-53			0
YDR220C	0.102095	0.613002	0.203959	1.49263	0.195025	1.19277	3.22878e-23	2.02744e-16	5.04966e-154	2.47292e-73
YDR221W	0.915392	0.0333615	1.05507	0.297262	0.935643	0.36425	2.85332e-24	5.37204e-05	1.18751e-108	7.58035e-137			0
YDR222W	0.877103	0.466834	1.13833	0.423127	0.857858	0.623602	5.13095e-63	5.58641e-07	0.00439695	5.16422e-13			1
YDR223W	0.988389	0.151596	0.955613	0.252061	1.04183	0.202674	3.03971e-20	0.126116	2.02242e-13	0.00018554			0
YDR224C	0.63651	0.0009635	0.642411	0.0001515	0.626365	0.0738965	0.0629767	0.00351764	1	1.22151e-46		HTB1	1
YDR225W	1.14497	0.206479	2.91578	0.24362	2.38	0.359893	0	0	0.669284	3.48609e-12		HTA1	1
YDR226W	2.06783	0.0093	1.62643	0.0873375	1.68871	0.0598055	3.40032e-139	4.12195e-115	6.18996e-24	4.10896e-15		ADK1	1
YDR227W	0.708828	0.135554	0.744709	0	0.930551	0.004224	0.162177	1.95458e-216	5.55506e-96	3.70835e-87		SIR4	0
YDR228C	0.666681	0.137866	0.772876	0.36553	0.88689	0.331441	2.37678e-23	1.01745e-114	1.38071e-63	1.34789e-40		PCF11	0
YDR229W	0.700267	0.0015665	1.08382	0.043093	1.05415	0	1.2517e-165	1.06924e-164	2.16624e-35	1			0
YDR230W	0.455412	0.279701	0.645029	0.85487	0.414512	0.525768	1.38426e-19	6.75117e-05	2.85951e-128	4.62178e-30
YDR231C	1.4217	0.714106	1.61248	0.56275	1.92274	0.628038	8.87205e-09	4.20488e-73	0.000820685	0.000140056		COX20	0
YDR232W	2.02836	1.33458	3.59511	1.31139	3.23389	1.94153	0	0	0.000588347	1.0711e-35		HEM1	0
YDR233C	0.817838	0.086789	1.15423	0.01448	1.22546	0.0573445	3.73995e-90	2.27443e-133	6.04389e-20	0.00038445			0
YDR234W	1.69936	0.163053	1.83336	0.0513665	1.99528	0.161364	8.64115e-05	3.3983e-55	4.91528e-66	5.1504e-06		LYS4	1
YDR235W	0.242652	0.080619	0.319445	0.113731	0.16894	0.0429315	9.52037e-31	1.68463e-67	0.0898002	6.9667e-12		PRP42	0
YDR236C	0.733647	0.834227	0.917625	0.49974	0.843628	0.429845	2.33827e-22	6.11686e-08	2.51349e-40	1.06196e-62		FMN1	0
YDR237W	0.970244	0.198142	0.950941	0.236167	0.739873	0.047148	0.0015527	1.74599e-111	0.0691378	6.91947e-54		MRPL7	0
YDR238C	1.27571	0.422142	1.40271	0.630279	1.258	0.425999	4.58285e-07	3.12038e-28	4.96274e-20	0.894402		SEC26	0
YDR239C	1.11747	0.071548	1.3216	0.161013	1.34236	0.090248	3.34567e-59	2.10909e-78	9.87391e-17	0.00482313			0
YDR240C	0.410133	0.024882	0.596716	0.0335315	0.428841	0.069767	1.80904e-97	0.395127	0.00477093	1.70391e-17		SNU56	0
YDR241W	0.0353451	0.573883	0.0728753	1.12078	0.108717	1.07189	1.1669e-20	2.12532e-26	5.18999e-86	6.32885e-68		BUD26
YDR242W	0.58883	0.301785	0.689424	0.227119	0.630222	0.011739	3.21962e-15	0.691296	2.03072e-07	1.30592e-188		AMD2	0
YDR243C	0.528417	0.012089	0.707636	0.08524	0.845001	0.0945815	1.54864e-72	2.36214e-261	3.43886e-15	1.11002e-17		PRP28	0
YDR244W	0.753679	0.0406405	1.02732	0.0980635	1.04168	0.088661	1.17878e-118	1.53127e-150	2.95208e-08	0.000369713		PEX5	0
YDR245W	0.64119	0.001667	0.634952	0.0587565	0.601374	0.046494	0.0367153	4.46216e-22	9.09726e-28	6.28991e-22		MNN10	0
YDR246W	0.974134	0.052547	1.1468	0.094159	1.12361	0.0653195	3.07461e-10	2.9754e-09	1.09087e-08	0.998123		TRS23	0
YDR246W-A	0.989013	0.469747	0.715995	0.997552	0.960609	1.22945	1.29531e-11	0.0233115	2.36136e-79	1.86014e-135
YDR247W	0.764484	0	1.09041	0.0933135	1.19847	0.147968	4.15055e-130	2.54778e-253	2.63431e-55	1.0821e-78			1
YDR248C	1.03359	0.298102	0.700245	0.379103	1.16647	0.328352	5.48461e-113	7.66924e-07	9.63197e-06	0.606089			1
YDR249C	0.448952	0.0052025	0.424316	0.266514	0.382608	0.0690875	6.4291e-05	1.67665e-28	4.4118e-111	8.94956e-22			0
YDR250C	0.22438	0.0477615	0.227	0.100129	0.274633	0.179893	0.0157993	0.515864	0.000183796	3.28948e-37
YDR251W	0.871528	0.0438915	1.07986	0.092875	1.02351	0.170783	1.20102e-91	8.13964e-45	0.000369315	5.4114e-37		PAM1	0
YDR252W	0.964956	0.100311	1.71625	0.096974	1.26358	0.147953	1.53191e-214	1.10658e-44	0.207531	8.17923e-06		BTT1	0
YDR253C	0.472589	0	0.455033	0.081927	0.718634	0.0414075	0.0608347	8.82685e-61	1.4007e-46	2.34388e-24		MET32	1
YDR254W	0.397435	0	0.389406	0.0690725	0.360451	0.093055	0.00930022	2.4892e-06	1.88808e-34	9.62591e-50		CHL4	0
YDR255C	0.653629	0.340943	0.57683	0.211051	0.532503	0.394053	7.70194e-28	3.32336e-76	1.03362e-18	0.000324114			0
YDR256C	0.793827	0.0020735	0.938878	0.1616	1.09221	0.0137345	3.25499e-23	3.95328e-135	1.17003e-85	7.06016e-17		CTA1	0
YDR257C	0.655056	0.0196415	0.501092	0.0322705	0.520782	0.232178	3.99079e-90	1.47452e-85	7.13497e-05	2.0071e-122		RMS1	0
YDR258C	0.871052	0	0.873577	0	0.88497	0.181525	5.60799e-09	7.15195e-07	1	2.40731e-96		HSP78	1
YDR259C	0.388285	1.71616	0.360714	0.556187	0.716325	0.773879	4.85508e-11	1.50436e-255	0	2.22334e-222		YAP6	0
YDR260C	0.399077	0.108003	0.650131	0.0370735	0.889901	0.108426	1.24612e-59	1.60998e-199	3.21492e-06	0.000377047		SWM1	0
YDR261C	0.529452	0	0.894243	0.10787	0.879371	0.144973	1.63566e-293	6.23337e-295	8.91218e-73	1.97785e-84		EXG2	0
YDR262W	0.806349	0.0561495	0.527587	0.0533035	0.774582	0.144738	1.38458e-150	7.2412e-13	0.449126	9.59161e-26			0
YDR263C	0.635899	0.14927	0.606715	0.0203985	0.530014	0.249458	3.74324e-08	1.59614e-48	6.65041e-49	3.25352e-07		DIN7	0
YDR264C	0.766497	0.0174145	1.3331	0.239876	1.14794	0.073032	0	0	2.97823e-90	2.3875e-25		AKR1	0
YDR265W	0.838766	0.71453	0.968352	1.03546	1.20254	0.984086	1.59891e-12	1.8884e-122	1.03599e-22	6.24277e-15		PEX10	0
YDR266C	0.676843	0.281849	0.558459	0.240418	0.548202	0.490584	1.51299e-76	1.42725e-96	0.186011	1.34742e-26			0
YDR267C	1.38045	0.043259	1.53344	0.138068	1.64627	0	3.15237e-10	1.48225e-34	8.43153e-30	1.952e-26			0
YDR268W	0.913808	0	0.910269	0.101531	1.02537	0.140175	1.61694e-05	1.64887e-06	2.57432e-61	8.22261e-87		MSW1	0
YDR269C	0.785464	0.596844	1.50924	1.78337	0.969718	0.645525	1.02012e-138	9.9778e-06	1.48659e-222	0.0720418
YDR270W	0.819587	0.004757	1.14768	0.17827	0.861681	0.0068045	6.47837e-302	0.787875	4.18079e-104	3.55419e-07		CCC2	0
YDR271C	1.19147	0.0030615	1.42049	0.009778	1.45974	0.140229	1.56155e-11	3.53743e-17	0.0414663	1.50966e-67
YDR272W	0.555369	0.001119	0.89086	0.0124175	0.828033	0.127649	8.00101e-125	2.59821e-79	0.00095059	6.66996e-67		GLO2	0
YDR273W	0.703534	0.13992	1.16668	0.198761	1.22572	0.239491	1.19494e-244	0	0.000219395	4.26349e-13		DON1	0
YDR274C	0.0881172	0.0016595	0.0691097	0.155652	0.0560005	0.004819	0.018954	4.56613e-07	9.35656e-82	5.78619e-07
YDR275W	1.14687	0.001908	1.03738	0.084953	1.25754	0.040264	5.91759e-15	0.00778009	5.22478e-49	6.86049e-30			0
YDR276C	0.474499	0.004658	0.502022	0.010247	0.881429	0.055793	0.0247495	7.96028e-27	5.47178e-07	2.33728e-30		PMP3	1
YDR277C	1.09732	0.38368	0.84622	0.237524	0.949481	0.173941	1.10407e-118	2.66364e-60	4.13016e-29	1.5456e-48		MTH1	1
YDR278C	0.0592006	0	0.37319	0.0847805	0.0749585	0.0030595	1.68309e-166	0.0558971	2.61771e-45	2.09566e-05
YDR279W	0.323743	0.21845	0.310236	0.26414	0.520655	0.321111	1.64309e-08	4.0953e-98	0.0216669	7.3919e-06			0
YDR280W	1.15118	0.135658	1.3702	0.0105855	1.3148	0.20687	5.00497e-20	8.29285e-05	1.77678e-110	2.00325e-07		RRP45	0
YDR281C	0.575396	0.01472	0.755537	0.206471	1.5677	0.14704	2.23103e-09	2.35452e-305	7.18842e-69	1.97935e-52		PHM6	1
YDR282C	0.664816	0.407556	0.74852	0.285083	0.713268	0.116592	1.36919e-07	0.088774	5.59088e-13	1.11013e-120			1
YDR283C	0.584099	0.088739	0.627056	0.0500885	0.55123	0.013816	0.00810743	9.72331e-53	0.00123656	1.47027e-41		GCN2	0
YDR284C	0.805367	0.142021	1.08776	0.449483	0.997715	0.351799	2.69242e-78	7.41914e-34	4.95551e-60	6.0566e-38		DPP1	0
YDR285W	0.38555	0.743417	0.337604	0.130816	0.326824	0.153132	2.37879e-34	3.70379e-70	2.46604e-280	4.25311e-254		ZIP1	0
YDR286C	0.348108	0.34581	0.437569	0.260203	0.288761	0.131331	7.12725e-08	9.4982e-09	7.44504e-20	2.83519e-80			0
YDR287W	0.628572	0.323591	0.858178	0.226333	0.913024	0.020337	5.68069e-61	5.91688e-95	4.83364e-08	1.38842e-169			0
YDR288W	0.403712	0.438576	0.535435	0.419114	0.570583	0.202709	4.85872e-34	3.47683e-64	0.367133	6.49531e-49			0
YDR289C	0.366978	0	0.478854	0.0388705	0.673007	0.128957	5.8927e-36	6.38613e-238	1.99696e-27	8.7819e-82		RTT103	0
YDR290W	0.0599882	0.203192	0.00886848	0.123622	0.147956	0.22601	1.17695e-25	1.10163e-31	0.000161134	0.282174
YDR291W	0.71639	0	0.993015	0.014088	0.870562	0.090628	3.59687e-281	4.24899e-77	1.48003e-06	3.54642e-52			0
YDR292C	0.596349	0	0.716459	0.0763885	0.736019	0.127753	2.60293e-29	2.50008e-44	5.64952e-42	7.59678e-72		SRP101	0
YDR293C	0.846537	0.141313	1.03886	0.556737	1.12919	0.198391	2.08043e-100	9.5466e-252	1.59597e-90	0.00039095		SSD1	0
YDR294C	1.05325	0.046712	1.51821	0.093544	1.60214	0.230137	2.65893e-275	0	1.2781e-07	3.59409e-73		DPL1	1
YDR295C	0.5895	0.17147	0.669103	0.0460035	0.611336	0.053993	5.15578e-14	0.628762	2.00409e-63	1.52574e-49		PLO2	1
YDR296W	0.931605	0.114415	1.85463	0.102548	1.5722	0.232856	0	6.05728e-228	0.105235	4.93572e-14		MHR1	0
YDR297W	0.912831	0.008167	1.25397	0.140552	1.49822	0.254035	1.22304e-79	2.87903e-297	9.32335e-64	1.5801e-152		SUR2	1
YDR298C	0.914744	0.379694	1.19183	0.268838	0.908856	0.108366	1.95603e-35	0.000209324	1.85169e-14	1.66092e-92		ATP5	0
YDR299W	0.388475	0.084024	0.527232	0.142629	0.519798	0.125027	3.72286e-60	2.03758e-61	3.74562e-08	0.00522379		BFR2	0
YDR300C	0.748514	0.123449	0.920998	0.11218	1.16839	0.007201	5.67448e-47	2.33004e-223	0.223086	1.51073e-78		PRO1	0
YDR301W	0.736678	0.722691	0.888399	0.898405	0.836236	0.605463	1.82809e-92	1.42392e-27	7.03996e-12	5.39805e-05		CFT1	0
YDR302W	0.447824	0.0988705	0.479141	0.036617	0.256194	0.108347	0.79878	1.09509e-117	1.29025e-16	0.209997		GPI11	0
YDR303C	0.432403	1.04128	0.470613	0.783888	0.499013	0.559733	0.000252333	4.41847e-15	4.20786e-26	2.47544e-83		RSC3	0
YDR304C	1.13791	0.157918	0.923021	0.115058	0.939506	0.061653	6.37069e-49	9.80872e-51	2.97841e-08	5.58711e-28		CPR5	0
YDR305C	0.531252	0.117528	0.643782	0.0061375	0.711961	0.005112	5.78869e-14	5.97843e-40	1.2113e-85	4.3468e-80		HNT2	0
YDR306C	0.562728	0.3676	0.614421	0.282151	0.600647	0.465525	0.289897	0.0785433	0.00315578	1.17244e-05			1
YDR307W	0.481345	0.195765	0.470885	0.094352	0.523042	0.222864	6.03604e-06	0.000286061	5.92924e-16	0.0826742			0
YDR308C	0.644111	0.0778015	0.65107	0	0.580083	0.0058075	0.016979	3.86978e-10	1.11625e-49	9.78007e-23		SRB7	0
YDR309C	0.952657	0.446985	1.03135	0.728472	1.17156	0.228123	0.0474226	1.147e-33	3.64397e-16	4.36634e-64		GIC2	0
YDR310C	0.932182	0.310323	1.14868	0.344727	1.18209	0.153603	1.08025e-101	5.16616e-133	0.458783	2.31948e-28		SUM1	0
YDR311W	0.666169	0.104109	0.761029	0.0458345	0.938981	0.0535825	1.99931e-09	2.69128e-167	8.54579e-08	5.6742e-14		TFB1	0
YDR312W	0.895668	0.251885	0.602592	0.305702	0.810023	0.476396	8.34852e-219	1.71065e-37	0.851631	1.32405e-27		SSF2	0
YDR313C	0.948511	0.0065135	0.987233	0.053646	0.852368	0.053705	0.52098	9.44739e-24	2.4688e-30	1.17025e-31		PIB1	0
YDR314C	0.267392	0.0737385	0.426023	0.183834	0.449254	0.254105	7.13521e-131	4.37372e-213	2.92238e-30	2.39863e-61			0
YDR315C	0.521206	1.05674	0.424803	0.964172	0.54112	0.732897	5.57934e-41	0.0887227	1.32988e-10	2.30188e-56		IPK1	0
YDR316W	0.422722	0.749868	0.255866	0.470718	0.515548	0.423542	1.66589e-178	3.06262e-21	1.03905e-46	3.75631e-65			1
YDR317W	0.560379	0.103824	0.707714	0.033756	0.660432	0.0044335	1.81745e-34	5.66072e-10	2.22622e-32	3.53405e-110			0
YDR318W	0.259452	0.067552	0.5677	0.240498	0.343433	0.065356	2.66821e-284	2.60326e-33	7.47551e-54	0.117194		MCM21	0
YDR319C	0.373069	0.090594	0.765926	0.021452	0.320735	0.0104255	1.2961e-213	3.39619e-19	1.37061e-36	5.7649e-48			0
YDR320C	0.614829	0.627239	0.654552	0.429239	0.81257	0.335726	2.72382e-05	1.5813e-93	2.37963e-27	9.77427e-35		SWA2	1
YDR320C-A	1.03007	1.54007	1.04236	1.96756	0.647894	1.38883	0.0215374	1.04589e-65	2.49141e-13	2.34639e-12		HSK2	0
YDR320W-B	0.482596	0.869985	0.439594	0.946832	0.168352	0.631516	0.00131061	1.17185e-43	0.784196	3.18226e-26
YDR321W	1.47649	0.902574	1.53466	1.02899	1.31361	0.673574	0.754447	6.24685e-56	0.66881	5.41243e-31		ASP1	0
YDR322W	0.706382	0.195738	0.704371	0.110118	0.620404	0.05953	0.000733374	5.59591e-25	1.16753e-19	1.23914e-34		MRPL35	0
YDR322C-A	0.858717	0.114333	0.553975	0.236962	1.29094	0.209118	1.72478e-44	9.13389e-60	4.11345e-36	2.17071e-35		TIM11	0
YDR323C	0.420189	0.051329	0.404857	0.206598	0.534984	0.157878	8.44365e-07	8.44971e-37	1.28786e-31	1.22319e-16		PEP7	0
YDR324C	0.551377	0.320916	0.514793	0.670653	0.666316	0.275195	6.12884e-17	2.27126e-35	8.10051e-68	1.60909e-05		UTP4	0
YDR325W	0.740754	0.285004	0.832798	0.64885	0.962388	0.309221	4.04768e-12	8.63758e-143	1.62242e-68	0.398689		YCG1	0
YDR326C	0.634758	0.214255	0.639815	0.43197	0.689931	0.020226	1.80185e-07	0.00140277	2.49442e-28	4.98801e-123			0
YDR327W	1.16384	0.080492	1.39621	0.216272	1.64346	0.000872	5.4305e-13	1.94404e-57	5.88092e-31	1.07182e-35
YDR328C	1.56724	0.474353	1.86335	0.231963	2.18118	0.732842	5.56981e-24	2.60796e-133	1.19363e-51	1.02751e-28		SKP1	0
YDR329C	1.06573	0.475774	1.12902	0.534799	1.79758	0.684214	0.151152	0	0.0617385	3.11787e-24		PEX3	1
YDR330W	1.03309	0.659326	1.22378	0.624572	1.25714	0.722872	7.96477e-33	6.82556e-53	0.0198825	0.0050965			0
YDR331W	0.786256	0.027698	0.861681	0.13896	0.85266	0.066814	1	0.0484968	2.48923e-44	4.84577e-20		GPI8	0
YDR332W	0.869675	0.15404	0.648667	0.0305395	0.619439	0.210988	1.84403e-249	0	1.91655e-44	0.000675536			0
YDR333C	0.833442	0	0.583978	0.039191	0.633248	0.029227	4.97712e-302	1.52841e-236	5.07305e-31	7.59991e-19			0
YDR334W	0.83371	1.47521	0.740641	1.0928	0.920022	0.670663	1.63024e-142	8.16161e-07	2.43027e-41	4.97463e-180		SWR1	0
YDR335W	0.685805	0.124621	0.645227	0.0877445	0.737565	0.109102	7.38608e-41	0.0269827	0.793028	0.0500964		MSN5	0
YDR336W	0.339944	0.336175	0.568164	0.106754	0.417672	0.100723	4.78838e-117	8.86228e-20	1.01383e-59	4.13696e-74			0
YDR337W	0.948386	0.0985285	0.927719	0.207038	0.994777	0.184084	0.000475173	0.160408	1.89674e-20	3.0212e-12		MRPS28	0
YDR338C	1.19352	0.17029	1.1039	0.352598	1.22481	0.349038	5.61998e-42	8.33582e-05	1.24771e-42	3.88274e-40			1
YDR339C	0.911381	0.085361	1.07417	0.0236975	1.40184	0.0931965	5.22578e-16	3.37959e-135	1.32898e-15	0.897295			0
YDR340W	0.898667	0.33136	1.30116	0.179315	0.395006	0.097481	2.63823e-43	8.42228e-205	1.42699e-17	4.72579e-70
YDR341C	0.657443	0.0425385	0.818708	0.141408	0.815296	0.028345	3.75756e-55	6.88565e-44	3.36104e-19	0.686162			0
YDR342C	0.270124	0.0554695	0.209109	0.0576445	0.297395	0.054166	6.3672e-40	2.24265e-05	0.0264119	0.0555218		HXT7	1
YDR343C	0.227069	0.128299	0.326782	0.124303	0.346069	0.069413	2.77355e-66	3.70025e-95	0.697501	3.46251e-12		HXT6	1
YDR344C	0.262309	0.482473	0.737041	0.398446	1.0289	1.0858	2.85411e-215	0	2.93255e-05	1.05884e-80
YDR345C	1.16715	0.000131	1.63869	0.0738605	2.06371	0.011509	1.19772e-233	0	1.42614e-30	0.0284385		HXT3	1
YDR346C	0.997782	7.25e-05	0.802623	0.10953	0.864377	0.259853	3.75888e-98	3.26171e-62	9.45096e-38	1.04354e-129		SGI1	1
YDR347W	0.751093	0.0001005	0.8786	0.331283	0.874641	0.267861	2.55635e-12	2.72874e-09	2.15755e-182	5.83733e-155		MRP1	0
YDR348C	1.03647	0.079951	0.970898	0.179028	1.14378	0.208471	1.06768e-21	3.03382e-09	2.12896e-11	5.74038e-24			1
YDR349C	1.30847	0.502644	1.51118	0.378601	1.62261	0.455276	7.37314e-22	1.31485e-77	2.7666e-11	0.00102596		YPS7	1
YDR350C	0.566774	0.135767	0.356021	0.143849	0.443886	0.230558	7.46624e-270	6.02298e-106	0.70721	1.43059e-06		TCM10	0
YDR351W	0.690553	7e-05	0.872152	0.0914825	0.845854	0.16972	3.4134e-75	4.08364e-49	7.59315e-46	2.45896e-102		SBE2	0
YDR352W	0.516881	0.268599	1.01163	0.005026	1.06389	0.284583	2.58503e-294	0	6.62287e-161	0.529579			0
YDR353W	1.32973	0.113419	1.62819	0.15817	1.87662	0.230626	2.03924e-36	8.02986e-155	0.0180667	5.94137e-12		TRR1	1
YDR354W	1.07573	8.55e-05	1.12364	0.0912915	1.11355	0.0205985	0.464304	0.114222	2.15111e-41	0.000374227		TRP4	0
YDR354C-A	1.9338	0.662749	1.86818	1.05093	0.976119	0.996521	0.00111909	1.48242e-153	8.96381e-32	4.88403e-19
YDR355C	1.35592	0.48142	1.20144	0.02621	1.53078	0.55053	1.69517e-15	0.000424076	6.0229e-221	5.96657e-05
YDR356W	0.512372	0.3557	0.43895	0.334334	0.496768	0.363596	1.41724e-62	1.78856e-08	0.000217888	0.755134		SPC110	0
YDR357C	0.218211	0.11793	0.352101	0.341881	0.314989	0.233459	2.99422e-17	4.64107e-25	8.09163e-36	9.99312e-16			0
YDR358W	0.56427	0.0436005	1.07224	0.077329	1.19299	0.087492	0	0	0.239143	0.0482754		GGA1	0
YDR359C	0.991616	0.637948	1.28688	0.442186	1.42413	0.676446	1.34296e-189	0	7.42776e-16	0.489769		VID21	0
YDR360W	0.822931	0.362291	0.780472	0.329176	0.63141	0.988073	0.0647852	3.80156e-25	0.000425599	5.60762e-113
YDR361C	0.392419	0	0.498583	0.0745425	0.389771	0.020446	3.46895e-22	0.0246311	4.23173e-46	5.3031e-14		BCP1	0
YDR362C	0.798962	0.152019	0.950286	0.07693	1.16795	0.154804	3.7511e-43	2.27904e-267	1.09482e-09	0.716492		TFC6	0
YDR363W	0.444844	0.217111	0.458603	0.0468475	0.922583	0.329794	0.429599	0	8.50647e-43	1.27379e-14		ESC2	0
YDR363W-A	0.822903	0.000952	0.136623	0.0533375	0.533575	0.021981	0	2.15739e-39	1.56563e-39	2.04423e-14		SEM1	0
YDR364C	0.58561	0.111624	0.723058	0.100593	0.680128	0.125271	8.1065e-33	2.43564e-10	2.9086e-05	0.0060793		CDC40	0
YDR365C	0.682116	0.209876	0.696296	0.251526	0.826639	0.09892	0.000794243	3.22299e-40	8.96292e-06	9.35695e-14			0
YDR366C	0.0730551	0.088309	0.167023	0.231479	0.110404	0.249122	1.65425e-31	1.28407e-05	2.2976e-26	5.31094e-36			0
YDR367W	0.313697	0.0828595	0.356965	0.113192	0.46456	0.198404	0.000894915	1.19356e-42	0.175374	9.78099e-14			0
YDR368W	0.881279	0.0685675	0.918023	0.0336805	0.777041	0	0.466303	2.72229e-39	3.10585e-13	2.8541e-70		YPR1	0
YDR369C	0.610155	0.069393	0.769961	0.057215	0.764725	0.0420225	2.52872e-72	3.79842e-72	0.00793542	0.000305735		XRS2	0
YDR370C	0.210539	0.106765	0.392506	0.10125	0.420134	0.254489	1.60913e-167	8.61746e-235	0.980595	4.26173e-26			0
YDR371W	0.533206	0.23817	0.453375	0.200628	0.464874	0.734109	1.2857e-33	4.4946e-26	2.73557e-07	7.66331e-88		CTS2	0
YDR371C-A	0.403846	0.692113	0.2725	0.100261	0.193989	0.170546	1.59187e-08	2.97162e-36	3.19495e-220	1.92445e-175
YDR372C	0.401508	0.265002	0.486923	0.147266	0.443058	0.098433	8.02664e-15	0.191631	1.56128e-29	5.47784e-51		VPS74	0
YDR373W	0.447727	0.083448	0.697687	0.0938215	0.340563	1e-06	2.44401e-65	2.27085e-31	0.867698	3.20746e-90		FRQ1	0
YDR374C	0.319612	0.0087865	0.285031	0.103195	0.186346	0.090955	3.31542e-13	1.12688e-103	9.26725e-65	1.25543e-52			0
YDR374W-A	0.909263	0.2311	1.43744	0.191985	0.960432	0.301739	3.18596e-57	0.597995	0.276604	0.0100552
YDR375C	0.970864	0.172938	1.2226	0.184291	1.44282	0.187955	3.96189e-53	2.80648e-226	0.00448839	1		BCS1	0
YDR376W	0.732155	0.027633	0.961376	0.160666	0.693856	0.104258	5.56211e-102	1.63123e-12	8.02297e-61	7.7572e-42		ARH1	0
YDR377W	1.19707	0.044714	0.893269	0.027919	1.0629	0.071491	3.59428e-36	6.23773e-16	7.368e-07	0.156057		ATP17	1
YDR378C	0.684662	0.0541765	0.877106	0.111645	1.34185	0.207869	8.42269e-15	1.29484e-114	9.56822e-15	7.89822e-38		LSM6	0
YDR379W	0.778527	0.096187	0.789674	0.227059	0.934724	0.255346	0.612276	1.69235e-74	8.59633e-13	1.43696e-28		RGA2	0
YDR379C-A	0.6722	0.212181	0.65217	0.284098	0.180529	0.121233	0.396409	1.37172e-215	0.00424661	1.33449e-20			0
YDR380W	0.772726	0.146204	0.820112	0.288708	0.851548	0.370304	0.057699	5.0144e-06	1.2294e-13	7.89783e-36		ARO10	1
YDR381W	0.615691	0.0818335	0.78525	0	1.12482	0.044846	1.29468e-58	0	1.18964e-61	0.00442685		YRA1	1
YDR381C-A	0.243118	0.008016	0.483498	4e-06	0.555343	0.0153925	4.14591e-94	1.02692e-161	5.13528e-13	0.209916			0
YDR382W	0.956116	6e-06	1.01045	0.005291	1.60066	0.0096035	0.427392	5.33758e-117	8.88884e-08	6.05456e-09		RPP2B	0
YDR383C	0.591731	0.162535	0.678823	0.140735	1.03425	0.0314855	7.18919e-07	1.24992e-188	0.0324893	4.63651e-38		NKP1	0
YDR384C	1.00993	0.0855415	1.01458	0.285481	1.31938	0.149087	0.0228048	2.68536e-57	6.97501e-55	2.48877e-12			0
YDR385W	0.0969419	0.019592	0.145227	0.219869	0.114168	0.0938915	1.35779e-50	2.32684e-05	2.04463e-90	8.99704e-36		EFT2	0
YDR386W	0.441424	0	0.597326	0.0920855	0.622386	0.022609	6.59294e-85	5.47375e-111	4.00542e-45	3.0212e-12		MUS81	0
YDR387C	0.704335	0.005313	0.78005	0.433586	0.886356	0.215813	1.11585e-07	1.12269e-66	6.13942e-266	1.02303e-135			0
YDR388W	1.42177	0.0766355	1.74896	0.272666	2.67471	0.185479	1.19934e-62	0	1.03665e-53	1.22127e-22		RVS167	0
YDR389W	0.722618	0.213574	1.11929	0.544063	0.93028	0.08827	3.54840947726919e-311	1.00225e-80	2.23546e-64	8.81564e-23		SAC7	0
YDR390C	0.725631	0.261519	0.652286	0.316001	0.997105	0.428831	1.28506e-33	4.25411e-141	1.41904e-05	2.8415e-32		UBA2	0
YDR391C	0.569992	0.24367	0.915033	0.422113	1.06543	0.396813	5.68715e-101	1.42662e-219	3.35146e-23	9.4569e-22			1
YDR392W	0.729457	0.517395	0.919832	0.293204	0.957818	0.462587	5.43808e-39	1.77846e-57	1.49731e-40	0.0113307		SPT3	0
YDR393W	0.478174	0.329124	0.607801	0.314858	0.695508	0.293289	6.22629e-40	2.15187e-106	0.00439033	0.000562669		SHE9	1
YDR394W	1.38319	0.0090835	1.52848	0.0005635	1.56856	0.060142	7.7843e-14	1.33591e-20	1.33282e-14	5.36444e-09		RPT3	0
YDR395W	0.708531	0.126305	0.755759	0.429656	0.894017	0.499371	0.704421	2.34359e-74	5.2506e-68	1.02221e-103		SXM1	0
YDR396W	0.473196	0.022867	0.586436	0.0108095	0.829887	0.0404105	4.26387e-08	9.54725e-106	0.369148	1.5236e-15
YDR397C	0.466058	0.710468	0.618699	0.557806	0.947736	0.535288	3.96785e-16	2.84131e-191	4.48941e-08	1.37273e-11		NCB2	1
YDR398W	1.07798	0.0725495	1.10655	0.125206	1.21949	0.150861	0.002962	8.31721e-13	6.93061e-07	3.18079e-20		UTP5	0
YDR399W	1.16822	0.10218	1.39683	0.106244	1.33578	0.127387	6.39181e-16	1.47686e-09	0.0178073	0.111318		HPT1	1
YDR400W	1.18161	0.414291	1.67636	0.304455	0.897932	0.563812	1.50012e-147	1.91359e-165	3.45498e-18	0.00332724		URH1	0
YDR401W	0.605151	0.418428	0.651273	0.331049	0.603091	0	0.0554802	1.74104e-07	2.69733e-09	0
YDR402C	0.488578	0	0.575235	0.207725	0.557652	0.0979645	2.26563e-10	0.00262074	2.12267e-120	1.73602e-57		DIT2	0
YDR403W	0.752062	0.301499	0.617422	0.272438	0.441318	0.226542	1.96155e-65	0	0.0128119	5.2371e-12		DIT1	1
YDR404C	0.585537	0.34601	0.72712	0.441965	0.498132	0.621548	3.33435e-14	1.33724e-14	0.00121109	1.0141e-34		RPB7	0
YDR405W	0.86131	0.0020785	1.18994	0.000479	1.70841	0.1677	2.65952e-76	0	1.93818e-09	1.94432e-103		MRP20	0
YDR406W	0.927003	0.767626	1.36018	0.706558	1.35337	1.32754	0	0	9.70279e-07	1.77213e-64		PDR15	1
YDR406W-A	0	0.526629	0.0192569	1.05384	0.0129077	1.26363	9.12644e-12	0.000137079	1.51378e-73	1.85405e-134
YDR407C	0.669814	0.705726	0.643437	0.464697	0.666315	0.572886	4.71073e-19	3.51477e-05	2.9102e-23	1.26539e-10		TRS120	0
YDR408C	1.35812	0.56172	1.71695	0.762691	2.45628	0.715909	4.82682e-48	0	3.94614e-05	0.00247748		ADE8	0
YDR409W	0.722602	0.0500605	0.837636	0.072351	0.86023	0.0258965	2.23864e-26	1.83147e-37	0.00513434	2.18326e-07		SIZ1	0
YDR410C	0.564042	0.072135	0.652113	0.087536	0.67261	0.245692	6.72895e-05	7.291e-11	0.0216684	3.28033e-59		STE14	0
YDR411C	0.882932	0.140255	1.08758	0.0441265	1.13767	0.056636	2.46844e-26	1.29033e-57	1.70286e-36	5.51553e-18			0
YDR412W	0.999872	0.200895	0.63343	0.0526985	0.580458	0.032282	1.40067e-178	3.65211e-255	8.07674e-112	9.21277e-113			0
YDR413C	0.934526	0.25758	0.758997	0.352345	0.646841	0.31903	1.16116e-63	9.4089e-128	9.1679e-13	4.66266e-06
YDR414C	0.410583	0.386375	0.636902	0.277724	0.451751	0.067921	1.86959e-88	0.0483669	3.07457e-18	1.74572e-178		ERD1	0
YDR415C	0.637617	0	0.842603	0.053192	0.93592	0.097377	4.4064e-45	1.7508e-103	7.59315e-46	3.47318e-65			0
YDR416W	0.666649	0	0.544264	0.0463565	0.646466	0.139697	6.49309e-121	8.84687e-18	9.93476e-42	2.69744e-89		SYF1	0
YDR417C	0.90127	0.612587	1.14683	0.791689	1.05387	0.809793	3.93254e-08	0.593651	3.54639e-11	1.17544e-13			0
YDR418W	0.887588	0.080741	1.16246	0.0792395	1.10074	0.0642175	1.20183e-21	6.99867e-10	0.183545	0.340146		RPL12B	0
YDR419W	0.997972	0.137696	0.818075	0.065079	1.00185	0.190829	4.9823e-115	3.54691e-06	9.13647e-06	8.92743e-09		RAD30	0
YDR420W	1.25548	0.255983	1.47418	0.602916	1.56712	0.681867	2.75372e-106	5.54442e-283	5.27791e-67	6.14008e-101		HKR1	0
YDR421W	0.669458	0.201385	0.687816	0.128707	0.938135	0.236864	0.0702902	6.75815e-230	6.04068e-13	0.388231		ARO80	0
YDR422C	0.939945	0.376736	0.865295	0.229936	0.829301	0.283208	1.13016e-49	3.59797e-88	7.67822e-23	7.32554e-17		SIP1	0
YDR423C	0.733106	1.03777	0.802967	0.859121	1.09976	0.491409	4.25718e-06	2.74749e-184	5.69834e-09	3.50586e-119		CAD1	0
YDR424C	0.997316	0.130819	0.858776	0.555318	0.521567	1.56736	2.45408e-19	3.10251e-211	8.34483e-107	0		DYN2	0
YDR425W	0.468592	0.126363	0.537947	0.375043	0.603778	1.05706	5.6669e-11	6.94594e-53	2.21134e-47	0			0
YDR426C	0.0839712	0.19152	0.0627741	0.350811	0.275763	0.283805	3.92451e-10	1.22805e-85	3.42163e-17	4.0582e-05
YDR427W	0.381868	0.0741815	0.529281	0.131504	0.467619	0.114229	5.52557e-42	1.93954e-13	0.538277	0.000871019		RPN9	0
YDR428C	0.461142	0.103613	0.407779	0.134567	0.470267	0.084974	8.21434e-19	0.0340184	0.268832	0.0149121			0
YDR429C	0.869844	0.0449575	1.42048	0.169799	1.78006	0.227409	3.50323e-190	0	8.17305e-41	1.82514e-78		TIF35	0
YDR430C	0.63147	0.123419	0.647671	0.108963	0.767723	0.0005865	0.597429	3.0917e-58	0.729037	3.31205e-96		CYM1	0
YDR431W	0.31124	1.3427	0.31516	1.44672	0.155785	1.2951	0.00251244	2.1056e-32	0.0546771	0.000221745
YDR432W	0.563051	0.062116	0.95055	0.085475	1.25109	0.100214	2.93015e-257	0	3.8613e-05	5.35826e-13		NPL3	0
YDR433W	0.640953	0.097972	0.963296	0.53784	0.960858	0.377418	1.28375e-64	2.89405e-62	7.66652e-140	3.14701e-74		KRE22
YDR434W	0.546882	0.118677	0.748531	0.332244	0.592348	0.382763	1.36258e-77	0.0937149	7.79685e-48	6.36557e-67		GPI17	0
YDR435C	1.02011	0.756907	1.24005	1.30884	1.02062	1.48888	4.09103e-27	3.65866e-09	1.30184e-77	1.61125e-135		PPM1	0
YDR436W	1.21849	0.254804	1.3536	0.212947	1.40499	0.223372	1.89962e-14	7.4912e-28	0.0117888	0.0018407		PPZ2	0
YDR437W	0.812687	0.0145065	1.27944	0.0006625	1.24714	0.0073875	2.26363e-103	8.33651e-90	3.88527e-19	7.94896e-10			0
YDR438W	0.82929	0.349537	0.719717	0.565832	0.924168	0.478255	5.56097e-42	0.00772255	2.31055e-16	7.87301e-05			0
YDR439W	0.761797	0.0724225	0.658733	0.0928315	0.775308	0.0686765	6.18124e-35	0.000892383	0.00374666	0.604909		LRS4	0
YDR440W	0.775737	0.340603	0.58796	0.343757	0.669498	0.272454	1.78219e-171	1.82668e-95	0.24239	3.75323e-09		DOT1	0
YDR441C	0.803	0.0810005	1.08728	0.0257355	1.22838	0.130817	1.85252e-39	4.36892e-82	3.19671e-40	0.0964076		APT2	0
YDR442W	1.83458	0.0234775	1.9085	0.0159955	1.83274	0.034403	0.0257492	0.000294065	0.0587741	4.37517e-15
YDR443C	0.860479	0.255333	0.935866	0.0895635	0.929691	0.174034	9.30421e-05	3.67748e-07	1.10255e-35	1.07115e-08		SSN2	0
YDR444W	0.87766	0.258269	0.660471	0.139826	0.854315	0.19826	7.95682e-212	7.2746e-17	3.96723e-19	4.88094e-10			0
YDR445C	0.766851	0.686091	0.403802	0.807027	0.854055	0.148356	5.01979e-131	0.517582	0.000950849	8.66338e-220
YDR446W	0.442348	0.462167	0.290592	0.769301	0.415271	0.441682	5.99656e-88	4.4445e-09	5.83576e-32	0.153004		ECM11	0
YDR447C	0.683523	0.0295695	0.561855	0.027983	0.899628	0.0267075	2.09687e-38	3.46565e-34	0.771035	0.00296716		RPS17B	0
YDR448W	0.88072	0.055008	1.14459	0	1.07833	0.0266825	4.4848e-65	4.75939e-31	1.94287e-48	3.8211e-09		ADA2	0
YDR449C	0.482866	0.137295	0.440886	0.163247	0.556523	0.119058	5.82713e-13	6.27007e-15	0.701884	4.87818e-06		UTP6	0
YDR450W	1.20316	0.0866905	1.06265	0.101577	0.98487	0.081849	4.49566e-32	1.91439e-78	1	0.0885097		RPS18A	0
YDR451C	1.32709	0.001807	1.18646	0	1.38836	0.271027	6.02835e-47	0.10715	1	1.58691e-150		YHP1	1
YDR452W	0.712729	0.190469	0.708829	0.312972	0.77258	0.228588	1.25796e-07	0.887932	3.76786e-10	0.921664		PPN1	0
YDR453C	0.365171	0.0035725	0.350478	0.0094015	0.60341	0.103557	0.0279996	4.63588e-73	5.10631e-06	1.23418e-60		TSA2	1
YDR454C	0.805747	0.116438	0.614537	0.34119	0.726788	0.366497	2.33066e-50	4.17129e-15	6.44803e-39	3.10271e-60		GUK1	0
YDR455C	1.07304	0.091756	1.06	0.217007	1.08378	0.371901	0.0334385	0.22619	4.44869e-19	1.72966e-64
YDR456W	0.871893	0.66479	0.759231	0.849078	0.842524	0.497489	1.50967e-57	6.66127e-13	6.47119e-06	2.08244e-18		NHX1	0
YDR457W	0.717147	0	0.905767	0.004034	0.862761	0.0038435	0	1.92165e-178	1	0.350293		TOM1	0
YDR458C	0.483526	0.0806595	0.59856	0.133031	0.477799	0.143864	1.98565e-39	0.0001284	0.00695868	7.85195e-06			0
YDR459C	1.24742	0.0575885	1.30108	0.246369	1.35616	0.118419	0.649566	3.08921e-06	1.18572e-63	6.23685e-09			0
YDR460W	0.883867	0.0010625	1.07806	0.645174	0.889207	0.298064	4.61503e-33	0.54137	0	4.94862e-193		TFB3	0
YDR461W	1.54733	0.0494545	1.38383	0.137355	1.58033	0.021041	8.40559e-07	0.788455	1.29277e-06	5.73093e-23		MFA1	1
YDR461C-A	1.68624	0.157303	1.27165	0.106918	2.63532	0.173842	4.5003e-35	1.08214e-93	7.45392e-09	0.307505
YDR462W	2.3596	0.598947	2.27023	0.316467	2.30234	0.710922	0.000805596	5.72196e-06	2.20117e-60	0.00649505		MRPL28	0
YDR463W	1.00576	0.174893	1.11276	0.293517	0.953891	0.262254	3.37505e-19	2.47163e-23	8.00504e-08	7.56005e-07		STP1	0
YDR464W	0.857558	2.35e-05	0.859471	0	0.955782	0	6.44282e-08	2.29881e-23	1	1		SPP41	0
YDR464C-A	1.86564	1.14315	1.53083	1.10865	1.40325	1.2607	1.01224e-24	2.27807e-39	0.00808173	0.206312
YDR465C	0.628663	0.264281	1.01859	0.365606	1.09146	0.561411	1.18813e-220	0	0.000276626	4.04049e-51		RMT2	0
YDR466W	0.665977	0.728344	0.925695	0.330564	1.02214	0.369708	4.70466e-188	0	2.65148e-77	6.37868e-61			0
YDR467C	0.566205	0.209829	0.538575	0.0616685	0.666736	0.182541	0.000649959	0.0507607	2.15096e-48	0.011022
YDR468C	0.553295	0.0005775	0.313558	0.000399	0.650618	0.001845	2.34994e-122	9.84632e-17	1	1		TLG1	0
YDR469W	0.427077	0.024104	0.605833	0.0056215	0.810454	0.002256	4.77067e-35	4.80935e-128	0.000172847	2.11098e-06		SDC1	0
YDR470C	0.590885	0	0.79207	2.05e-05	0.782136	0.0564865	5.60345e-77	1.55215e-57	1	9.13682e-33		UGO1	0
YDR471W	0.895017	0	0.796698	0	1.30773	0.011064	6.86987e-20	1.99803e-120	1	2.09566e-05		RPL27B	0
YDR472W	1.08231	0.225961	0.967352	0.199018	0.833311	0.386929	4.09238e-23	2.15702e-98	1.06915e-07	2.34195e-17		TRS31	0
YDR473C	0.480814	0.018845	0.4519	0.087022	0.440381	0.100752	4.23211e-08	4.53737e-26	1.47057e-15	8.77099e-22		PRP3	0
YDR475C	1.16655	0.340126	1.56571	0.209247	1.47515	0.449292	9.79939e-254	1.85176e-166	4.98632e-18	1.70596e-06			0
YDR476C	1.74503	1.32256	2.07947	1.32327	3.29531	1.37647	1.56109e-30	0	0.463585	0.829041			1
YDR477W	0.932744	0.280973	0.905144	0.239503	0.943124	0.073203	8.52771e-32	7.70252e-16	0.000920929	1.3964e-57		SNF1	0
YDR478W	0.621363	0.017145	0.606693	0.0362325	0.595608	0.0772965	0.14515	0.00146998	0.846522	8.36058e-13		SNM1	0
YDR479C	0.582564	0.489899	0.854861	0.513868	0.859807	0.491182	5.16178e-146	3.03605e-186	0.121752	0.679632			0
YDR480W	0.663881	0.141878	1.01241	0.205164	0.680652	0.156626	1.22996e-139	0.231493	7.51551e-07	0.927013		DIG2	0
YDR481C	1.12831	0.341346	1.48261	0.950589	1.73248	0.845473	4.10553e-134	0	7.28755e-114	1.2512e-92		PHO8	1
YDR482C	1.40119	0.545952	1.83201	0.892644	3.02851	0.591014	1.67108e-33	0	7.71717e-35	0.571886		CWC21	0
YDR483W	0.847784	0.0417475	0.896121	0.2256	1.02655	0.126764	0.419402	7.89589e-42	3.37537e-41	4.14797e-20		KRE2	0
YDR484W	0.218473	0.0132525	0.356276	0.093349	0.395744	0.168488	3.41652e-113	2.99854e-214	4.72632e-28	3.42475e-75		SAC2	0
YDR485C	0.989719	0.466295	0.941598	0.148041	1.00177	0.192955	2.57445e-27	0.000129329	4.44712e-113	9.23444e-92		VPS72	0
YDR486C	0.908193	0.163906	0.89413	0.107671	1.50565	0.087006	0.002457	1.26274e-209	0.0071462	7.89233e-10		VPS60	0
YDR487C	1.9625	0.039702	1.70347	0.0350965	2.40682	0	1.77202e-53	1.22099e-44	0.101363	7.01775e-37		RIB3	0
YDR488C	1.61305	0.451752	2.34144	0.537489	3.13837	0.548249	0	0	0.0220973	5.23998e-07		PAC11	0
YDR489W	0.788311	0.453858	0.757659	0.50373	0.796918	0.572981	2.27841e-06	0.00310751	0.103395	2.81519e-12			0
YDR490C	1.50073	0.542371	1.31594	1.14132	1.59785	0.915884	8.7626e-117	0.171332	3.47855e-116	4.63065e-50		PKH1	0
YDR491C	0.0390504	0.254821	0.154217	0.672208	0.2563	1.04655	9.533e-65	5.9981e-177	8.14252e-87	1.38627e-231
YDR492W	0.851591	6.4e-05	0.757227	0.127596	1.0348	0.157871	2.1862e-25	1.00134e-23	1.17003e-85	2.14246e-109			0
YDR493W	1.36857	0.068815	1.25174	0.11581	1.09036	0.007155	3.42836e-11	7.59255e-51	1.04227e-07	1.0706e-12			0
YDR494W	0.459984	0.055474	0.396852	0.068711	0.341117	0.067979	5.60771e-19	2.59172e-72	0.0059432	5.27564e-06		RSM28	0
YDR495C	0.181729	0.0020925	0.354689	0	0.303548	0.0045435	0	9.49529e-206	1	0.122436		VPS3	1
YDR496C	0.508129	0.082658	0.450253	0	0.392712	0.0502325	4.13211e-36	1.01569e-113	1.07272e-56	0.00267865		PUF6	0
YDR497C	1.26894	0.174607	1.33806	0.281701	1.98893	0.600186	0.672416	0	1.8138e-09	2.7155e-108		ITR1	1
YDR498C	1.14427	0.198177	1.25192	0.0918635	1.68267	0.147628	8.98865e-05	9.84937e-230	1.12167e-12	0.0353373		SEC20	0
YDR499W	0.398	0.172125	0.522033	0.109348	0.503482	0.06393	1.72692e-65	1.23319e-53	3.43336e-15	2.86541e-27		LCD1	0
YDR500C	0.684212	0.0026105	1.32001	0.0256595	0.922047	0.029146	1.44237e-272	2.03475e-42	1.88963e-10	1.16536e-16		RPL37B	0
YDR501W	0.649532	0.106163	0.703108	0.0293385	0.546366	0.011395	0.00739001	5.45229e-65	1.56273e-18	6.25099e-65		PLM2	0
YDR502C	1.59398	0.0171655	1.64874	0.005849	2.04407	0.021889	0.175641	4.57389e-104	1.20978e-09	1		SAM2	0
YDR503C	0.900019	0.167779	1.1606	0.271268	0.821183	0.30045	6.79821e-52	6.58478e-21	4.63984e-09	2.31386e-15		LPP1	1
YDR504C	0.0541458	0.409448	0.0625693	0.71809	0.029156	0.334563	0.000674611	5.04774e-06	9.56284e-35	5.71659e-07
YDR505C	0.916644	0.32357	1.01615	0.128079	0.867635	0.363096	1.95012e-17	3.60542e-27	2.48434e-46	0.748837		PSP1	0
YDR506C	0.956861	0.074918	1.02632	0.197735	0.993365	0.169571	0.00697196	0.0427705	4.64795e-26	1.93326e-20			0
YDR507C	0.672688	0.317852	0.700574	0.100842	0.726045	0.090438	0.354136	0.0992002	6.44192e-53	7.42119e-70		GIN4	0
YDR508C	1.15743	0.001147	1.68223	0.005713	1.71764	0.073469	0	0	0.57746	3.27205e-48		GNP1	1
YDR509W	0.285579	1.78594	0.55737	1.07895	0.537731	1.22654	2.2016e-55	2.92188e-48	2.25575e-82	4.64717e-64
YDR510W	1.20162	0.413189	0.607801	0.248097	0.908381	0.507474	7.62254e-145	1.08229e-40	1.84844e-28	0.0214031		SMT3	0
YDR510C-A	0.585955	0.603341	0.18893	0.867515	0.221432	0.329649	7.13575e-75	4.66597e-52	4.32441e-25	1.65108e-48
YDR511W	0.884554	0.326759	1.16324	0.38574	1.05719	0.171025	2.2651e-20	4.65253e-06	1.61252e-07	3.0052e-27		ACN9	0
YDR512C	0.726402	0.186043	0.393189	0.598611	0.862236	0.841569	2.09573e-145	1.54755e-13	2.29899e-113	1.17745e-214			0
YDR513W	0.355708	0.33666	0.5836	0.120375	0.85836	0.377644	7.77407e-46	2.41056e-208	5.64952e-42	0.00142046		TTR1	1
YDR514C	0.626412	0.141864	0.678156	0.127328	0.796867	0.0692675	0.459873	3.93438e-38	1.54928e-08	3.30315e-29			0
YDR515W	0.238519	0.081041	0.351521	0.0973865	0.425936	0.200506	1.11519e-49	1.16136e-161	0.000344566	3.9718e-41		SLF1	0
YDR516C	1.43249	0.454794	1.71511	0.568245	1.69266	0.462921	8.0146e-45	1.16345e-37	0.00166842	0.0954623			1
YDR517W	1.33504	0.640216	2.13838	0.656301	1.91686	0.48581	0	2.77348e-214	0.016238	3.19625e-24		GRH1	0
YDR518W	0.537472	0.280047	0.653369	0.250634	0.667607	0.0799925	1.30642e-33	1.16602e-29	0.0509627	1.99686e-59		EUG1	0
YDR519W	0.960219	0.0439195	0.842699	0.0413825	1.13677	0.0296095	6.71679e-07	1.9338e-10	0.00405888	9.72991e-11		FPR2	0
YDR520C	0.687492	0	0.729358	0.078321	0.820399	0	0.568129	1.10923e-25	1.37206e-52	0.369604			0
YDR521W	0.909907	0.354998	1.05767	0.383119	1.03718	0.566072	4.67748e-09	0.000551493	0.839553	8.69672e-20
YDR522C	0.263556	0.000994	0.358418	0.0009705	0.3718	2.8e-05	9.21877e-35	2.66491e-54	1	1		SPS2	0
YDR523C	0.504889	0	0.654844	0.159071	0.607404	0.0863195	2.65509e-48	1.64516e-26	1.94292e-96	7.16894e-60		SPS1	0
YDR524C	0.528958	0.005581	0.344037	0.0919395	0.516872	0	3.3474e-175	1.07866e-07	1.69573e-54	4.29998e-06		AGE1	0
YDR524W-C	0.244219	0.030138	0.112111	0.0446535	4e-05	0	2.85683e-09	3.50206e-84	0.00162199	1.90646e-24
YDR524C-B	1.73157	0.008312	2.91666	0.026226	5.895	0.0500275	7.22419e-122	0	3.83782e-07	7.98261e-37
YDR524C-A	1e-05	0	0.00546417	0	0.00291417	0	1	1	1	1
YDR525W	0	1.17702	0.000246667	1.74245	3.06061e-05	3.5997	1	1	5.96869e-48	0		API2
YDR525W-A	0.123801	0.011555	0.218478	0.107906	0.372283	0.0392215	4.25234e-20	1.72375e-88	2.57713e-26	0.00214008		SNA2	0
YDR526C	0.569299	1.01258	0.588711	0.164063	0.478037	0.679568	0.481348	2.63633e-27	0	1.51055e-34
YDR527W	0.860927	0.021221	0.849743	0.0128925	0.937439	0.0042285	3.04129e-07	0.0326429	0.560546	1.81674e-10			0
YDR528W	0.454528	6e-06	0.625482	0.0884435	0.687324	0.002557	1.11939e-67	4.11492e-133	2.65733e-47	0.000481644		HLR1	0
YDR529C	1.39218	0.12456	0.742393	0.303968	0.806641	0.121566	6.34173e-199	5.38936e-190	7.93775e-54	0.751948		QCR7	1
YDR530C	1.57883	0.145588	2.52816	0.532562	1.90256	0.353703	0	2.20435e-43	1.78688e-95	3.56047e-40		APA2	0
YDR531W	0.619875	0.018084	0.426647	0.0380575	0.379654	0.147525	1.9173e-116	1.11335e-212	0.823637	1.5449e-27			0
YDR532C	0.413169	0.131613	0.401615	0.0738475	0.228374	0.200262	0.00162021	1.27764e-178	3.04247e-16	0.0306786		KRE28	0
YDR533C	1.0804	0.147682	1.24764	0.341273	1.2225	0.132603	9.29906e-14	3.3741e-07	3.6582e-30	0.0328931			1
YDR534C	2.15066	0.157768	2.6672	0.130181	3.15878	0.120671	5.23916e-113	0	1.1466e-16	1.45294e-16		FIT1	0
YDR535C	0.820023	0.322148	1.25371	0.404407	1.46447	0.414598	2.42255e-108	2.99912e-233	0.000127719	2.80731e-08
YDR536W	1.02721	0.138524	1.23461	0.417296	1.3957	0.495848	2.36313e-31	3.40475e-144	4.28807e-59	2.95169e-115		STL1	1
YDR537C	1.36316	0.514761	1.02184	0.828682	1.68669	0.624197	1.15097e-91	4.92751e-36	1.30406e-22	0.000441403
YDR538W	1.2459	0.48887	1.05487	0.323771	1.5559	0.365158	2.91884e-44	3.41198e-45	1.15639e-19	1.78542e-20		PAD1	0
YDR539W	0.996383	0	1.18274	0.278708	1.18037	0.0214585	3.94783e-20	1.76461e-23	5.21663e-168	1.3325e-09			0
YDR540C	0.541621	0	0.30645	1e-06	0.169063	0	2.50077e-94	1.35386e-302	1	1			0
YDR541C	0.947236	0.162776	0.879006	0.330325	0.654981	0.108055	1.1266e-05	5.97083e-154	3.97126e-27	2.88253e-07			1
YDR542W	2.1108	0.929199	2.12681	1.16182	2.18146	1.91734	0.062468	0.0820208	4.35337e-08	8.81647e-131			1
YDR543C	0.517447	2.25822	0.900365	2.13939	0.606241	1.40531	1.51946e-80	8.32546e-05	3.41822e-07	3.2361e-145
YDR544C	0.888424	0	1.05892	0	0.375906	0	5.73994e-07	1.18413e-229	1	1			1
YDR545W	0	0	0	0	0	0	1	1	1	1		YRF1-1	0
YDR545C-A	0	0	0	0	0	0	1	1	1	1
YEL077C	4.71386	3.33622	3.09609	1.8334	3.03529	2.11754	0	0	5.61144e-205	1.93538e-146			0
YEL077W-A	1.59723	5.72559	1.08833	2.95353	1.4591	3.46911	9.68593e-135	1.19638e-15	0	0
YEL076C-A	0.210444	0.07235	0.152153	0.0410685	0.205568	0	1.14817e-15	0.140841	0.0316836	2.35282e-42			0
YEL076C	0	0.07235	0.0351925	0.0410685	0.0930465	0	2.42654e-75	4.62323e-178	0.0316836	2.35282e-42			0
YEL075W-A	0.122808	0	0.0760139	0	0.0466059	0.000925	4.06706e-19	5.19636e-60	1	1
YEL075C	0.181595	0.317727	0.128998	0.212798	0.110277	0.15833	1.35372e-19	1.55548e-32	1.48527e-16	4.40008e-42			0
YEL074W	0.128437	1.13286	0.0648212	0.463856	0.0914381	0.549088	5.03112e-35	4.81678e-10	6.51683e-117	1.16644e-94			0
YEL073C	1.69294	0.415579	2.09689	0.114036	1.5617	0.279245	1.80568e-21	6.51941e-13	3.01903e-84	1.07624e-12			1
YEL072W	0.4708	0.226123	0.435442	0.105881	0.713416	0.0324555	1.08619e-07	3.91352e-63	1.01671e-29	2.68833e-106			0
YEL071W	1.01	0.0880485	1.04517	0.101602	0.902309	0.260988	0.593291	6.69327e-50	0.131158	2.90911e-35		DLD3	0
YEL070W	0.749375	0.147594	1.02424	0.182155	0.948238	0.083199	2.42403e-105	5.12149e-44	0.00128259	2.33412e-11			1
YEL069C	1.72783	0.494227	1.50418	0.187387	1.7244	0.33988	2.74869e-119	5.18128e-20	7.23533e-98	3.89301e-24		HXT13	1
YEL068C	1.21307	0.159509	1.09609	0.410728	1.50973	0.19337	2.21161e-10	5.26717e-16	8.49035e-55	2.63384e-05			0
YEL067C	1.67232	2.23391	2.11347	3.08347	1.94408	2.93813	1.84376e-36	4.62561e-05	2.36772e-57	1.59916e-30			0
YEL066W	1.46958	1.2984	2.31569	1.88966	2.45413	1.33142	2.91859e-182	1.00663e-261	4.41857e-41	0.0332762		HPA3	0
YEL065W	1.07827	0.437277	1.36392	0.78818	1.74919	0.522534	1.21797e-96	0	8.05922e-47	0.000821593		SIT1	1
YEL064C	0.511103	0.0515925	0.67791	0.0358145	0.61128	0	1.11135e-63	1.02388e-15	0.778552	2.35282e-42			0
YEL063C	0.749735	0.013246	0.762687	0.113427	0.900029	0.0396595	2.62206e-05	1.67126e-37	4.63293e-39	0.0422103		CAN1	0
YEL062W	0.664317	0.216961	0.731721	0.176605	0.753485	0.327126	0.000247687	4.75264e-08	6.88708e-14	0.885013		NPR2	0
YEL061C	0.60942	0.158607	0.596099	0.286377	0.655661	0.009602	5.49303e-13	0.000661791	0.0060668	3.51943e-105		CIN8	0
YEL060C	0.87243	2.05e-05	1.37354	0.035495	1.56323	0.0437715	0	0	4.47508e-14	3.7431e-39		PRB1	1
YEL059C-A	1.08215	0.453371	1.84363	0.727364	1.98783	1.01107	1.71278e-82	1.00404e-137	2.45204e-14	7.89549e-75		SOM1	0
YEL059W	0.815913	1.07839	1.2102	1.99723	1.4238	2.1919	6.48217e-40	2.19185e-113	1.04877e-93	2.52866e-164
YEL058W	1.76192	0.860475	2.04622	1.04563	2.69064	1.04295	6.87763e-41	0	5.1527e-13	3.39289e-10		PCM1	0
YEL057C	0.535911	0.405409	0.648782	0.0872815	0.37658	0.0807925	4.83965e-23	1.13188e-56	2.31253e-122	1.81646e-156			1
YEL056W	0.849157	0.385703	0.853002	0.116837	0.926253	0.342564	0.00150024	0.00425066	3.80057e-83	8.97115e-05		HAT2	0
YEL055C	0.656171	0.712846	0.689893	0.152001	0.669323	0.127934	0.321051	7.69759e-07	4.56457e-201	2.45795e-279		POL5	0
YEL054C	1.05325	0.13268	1.44019	0.13967	1.00054	0.096105	2.2233e-36	7.19795e-14	0.451765	7.92035e-10		RPL12A	0
YEL053W-A	1.25583	0.542077	1.55657	0.982446	1.03415	0.717766	1.24674e-14	4.50589e-33	1.85373e-31	0.00780617
YEL053C	0.591759	0.36604	0.828304	0.67808	0.624935	0.526265	7.91742e-174	0.00428163	3.20506e-45	1.47839e-10		MAK10	0
YEL052W	1.16811	0.345147	1.28351	0.487756	1.25658	0.254586	2.53539e-07	1.58163e-06	1.38138e-05	2.26624e-15		AFG1	0
YEL051W	0.740796	0.252196	0.887071	0.466237	1.40936	0.417525	3.11316e-13	0	9.14094e-26	3.18307e-20		VMA8	0
YEL050W-A	0.00113906	0	0.00991667	0	0.0934177	0.033888	4.33724e-08	3.87803e-65	1	7.59991e-19
YEL050C	1.13534	0.477481	1.15804	0.261622	1.20976	0.206261	0.081406	0.989944	2.0959e-26	1.04126e-52		RML2	0
YEL049W	5.97315	1.00803	5.13296	0.959608	5.93213	1.10307	5.86309e-75	0.000305215	2.63981e-07	0.247272		PAU2	0
YEL048C	0.142559	0.0932705	0.205502	0.03517	0.290275	0.057648	2.86698e-09	7.35411e-49	3.45569e-14	6.38591e-08			0
YEL047C	1.9354	0.198468	1.86624	0.144926	1.5565	0.144563	1.08017e-19	4.67495e-240	0.0693882	5.97882e-06			1
YEL046C	1.53013	0.775685	2.67075	0.641742	2.96346	0.931937	0	0	9.22226e-09	1.37407e-08		GLY1	1
YEL045C	0.379874	0.241167	0.22405	0.655296	0.461637	1.49916	2.86557e-46	5.22785e-06	7.57573e-78	0
YEL044W	1.84593	0.216082	3.37556	0.196298	3.42683	0.514002	0	0	0.0181246	3.86903e-73		IES6	0
YEL043W	1.10368	0.62177	1.55114	0.730132	1.46366	0.84268	0	3.70518e-247	1.28319e-08	4.68044e-23			0
YEL042W	0.978651	0.088564	1.19228	0.145969	1.1612	0.113642	1.00309e-44	1.5597e-26	9.57577e-05	0.00409607		GDA1	0
YEL041W	0.913379	0.108051	1.10703	0.396153	1.2081	0.040481	5.79824e-38	1.15502e-105	3.15973e-68	2.23094e-29			1
YEL040W	1.58673	0.0086665	1.43363	0.080404	1.74638	0.0641135	7.98975e-63	1.61457e-05	1.13958e-43	2.61085e-47		UTR2	1
YEL039C	0.791242	0.31837	0.762944	0.299657	0.909663	0.376558	0.185039	0.000118498	0.0031843	0.000554704		CYC7	1
YEL038W	2.78443	0.187525	2.88989	0.174086	2.50705	0.269363	0.204854	6.79349e-66	0.997879	9.5608e-06		UTR4	0
YEL037C	1.43671	0.631561	1.87496	0.581277	2.2631	0.300152	2.20404e-107	0	1.41477e-05	1.41984e-95		RAD23	0
YEL036C	1.3901	2.57436	1.48332	1.78609	1.69047	1.68438	0.0196222	2.87097e-77	2.49199e-76	5.85294e-126		ANP1	0
YEL035C	0.0211878	1.21654	0.0176375	0.979382	0.0187267	1.22619	0.2445	0.0327433	1.27701e-11	0.765707		UTR5
YEL034C-A	1.54233	0.069225	2.02685	0.0331315	2.12057	0.0887525	3.17514e-54	1.59923e-89	6.84777e-10	0.254185
YEL034W	1.83446	0.136071	2.4655	0.035908	2.48744	0.113534	3.93362e-66	5.43726e-78	1.23435e-15	0.557027		HYP2	1
YEL033W	0.12313	1.22396	0.0971745	1.78182	0.160273	2.4381	9.52286e-11	0.00829369	8.64666e-40	1.26839e-173			1
YEL032W	1.83382	0.153675	2.36217	0.506568	2.57285	0.421301	3.58668e-299	0	3.23279e-87	8.45177e-47		MCM3	0
YEL032C-A	2.4699	3.25766	2.58104	5.00634	2.63788	3.80347	0.074598	0.350194	1.15298e-129	1.39825e-08
YEL031W	1.07587	0.134351	1.20038	0.20018	1.2493	0.159133	1.21378e-27	5.76805e-65	9.86329e-06	0.669056		SPF1	0
YEL030C-A	0.27223	0.717885	0.739533	0.67856	0.708216	0.977001	6.55481e-158	1.14768e-140	0.000440663	7.09422e-15
YEL030W	1.16683	0.120477	1.25623	0.203357	1.26612	0.103079	0.00164133	0.0166439	2.79042e-18	0.014605		ECM10	0
YEL029C	0.343964	0.0581805	0.389332	0.276316	0.722073	0.357677	3.55049e-05	7.98355e-279	1.7665e-89	1.68391e-134		BUD16	0
YEL028W	1.14944	0.426407	1.31047	0.587004	1.41461	0.307358	3.06038e-10	1.64432e-28	1.334e-22	6.83381e-13
YEL027W	1.34896	0.070669	1.6835	0.034512	2.03254	0.0271025	4.26552e-24	1.72233e-126	0.00124838	3.7134e-08		CUP5	1
YEL026W	1.88286	0.093773	1.77113	0	1.6107	0.101012	5.41461e-10	7.22436e-30	4.61179e-110	2.11064e-05		SNU13	0
YEL025C	0.647707	0.12646	0.821857	0.199363	0.748939	0.0637915	3.78447e-112	3.73847e-25	1.80286e-21	0.053011		SRI1	0
YEL024W	1.03767	0.0358005	1.22739	0.165583	1.02507	0.0085985	6.94676e-14	0.0441795	1.41576e-40	3.01111e-33		RIP1	0
YEL023C	0.760196	5e-05	1.00911	0.000298	0.737014	0.000122	2.4263e-130	1.50511e-14	1	1			0
YEL022W	0.603979	0	0.555456	0	0.691322	0.0004265	9.10343e-47	5.27414e-32	1	1		GEA2	0
YEL021W	0.713735	0.196557	1.07352	0.182161	0.921446	0.229172	3.52763e-87	2.07053e-34	0.111636	0.0275161		URA3	0
YEL020C-B	1.27072	0.098404	0.606181	0.388223	0.507669	0.319588	4.29801e-105	2.36898e-201	3.61977e-87	5.17211e-48
YEL020W-A	0.920786	0.163616	0.816559	0.0148585	0.60472	0.056836	0.000167808	1.0706e-62	1.13371e-85	6.70692e-19		TIM9	0
YEL020C	0.983901	0.243614	1.17523	0.277519	1.46888	0.19187	1.27218e-35	6.68641765536668e-318	0.0388773	0.00298773			1
YEL019C	0.777342	0.478858	0.848911	0.232806	0.976131	0.20781	0.0448113	4.08768e-24	1.10844e-43	9.70469e-67		MMS21	0
YEL018C-A	1.38145	1.65447	0.961335	0.888543	1.24703	1.59896	2.83897e-115	3.95584e-23	1.30816e-140	6.71851e-10
YEL018W	1.51768	0.122247	1.0429	0.042842	1.45138	0.158295	1.63204e-227	1.49023e-23	5.5003e-17	0.000157829		EAF5	0
YEL017C-A	0.618754	0.002079	0.818417	0.116774	0.644547	0.063624	4.04211e-14	0.487859	4.80985e-72	1.93644e-31		PMP2	0
YEL017W	1.23568	0.010059	1.44733	0.130137	1.5944	0.135476	2.27991e-26	4.02707e-84	1.85184e-51	4.19159e-49			0
YEL016C	1.06081	0.054352	1.15376	0.240866	1.35357	0.679554	0.00159689	2.64828e-73	1.10607e-75	0			0
YEL015W	0.728209	0.097961	1.20086	0.165512	1.25166	0.214039	0	0	4.2394e-15	9.64421e-26			0
YEL014C	0.134226	0.218092	0.186884	0.227582	0.244222	0.160983	0.0264789	8.76954e-22	0.617683	0.000353037
YEL013W	0.603364	0.121224	0.880096	0.176753	0.934176	0.203376	2.99857e-156	1.08406e-231	0.000756152	3.17754e-10		VAC8	1
YEL012W	1.13401	0	1.54363	0	1.29634	0	9.78259e-82	4.04411e-11	1	1		UBC8	0
YEL011W	1.36013	1.03912	1.40523	0.453456	1.58882	0.984283	0.359297	3.26175e-43	2.69214e-113	0.552895		GLC3	1
YEL010W	0.384837	0.110564	0.227546	0.080471	0.228862	0.35281	1.06828e-39	6.39692e-49	0.000362568	8.05951e-52
YEL009C-A	0.39874	0.978926	0.32144	0.538635	0.316185	1.18886	5.13541e-11	1.88719e-20	9.0534e-76	3.73704e-07
YEL009C	1.042	0.136765	1.46533	0.101678	1.27594	0.172658	3.28854e-91	1.6844e-32	1.65893e-06	0.365864		GCN4	1
YEL008W	0.0507286	0.108977	0.358872	0.048862	0.745884	0.010364	1.08614e-234	0	4.1192e-16	1.42949e-64
YEL008C-A	0.103799	0.111715	0.583089	0.550127	1.07785	1.24718	2.89339e-84	7.74545e-228	5.69596e-136	0
YEL007W	1.20838	0.177804	1.5749	0.133387	1.41784	0.219006	2.01234e-157	8.33392e-37	0.00100476	0.0187349		TOS9	1
YEL006W	0.991498	0	1.11585	5.5e-06	1.18144	0.042637	7.83178e-10	1.27038e-23	1	6.5297e-28			1
YEL005C	0.592836	0.116821	0.512042	0.276791	0.386688	0.40328	6.74364e-21	6.65031e-122	6.48802e-37	4.08353e-82		VAB2	0
YEL004W	0.246836	0.054703	0.201281	0.623787	0.452732	0.370958	9.70513e-09	2.50872e-136	3.62038e-239	3.31794e-121		YEA4	0
YEL003W	0.299846	0.091183	0.290106	0.030167	0.641283	0.183764	0.000241109	4.14366e-100	4.78807e-25	2.64017e-12		GIM4	0
YEL002C	0.818274	0.0031555	0.972467	0.0776205	0.863294	0.0366375	3.65368e-26	0.760306	3.35513e-37	2.93094e-16		WBP1	0
YEL001C	0.756792	0.0292675	0.604093	0.155965	0.762652	0.108151	7.39633e-39	0.0158495	7.15667e-25	1.26191e-08			0
YER001W	0.668837	0.725769	0.811132	0.152631	0.803726	0.172113	2.28669e-31	1.02812e-29	2.57211e-182	6.35647e-193		MNN1	1
YER002W	0.610068	0.073181	0.514885	0	0.47163	0	9.87188e-25	4.33426e-56	7.51432e-68	9.75914e-82		NOP16	0
YER003C	0.964148	0.594664	1.07537	0.384771	1.07339	0.610322	1.83052e-07	1.34467e-08	4.40271e-37	0.0303947		PMI40	0
YER004W	0.988031	0.498066	1.77955	0.533442	2.15635	1.09861	1.37039804511396e-312	0	0.966151	1.08002e-91			0
YER005W	1.29817	0.033278	1.18062	0.137795	1.40116	0.179079	3.63806e-56	0.000687299	6.41338e-05	7.52158e-22		YND1	0
YER006W	0.782404	0.0134485	1.05659	0.0069185	1.1802	0.0520985	2.41606e-113	2.07623e-246	0.10498	3.82711e-26		NUG1	0
YER006C-A	0.203669	0.0906875	0.0388682	0.070898	0.147774	0.109087	1.89155e-111	4.23212e-08	0.0027778	0.000117467
YER007W	0.344557	0.019766	0.186739	0.0656415	0.365065	0.0729665	9.96139e-198	0.961655	1.10672e-11	9.38584e-23		PAC2	0
YER007C-A	0.423095	0.0607685	0.477935	0.149733	0.591301	0.142345	0.000261428	1.11706e-47	2.49924e-10	2.20748e-07			0
YER008C	0.610531	0.0274215	0.631335	0.382817	0.780561	0.420075	0.000392886	4.64446e-113	6.38492e-166	4.91201e-179		SEC3	0
YER009W	1.31374	0.0568995	1.07333	0.189417	1.30462	0.14908	7.73485e-36	2.66112e-07	2.95241e-49	1.87938e-19		NTF2	0
YER010C	0.667404	0.492266	0.601408	0.938098	0.757955	0.477755	4.86436e-11	3.23734e-07	3.61169e-58	0.320378			0
YER011W	2.43201	1.39476	2.95377	1.23005	2.1954	0.728731	4.34507e-54	2.59803e-64	8.34509e-07	3.38903e-116		TIR1	1
YER012W	0.498801	0.0546815	0.522561	0.075001	0.82565	0.042714	0.581371	3.28979e-104	0.0193484	0.529952		PRE1	0
YER013W	0.920795	0.07692	0.915743	0	0.896741	0.239117	3.50528e-13	8.04501e-28	3.98056e-64	2.41134e-42		PRP22	0
YER014W	0.934441	0.0928045	1.14137	0.02345	1.25594	0.0238245	3.07551e-42	6.63119e-119	1.93927e-14	9.71379e-29		HEM14	0
YER014C-A	0.867462	0.946376	1.36108	1.48402	1.61137	1.66693	2.28431e-196	0	1.99807e-57	1.30926e-76
YER015W	0.617894	0.208393	0.734045	0.234684	0.725381	0.390899	2.95936e-29	1.83725e-24	0.0228685	8.89208e-35		FAA2	1
YER016W	1.09932	0.420401	0.918022	0.432841	1.71549	0.757668	1.87034e-73	2.41588e-255	0.0564048	1.1273e-46		BIM1	0
YER017C	1.09163	0.003122	1.36412	0.052102	1.41991	0.0765325	1.2266e-104	4.2731e-162	2.73681e-30	2.97805e-55		AFG3	0
YER018C	1.28975	0.361816	1.3205	0.445274	2.09153	0.683619	0.00912419	9.12135e-253	0.0293071	3.34975e-36		SPC25	0
YER019W	1.90068	1.15997	2.53119	1.05302	2.89839	1.68827	1.47842e-220	0	1.482e-05	1.10078e-45		ISC1	0
YER019C-A	1.36541	0.240235	1.29879	0.241864	2.43951	0.927143	3.31129e-08	2.45769e-151	0.865392	1.75863e-199		SBH2	0
YER020W	1.35775	0.575924	2.31185	0.657773	2.51149	0.389816	0	0	0.000359801	1.60236e-19		GPA2	0
YER021W	0.323057	0.068156	0.656709	0.0466015	0.589047	0.107511	0	2.70207e-261	0.635626	0.000177437		RPN3	0
YER022W	0.448501	0.040372	0.428571	0.0333105	0.481344	0.071438	1.56401e-09	0.405775	0.0126713	7.4509e-06		SRB4	0
YER023W	1.51581	0.276429	1.63573	0.449128	1.6009	0.352437	4.43558e-08	0.652634	8.31866e-13	0.00133781		PRO3	1
YER023C-A	2.15475	0.357766	1.74656	0.934666	1.13773	0.744328	2.3308e-18	5.40452e-198	2.60109e-93	2.63761e-73
YER024W	1.42672	0.007891	1.17966	0.065664	1.7029	0.0930315	2.86447e-265	1.43403e-78	5.12484e-27	5.60049e-54		YAT2	1
YER025W	1.51944	0.477917	1.43912	0.207187	1.47088	0.914766	7.70025e-22	2.95229e-17	3.81889e-35	2.02894e-67		GCD11	0
YER026C	0.558858	0.0052075	0.522973	0	0.723192	0.01324	9.39881e-11	2.04663e-24	2.2106e-06	0.0362024		CHO1	1
YER027C	1.06183	0.3717	1.35947	0.283017	1.39547	0.280956	8.1353e-85	6.89732e-85	2.6648e-20	1.44513e-16		GAL83	0
YER028C	1.02447	0.123768	1.21598	0.166237	1.19398	0.195765	3.62334e-19	1.21636e-13	8.13729e-07	1.16535e-10			0
YER029C	0.673326	0.0526465	0.669338	0.232384	1.44498	0.286942	0.041979	0	7.31263e-49	6.64679e-72		SMB1	0
YER030W	0.792242	0.038469	0.602087	0.194549	1.18624	0.22999	3.3551e-31	7.25226e-78	1.76366e-51	6.07552e-64			0
YER031C	1.21208	0.158557	1.12513	0.187691	1.02185	0.24278	1.07898e-21	1.35589e-51	0.00830935	3.7285e-14		YPT31	0
YER032W	0.651077	0.613087	0.689948	0.461863	0.811041	0.689092	0.00379012	2.47061e-65	8.57347e-15	0.0320181		FIR1	0
YER033C	0.671902	0.744841	0.79065	0.37193	0.794732	0.626054	8.73428e-48	1.41735e-42	3.12533e-67	0.000101003		ZRG8	0
YER034W	0.764732	0.0241025	0.803938	0	1.0365	0.000615	0.0782945	1.07605e-41	8.72149e-21	6.04705e-25			0
YER035W	0.715989	0	1.71611	0	2.29295	0.0368585	0	0	1	4.48595e-21		EDC2	1
YER036C	1.29357	0.229328	1.29937	0.246954	1.61843	0.202162	9.75381e-09	1.25061e-94	0.00483467	0.431283		KRE30	0
YER037W	0.464996	0.003619	0.867414	0.0003425	0.694554	0.0002745	1.2999e-222	6.43814e-60	1	1		PHM8	1
YER038C	0.423594	0.0635745	0.587514	0.1716	0.535874	0.09446	1.32581e-52	9.58837e-21	6.54207e-32	0.397159		KRE29	1
YER038W-A	1.16743	0.332255	1.73324	0.530213	1.47286	0.391273	5.04689e-68	1.64807e-16	1.53253e-27	0.0154281
YER039C	1.26531	2.53968	1.46779	2.08619	1.61107	2.428	5.72696e-17	3.92584e-45	1.09479e-32	1.34731e-06		HVG1	0
YER039C-A	2.72292	0.630767	2.21211	0.441101	2.45296	0.319026	5.40875e-46	5.90899e-24	1.21178e-31	3.31358e-57
YER040W	1.26322	0.450371	1.34407	0.322678	1.33204	0.225577	0.000325137	0.550732	2.05755e-23	8.50957e-57		GLN3	0
YER041W	0.539758	0	0.75742	0.224165	0.931834	0.062711	6.45372e-180	0	4.25762e-139	1.49639e-45		YEN1	0
YER042W	0.300312	0.200911	0.200034	0.242517	0.372235	0.397672	3.03212e-24	3.54982e-15	1.73548e-12	6.87646e-33		MXR1	1
YER043C	1.65016	3e-05	2.17644	0.0176915	2.03847	0.03622	8.18644e-166	3.71444e-76	9.35474e-09	9.76791e-22		SAH1	0
YER044C	0.811635	0.0848425	0.520717	0.290595	0.551054	0.054227	5.93369e-102	2.76909e-105	1.47752e-45	0.0136759		ERG28	1
YER044C-A	0.23631	0.169988	0.167744	0.0511655	0.148404	0.033988	3.60196e-53	2.01959e-103	1.04402e-45	5.66175e-48		MEI4	0
YER045C	0.990786	0	1.30262	0.0850875	1.53588	0.000232	1.15739e-89	3.53729851472034e-316	7.59315e-46	1		ACA1	0
YER046W	1.31562	0.158432	0.768053	0.211454	0.526611	0.288797	3.68284e-165	0	7.8613e-05	8.56128e-18		SPO73	0
YER046W-A	0.179651	0.936762	0.277599	0.538756	0.55194	0.366443	2.04659e-15	2.45779e-168	2.49549e-45	2.02881e-140
YER047C	1.02803	0.119747	1.0068	0.440401	1.10581	0.149582	2.57872e-22	0.024496	3.91203e-101	1.13562e-07		SAP1	0
YER048C	1.11351	0.271174	0.89475	0.343369	1.05798	0.561357	2.12723e-128	1.12014e-30	1	7.29255e-36		CAJ1	0
YER048W-A	0.269014	0.350661	0.534165	0.100204	0.459245	0.198757	4.4111e-58	7.70245e-33	4.72747e-81	4.13349e-26			0
YER049W	0.781653	0.001441	0.978461	0.001749	1.09644	0.046754	2.49629e-68	9.21273e-210	1	2.77084e-21			0
YER050C	1.36001	0.472336	0.848497	0.328481	0.894904	0.833395	1.08512e-142	6.10188e-135	7.32202e-22	8.72104e-50		RSM18	0
YER051W	0.546018	0.424672	0.625791	0.328235	0.568207	0.663769	5.00519e-10	0.62395	1.13923e-13	1.41732e-26			0
YER052C	1.09821	0	1.01328	0.0647335	1.10755	0.353818	8.90612e-27	0.00309344	3.70428e-38	4.85958e-219		HOM3	1
YER053C	1.27057	0.0088285	1.06002	0.000473	1.15618	0.0643885	8.30466e-56	8.01584e-23	1.24884e-10	3.82398e-17			1
YER053C-A	0.662922	0.534176	1.45609	0.131019	0.995024	0.140876	5.37799e-59	9.14023e-14	1.0353e-144	1.23216e-157			1
YER054C	0.589577	0.0832975	0.741933	0.356934	0.946851	0.202898	4.49223e-40	1.16489e-267	1.3575e-88	6.47384e-29		GIP2	1
YER055C	1.05768	0.0004215	1.14158	0.000214	1.21222	0.0108035	0.00522951	9.52154e-17	1	2.76741e-08		HIS1	1
YER056C	0.996144	0	1.26065	0.0931215	1.74524	0.010147	2.76366e-70	0	1.1435e-51	1		FCY2	1
YER056C-A	0.867027	0.071251	0.764548	0.0354185	0.814834	0.030484	1.80075e-19	6.9177e-09	9.36808e-08	0.742154		RPL34A	0
YER057C	1.36098	0.226988	1.26571	0.137603	0.893121	0.126576	1.18016e-11	3.22626e-129	1.76288e-32	6.14904e-38		HMF1	0
YER058W	2.05377	1.0718	1.62937	1.43407	1.91065	1.12813	8.09633e-61	1.05369e-16	2.32228e-17	0.0182669		PET117	1
YER059W	0.883714	0.228724	0.950132	0.342529	0.929374	0.199719	0.0364123	0.44673	7.52673e-06	1.68923e-13		PCL6	0
YER060W	1.37307	0.809159	1.50801	0.877571	1.90955	0.498861	1.63382e-13	3.36929e-270	0.0346986	1.06023e-70		FCY21	1
YER060W-A	1.12007	0.409249	1.43265	0.41774	1.56372	0.277388	2.24534e-98	1.0872e-221	0.230326	3.08e-22		FCY22	0
YER061C	1.02671	0.050306	1.52951	0.062973	2.01022	0.109769	7.81128e-267	0	0.269578	4.99435e-15		CEM1	0
YER062C	1.60691	0.0425775	1.81561	0.170811	2.00899	0.0974905	2.74245e-11	7.02079e-48	1.79096e-43	3.36379e-32		HOR2	1
YER063W	0.672743	0.269935	1.12348	0.077696	1.29683	0.227026	7.90187e-148	6.38422e-285	3.27054e-66	0.000358168		THO1	0
YER064C	0.882062	0.143522	0.977209	0.031326	0.991293	0.039171	0.0023222	1.39456e-10	6.40229e-22	1.98919e-09			1
YER065C	1.30312	0.112978	2.17932	0.403112	2.34426	0.313192	0	0	2.53221e-76	2.30305e-48		ICL1	1
YER066W	1.17635	1.30931	1.81313	0.458879	1.14684	0.499971	1.16286e-134	0.00132229	3.56997e-225	9.11009e-207			0
YER066C-A	0.312877	0.119928	0.448842	0.331722	0.299814	0.543397	3.97003e-20	0.0358011	4.71899e-48	3.96516e-121
YER067W	0.4319	0.220282	0.86541	0.538965	0.881095	0.091838	5.34665e-107	4.85816e-124	3.67641e-73	4.09196e-25			1
YER067C-A	0.384794	0.019645	1.00322	0.0489925	0.940085	0.0389705	1.06335e-156	5.75797e-123	0.0118673	3.70419e-18
YER068W	1.14763	0.0047165	1.3382	0.075423	1.18037	0.104212	4.97347e-31	0.00125134	3.99638e-44	5.06479e-59		MOT2	0
YER068C-A	0.856967	1.39703	0.726484	1.6574	0.950495	2.71194	2.70271e-30	0.301919	7.7951e-20	1.17182e-196
YER069W	1.06585	0.0057685	1.3016	0.004733	1.41042	0.086346	2.1349e-82	2.15704e-210	0.000123998	3.12101e-63		ARG5,6	0
YER070W	1.21307	0.221297	1.38339	0.200996	1.49604	0.155482	1.33401e-34	1.71812e-117	0.119277	1.20527e-05		RNR1	1
YER071C	0.00200682	0.408888	0.0643241	0.153883	0.109681	0.0880225	5.82661e-52	1.67551e-101	1.05055e-61	3.17844e-138			0
YER072W	1.01155	0.32836	0.947775	0.342526	1.00114	0.207416	1.00498e-05	0.00503049	0.953513	2.80317e-24		VTC1	0
YER073W	1.33116	0.274876	1.20251	0.283521	1.49023	0.149779	1.57617e-62	1.63814e-09	0.0329302	1.37097e-33		ALD5	1
YER074W	0.395386	0.207028	0.623325	0	0.462538	0.002267	1.55044e-80	3.23309e-05	2.0451e-132	4.37183e-131		RPS24A	0
YER074W-A	0.216047	0.265962	0.293254	0.124554	0.586665	0.209639	7.64376e-18	9.45707e-180	1.03962e-12	4.74634e-05			0
YER075C	0.822527	1.04399	0.96306	0.80172	0.879009	0.907356	2.32013e-46	0.0470435	1.80385e-16	4.1912e-07		PTP3	0
YER076C	2.26711	0.025333	2.82134	0.406486	3.11669	0.0200345	2.1048e-77	1.0923e-219	2.06298e-129	0.000602614			0
YER076W-A	0.730631	2.32225	1.19834	2.17908	0.913895	3.24497	1.42944e-78	9.6958e-18	1.73515e-11	1.42904e-42
YER077C	0.679767	0.107223	0.650428	0.0536625	0.8109	0.116275	2.39641e-17	3.85511e-32	3.41917e-11	0.496133			0
YER078C	0.964864	0.175567	1.08515	0.294224	0.918158	0.381741	3.23462e-18	2.28565e-14	3.14611e-28	1.24309e-34			0
YER078W-A	0.00294606	0.163477	0.330398	0.350457	0	0.305762	2.55812e-155	1	2.85899e-36	2.6522e-11
YER079W	0.979245	0.017211	1.11269	0.214144	0.986537	0.046511	1.75147e-09	0.842635	8.56076e-72	0.00175219			0
YER079C-A	0.639896	0.550962	1.09365	0.48881	0.766612	0.750224	1.85073e-81	8.25186e-05	5.4678e-05	4.0327e-10
YER080W	0.518502	0.310613	0.492063	0.370775	0.529023	0.300084	9.79454e-12	0.0169376	0.011064	0.19381			0
YER081W	1.0692	1.6e-05	1.70754	0.216649	1.58411	0.082097	0	1.52872e-256	1.27389e-122	4.77462e-36		SER3	1
YER082C	0.966015	0	1.38856	0.150715	1.35976	0.101337	2.8523e-235	2.17388e-220	8.12911e-97	3.43328e-69		KRE31	0
YER083C	0.628476	0.351419	1.24798	0.544903	2.05455	0.32217	0	0	2.86416e-23	0.0214992			0
YER084W	0.846099	0.887988	1.36601	1.77273	0.779325	2.42541	7.18304e-103	1.60203e-12	6.1784e-137	0			0
YER084W-A	0.388833	0.315196	0.409878	0.720652	0.335657	0.778014	0.0393434	7.72426e-08	7.03706e-76	1.703e-82
YER085C	0.434147	0.200848	0.428512	0.112561	0.372651	0.155549	0.984418	1.01385e-08	1.01477e-11	0.0420645			0
YER086W	1.1151	0.244076	1.31993	0.234416	1.25548	0.433503	9.52113e-33	1.71637e-08	0.655583	3.45243e-24		ILV1	0
YER087W	0.62801	0	0.802162	0.301553	0.862767	0.137453	3.0203e-68	3.76353e-129	8.7533e-169	1.27462e-90			0
YER087C-A	0.524271	0.663941	1.05518	0.412643	1.00435	0.729112	5.94328e-192	1.68034e-183	4.31819e-36	0.0145029		SBH1	0
YER087C-B	0.508964	0.230558	0.457479	0.169382	0.471628	0.129008	0.00060889	0.0537204	0.000178597	3.09182e-14
YER088C	1.74086	0.265711	1.73892	0.769957	2.00677	0.831761	9.57027e-09	7.33595e-38	2.78865e-91	6.48544e-121		DOT6	0
YER088C-A	0.450315	2.50686	0.582506	1.95643	0.623677	2.55169	1.15654e-15	1.17933e-13	9.1556e-55	0.800062
YER088W-B	0.855664	0.424474	1.00783	0.45742	1.56043	0.386742	9.67855e-06	1.64037e-56	0.000121793	0.0250611
YER089C	1.48479	0.172621	1.4996	0.036581	2.18602	0.0654145	4.39246e-06	0	6.13611e-56	3.1613e-25		PTC2	0
YER090W	1.1043	0.280133	1.23593	0.397155	1.31841	0.542876	1.1071e-09	2.07359e-32	0.00842741	6.09168e-21		TRP2	0
YER090C-A	0.0807244	0.540346	0.225528	0.481002	0.240188	0.428187	2.85418e-21	4.19822e-34	0.0142624	9.21211e-15
YER091C	0.950883	0.07787	0.971874	0.0381775	1.27078	0.021859	0.0404191	1.00627e-196	0.00531753	1.21352e-12		MET6	1
YER091C-A	0	0.009189	0.0639324	0	0.0720757	0.0008815	2.78171e-49	7.66159e-44	1	0.0739188
YER092W	0.664449	0.006697	0.688689	0	0.936957	0.000423	1	9.67415e-39	1	1		IES5	0
YER093C	0.548776	0.613139	0.702502	0.954102	0.76511	0.452139	1.71641e-118	1.73699e-252	8.21945e-28	7.46835e-20			0
YER093C-A	1.10162	0.195545	0.906434	0.403622	0.67133	0.235761	2.29991e-24	1.55361e-148	3.79441e-21	0.95036			1
YER094C	1.55011	0.0290635	1.87961	0.106864	1.74446	0.156141	5.35425e-25	1.10514e-10	5.99756e-57	4.89532e-95		PUP3	0
YER095W	2.48803	0.196861	3.07449	0.188515	3.24517	0.266732	1.65637e-95	2.68301e-176	0.298906	8.29483e-19		RAD51	0
YER096W	0.825731	0.0002515	0.754797	0.088623	0.731834	0.0885495	4.18585e-19	3.69488e-35	2.41628e-46	1.76655e-51		SHC1	0
YER097W	0.00895606	0.667743	0.314487	1.05989	0.147236	2.24185	5.41136e-245	2.64237e-116	5.96384e-44	0
YER098W	0.725742	0	0.790049	0.405351	0.623258	0.159165	0.00367041	7.14661e-105	2.67074e-219	5.56209e-96		UBP9	0
YER099C	1.70162	1.12181	2.85431	1.39923	2.62065	1.15272	0	0	1.63845e-15	0.960682		PRS2	0
YER100W	1.42304	0.375955	1.09294	0.475056	1.28549	0.558323	2.71959e-110	4.60099e-37	3.3244e-07	6.88974e-09		UBC6	0
YER101C	0.920041	0.0092185	0.723102	0.29559	1.04365	0.221088	1.23369e-132	0.000102924	2.86123e-155	4.10359e-126		AST2	0
YER102W	0.459002	0.127783	0.452506	0.036749	0.590393	0.0153425	0.00752315	2.03203e-27	1.27943e-21	1.79048e-40		RPS8B	0
YER103W	1.38827	0.472013	1.43005	0.271301	1.64847	0.448477	0.885597	2.86081e-63	1.82826e-41	0.000871911		SSA4	1
YER104W	1.27622	0.078491	0.900855	0.100812	1.22663	0.103203	1.40447e-109	4.85874e-05	0.00100861	0.0116624		RTT105	0
YER105C	0.508458	0.180202	0.671901	0.048859	0.736163	0.139735	9.00255e-180	0	8.02803e-47	8.05772e-12		NUP157	0
YER106W	0.105593	0.0041415	0.123726	0.105785	0.192509	0.0484215	0.00289692	1.42653e-45	2.0972e-49	3.48219e-24		MAM1	0
YER107C	1.74461	0.142501	1.18994	0.160268	1.40214	0.164211	0	3.13397e-166	0.961583	0.87829		GLE2	0
YER107W-A	0.572221	1.92401	0.196581	1.43112	0.351859	1.7455	1.51736e-169	3.0259e-42	6.48298e-51	1.48403e-13
YER109C	1.01295	0.767445	0.908513	1.21636	1.10279	0.632405	1.87484e-69	0.00163319	4.26918e-32	8.27108e-14		FLO8	0
YER110C	1.37213	0.184401	1.3227	0.261178	1.29039	0.0648355	1.07697e-39	2.80725e-70	1.4563e-06	4.40003e-32		KAP123	0
YER111C	0.391893	0.377549	0.403936	0.130283	0.479262	0.196958	0.00162963	8.67399e-34	2.58242e-70	2.71511e-28		SWI4	0
YER112W	0.365339	0	0.516298	0.0718175	1.12001	1.5e-05	1.17621e-25	0	1.45116e-38	1		LSM4	0
YER113C	0.626374	0.20194	0.608484	0.0189135	0.988615	0.290341	2.8687e-12	0	2.91601e-103	5.59917e-09			0
YER114C	1.06919	0.298689	1.22969	0.049157	1.26011	0.028401	5.90702e-43	2.90672e-64	1.33969e-86	2.91753e-132		BOI2	0
YER115C	0.904239	0.0809335	1.00178	0.137663	1.76613	0.221988	0.00114992	0	1.68791e-08	2.37616e-32		SPR6	0
YER116C	1.42845	0.294092	1.37585	0.262989	1.65532	0.10451	3.57982e-19	4.61084e-09	0.00100001	6.71172e-58		SLX8	0
YER117W	0.744386	0	1.06463	0	1.3268	0.0429135	7.53114e-95	3.69397e-301	1	1.09038e-27		RPL23B	0
YER118C	1.09493	1.42968	0.752334	0.680952	0.975244	0.611301	1.13511e-201	3.77586e-44	6.22878e-145	2.57403e-223		SHO1	0
YER119C	1.67272	0.521335	2.04476	0.560283	2.24192	0.457713	6.05386e-72	1.19573e-199	0.205749	0.998123			0
YER119C-A	1.0438	2.01468	1.24475	2.29509	1.17928	2.94523	1.61789e-11	2.87952e-07	4.03306e-08	2.668e-71
YER120W	1.27474	0.490538	1.47184	0.521112	2.07956	0.470559	5.20766e-21	2.58706e-307	0.417126	0.265576		SCS2	0
YER121W	0.940478	0.205673	0.616632	0.323395	0.808703	0.284272	2.67671e-80	1.67083e-24	2.32629e-19	8.72134e-09
YER122C	1.04555	0.673054	0.594367	0.47989	0.948224	0.600449	0	7.49911e-51	6.11547e-26	6.08573e-11		GLO3	0
YER123W	0.704954	0.270595	0.550374	0.45001	0.603569	0.204407	4.87434e-109	2.74013e-61	3.19463e-22	1.11454e-09		YCK3	0
YER124C	0.33203	0.094031	0.468695	0.169774	0.464937	0.048738	5.77077e-64	1.81144e-77	1.93335e-16	0.0012244		DSE1	1
YER125W	1.01693	0.275307	1.51323	0.136559	1.42794	0.309975	0	0	1.78097e-22	0.288011		RSP5	0
YER126C	0.666407	0.146005	0.646094	0.133634	1.06557	0.263939	5.80227e-05	1.32809e-142	2.07756e-06	1.22146e-10		NSA2	0
YER127W	0.884979	0.142204	1.17885	0.106747	1.57305	0.180496	3.55877e-74	0	1.91561e-12	0.74301		LCP5	0
YER128W	0.4757	0.018549	0.573042	0.178984	1.43907	0.376918	4.78604e-05	0	3.2966e-89	3.01448e-223			0
YER129W	0.929142	0.380952	1.00812	0.206022	1.0199	0.064805	1.06268e-05	5.98964e-06	1.70805e-40	2.08208e-158		PAK1	0
YER130C	0.506183	0.495004	0.558426	0.239041	0.461643	0.30099	0.0207361	3.10366e-24	5.85025e-47	1.42376e-29			1
YER131W	0.887797	0.0020925	1.04055	0	1.28792	0	1.1027e-12	7.59219e-94	1	1		RPS26B	0
YER132C	0.931846	0.138096	1.16669	0.296166	1.16973	0.179836	4.63231e-238	2.38986e-247	1.40796e-30	2.78789e-07		PMD1	0
YER133W	0.643727	0.052118	0.360291	0.0538585	0.417413	0.139853	0	5.34249e-243	0.312656	1.50287e-11		GLC7	0
YER133W-A	0.649008	0.554291	0.336209	0.242102	0.877952	0.127646	3.6004e-99	3.07387e-28	4.22746e-64	1.10289e-187
YER134C	0.962083	0.394695	0.872621	0.571799	1.06632	0.372478	5.24905e-09	0.00270939	5.78111e-21	0.0882373			0
YER135C	0.13832	0.242664	0.0696631	0.0672715	0.16243	0.244791	2.99863e-30	0.00550978	1.00598e-42	0.00499066
YER136W	0.585343	0	0.680312	0.195008	0.678973	0.0746635	1.12484e-13	2.85257e-10	3.21797e-109	1.49893e-43		GDI1	0
YER137C	0.27224	0.033572	0.579046	0.146882	0.754338	0.058098	8.29761e-96	5.63543e-218	1.08933e-25	0.176315			0
YER137W-A	0.300868	0.212456	0.495633	0.778994	0.631873	0.771969	9.38331e-29	6.15488e-73	5.88015e-128	1.47452e-156
YER138W-A	0.426732	0.580283	0.551665	0.363229	0.15124	0.134519	0.000147128	1.56177e-30	1.24769e-25	8.75774e-177
YER139C	0.480931	0.0959725	0.28511	0.053901	0.341767	0.193932	3.68636e-94	5.45558e-52	9.67763e-09	5.55588e-22			0
YER140W	0.587849	0.12047	0.452518	0.135562	0.466171	0.217751	6.01697e-103	2.71674e-100	0.595919	2.39128e-11			0
YER141W	1.03833	0.237393	0.851364	0.203917	1.05814	0.122358	5.70838e-84	0.00170001	6.85191e-06	7.94592e-32		COX15	0
YER142C	0.554051	0.0994375	0.572775	0.0019235	0.402379	0.000273	0.819225	2.10028e-87	2.32071e-68	3.23605e-92		MAG1	0
YER143W	0.916902	0.038239	1.05989	0.0007375	0.972271	0.0031045	1.44401e-15	0.345204	9.78667e-26	1.22276e-21		DDI1	0
YER144C	1.0449	0.279573	0.970826	0.29693	0.952302	0.0860135	1.96822e-37	1.56865e-65	0.00525526	6.35722e-63		UBP5	0
YER145C	1.48022	0.526195	1.52062	0.300409	2.12971	0.183449	0.0241977	1.4287e-248	4.2967e-29	5.8857e-79		FTR1	1
YER145C-A	0.971305	0.0051325	1.52029	0.072101	1.18112	0.133831	8.01753e-103	4.43118e-11	1.30235e-25	4.39251e-55
YER146W	1.37713	0.069201	2.1006	0.230003	1.67848	0.182272	2.7305e-85	8.24415e-14	8.80402e-27	5.68689e-06		LSM5	0
YER147C	1.14039	0.033563	1.29093	0.0769225	1.98191	0.101824	2.5767e-19	0	1.60097e-17	6.75512e-20		SCC4	0
YER147C-A	0.390354	0.717012	0.511502	0.829066	1.10178	0.979339	6.64742e-06	5.86897e-271	0.0562389	6.13896e-10
YER148W	0.516824	0.198488	0.662733	0.11006	0.96029	0.0320415	1.95813e-12	6.78662e-167	6.54756e-12	1.70592e-78		SPT15	0
YER148W-A	0.751913	0.0660335	1.10172	0.0607685	1.25695	0.0004845	1.64188e-59	1.27255e-150	4.67766e-05	9.97256e-86
YER149C	1.18646	0.259738	1.01867	0.367358	1.12384	0.206389	6.78755e-72	1.82695e-24	4.00851e-06	9.98216e-06		PEA2	0
YER150W	1.96784	0.097401	2.42653	0.39824	2.96707	0.191947	2.43574e-36	7.8619e-178	2.5133e-75	1.61383e-13		SPI1	1
YER151C	0.849455	0.117322	1.02235	0.207493	1.41521	0.180395	2.84244e-61	0	6.30749e-11	1.48956e-08		UBP3	0
YER152C	1.40864	0.810188	2.19048	1.34089	2.93326	1.84928	0	0	1.94013e-58	1.33944e-198			0
YER152W-A	1.15386	1.62377	1.75384	2.72227	2.68217	2.98458	1.23186e-151	0	6.17559e-96	3.07683e-137
YER153C	2.34268	0.420228	4.30751	0.631894	4.64165	0.812134	0	0	1.27713e-07	4.66736e-52		PET122	0
YER154W	1.41738	0.625884	2.00821	0.989625	1.85198	0.912587	1.7532e-216	2.53338e-122	2.57769e-14	1.17017e-20		OXA1	0
YER155C	0.680015	0.36142	0.713778	0.838039	0.725935	0.602708	0.377009	6.14681e-05	1.30731e-74	4.01872e-31		BEM2	0
YER156C	1.27655	0.129094	1.84022	0.229643	1.63785	0.208485	1.21633e-220	2.62603e-93	7.67958e-13	1.22926e-08			0
YER157W	0.771095	0.192012	0.568443	0.342178	0.736454	0.288934	7.6177e-206	7.58942e-18	2.44576e-09	1.20693e-07		SEC34	0
YER158C	1.03968	0.846723	1.45928	1.45774	1.19782	0.371722	8.14965e-204	3.30845e-16	2.41047e-66	1.63138e-118			0
YER158W-A	0.46082	0.111258	0.50712	0.130921	0.449101	0.032189	0.227258	0.0442251	0.00212286	7.02461e-21
YER159C	0.792271	0.239712	0.893918	0.0445725	1.4236	0.087328	0.00293126	4.75851e-154	1.05873e-55	5.68325e-26		BUR6	1
YER161C	0.891779	0.085662	0.838021	0.161774	1.03837	0.0262	8.52602e-10	4.11722e-14	8.29876e-08	3.43113e-23		SPT2	0
YER162C	0.91421	0.280959	1.06736	0.158793	1.02863	0.119644	4.1428e-31	4.58763e-17	4.47647e-21	2.4944e-54		RAD4	0
YER163C	1.24427	0.523149	1.18817	0.276805	1.41696	0.392744	1.62619e-10	9.12981e-06	1.29396e-25	6.23057e-11			0
YER164W	0.898329	0.189464	0.863371	0.483961	0.799241	0.252142	1.45448e-30	5.33586e-149	3.3857e-60	4.75193e-08		CHD1	0
YER165W	1.08281	0.042716	1.22885	0.194945	1.44316	0.0235015	2.86384e-13	1.01606e-140	2.2092e-49	1.01965e-06		PAB1	0
YER165C-A	0.520797	0.344678	0.262604	0.164576	0.501241	0.481386	2.88539e-82	0.0121271	5.04022e-26	7.77447e-08
YER166W	1.01254	0.0380395	1.04376	0.482534	1.20519	0.216461	0.0664599	5.17524e-109	1.46704e-166	1.09065e-51		DNF1	0
YER167W	1.01629	0.866684	1.02597	0.485192	1.22541	0.253565	7.43941e-06	5.4696e-81	8.99083e-66	2.66223e-221		BCK2	0
YER168C	0.581125	0.245933	0.776737	0.0679155	0.819086	0.0281135	2.01324e-92	9.57602e-108	3.02692e-33	5.14837e-98		CCA1	0
YER169W	0.902119	0.932709	1.07118	0.63334	1.0586	0.808005	9.68117e-33	1.91649e-28	1.30406e-32	8.12439e-10		RPH1	0
YER170W	1.08588	0.405597	0.695558	0.509139	0.983404	0.293164	3.64678e-146	2.03208e-17	0.000157993	3.36249e-09		ADK2	0
YER171W	0.487482	0.0860895	0.769336	0.055597	0.589766	0.082303	6.85965e-283	5.322e-33	0.566028	0.570014		RAD3	1
YER172C	0.573834	0	0.664313	0.0549515	0.736524	0.0164935	7.73144e-64	5.87672e-238	1.03989e-33	3.7029e-09		BRR2	0
YER172C-A	2.17019	1.19452	1.31909	2.05768	1.32403	1.01543	3.27803e-222	1.91528e-245	5.07424e-108	2.38141e-13
YER173W	0.985787	0	0.913435	0.061348	0.841397	0.0306205	8.91499e-29	2.95773e-108	2.18188e-35	1.20028e-18		RAD24	0
YER174C	0.720992	0.480228	1.06651	0.460574	1.21385	0.176665	5.08356e-95	8.3173e-172	0.998671	2.27437e-78		GRX4	0
YER175C	0.725717	0.000633	0.62549	0	0.841342	0.0670985	2.69193e-27	8.37389e-08	1	3.05624e-42		TMT1	1
YER175W-A	0.0147479	0	0.00628061	0	0.111156	0.109757	0.000986544	6.18271e-20	1	2.54135e-66
YER176W	0.480162	0.388618	0.56748	0.369557	0.813077	0.611041	1.8315e-21	0	3.85629e-11	3.82429e-05		ECM32	0
YER177W	1.82319	0.0587775	2.02282	0.10066	2.06137	0.047996	4.91209e-07	3.65882e-10	0.0172252	7.77058e-08		BMH1	1
YER178W	1.39836	0.107779	1.75185	0.382886	2.14625	0.351877	1.0721e-73	0	6.27931e-71	2.91302e-59		PDA1	0
YER179W	0.49287	0.0458155	0.781941	0.128919	0.573515	0.118696	1.17901e-115	4.17651e-08	7.69091e-24	8.92195e-19		DMC1	1
YER180C	0.548046	0.16752	0.565734	0.222419	0.689863	0.398435	0.0151276	3.32935e-17	1.06322e-06	2.44521e-44		ISC10	0
YER180C-A	0.72287	0.242479	0.854762	0.165731	0.629686	0.161776	0.00224339	2.63348e-16	1.11561e-10	6.07775e-24
YER181C	0.206467	0.695762	0.232503	0.935418	0.148521	0.476094	0.000120829	1.77686e-07	2.50098e-09	4.06088e-46
YER182W	1.30466	0.141466	0.897059	0.262792	1.25439	0.129514	1.28577e-160	1.2507e-08	1.3599e-16	0.00210626			0
YER183C	0.743654	0.619135	1.22944	0.710797	0.88838	0.746478	5.6231e-121	4.72075e-11	0.129558	0.00151487		FAU1	0
YER184C	0.691139	0.002343	0.891918	0.13966	1.0503	0.104094	4.49947e-99	0	3.60444e-54	8.93724e-48			0
YER185W	0.651837	0.306293	0.879868	0.664895	0.674229	0.436101	9.22556e-49	0.750913	1.24167e-46	2.36585e-14			1
YER186C	0.469996	0.969905	0.337961	0.333476	0.406961	1.07202	4.27484e-60	1.75256e-22	8.19455e-167	0.161272			1
YER187W	1.11378	0.619939	2.26499	1.55501	2.1796	2.08045	0	1.94820306867482e-314	4.80509e-201	0			0
YER188W	1.74757	0.404587	2.11467	0.621457	2.07741	0.722585	4.6177e-37	1.21869e-27	2.06046e-13	3.23064e-25			0
YER188C-A	0.193213	0.693841	0.284502	1.18953	0.230806	0.733594	4.29377e-29	0.00256685	7.47377e-57	0.765649
YER189W	3.03991	0	2.25127	0.109363	2.06359	0.074932	2.13412e-163	4.41286e-253	7.56992e-62	2.61085e-47			0
YER190W	0.13715	3.7129	0.0803818	2.84733	0.0728642	2.49871	2.56098e-237	1.81570028780567e-311	2.92338e-83	1.68835e-173		YRF1-2	0
YER190C-A	0	0	0	0	0	0	1	1	1	1
YER190C-B	0	0	0	0	0	0	1	1	1	1
YFL068W	0	0	0	0	0	0	1	1	1	1
YFL067W	1.58156	0	0.850483	0.0176165	1.18836	0	0	1.68374e-134	7.08503e-13	1
YFL066C	1.12816	0	0.768671	0.0003745	0.957275	0	1.30329e-248	3.28799e-80	1	1			0
YFL065C	0	0.0376555	0	0.001124	0.0365159	0	1	1.17066e-31	6.68971e-18	1.83026e-21			0
YFL064C	0.296021	1.59612	0.17855	1.25719	0.029908	1.34879	3.45435e-34	0	4.24638e-40	6.59489e-23			0
YFL063W	0.620608	0.344155	0.877625	0.19747	0.80569	0.225591	8.31351e-27	1.38011e-09	6.18738e-23	1.36604e-18			0
YFL062W	0.515101	0.314283	0.578818	0.287081	0.308665	0.130207	1.02404e-08	6.89115e-186	0.0514481	3.5544e-61		COS4	0
YFL061W	0	0	0.104194	0	0.151105	0.00435	1.11737e-180	5.3106e-302	1	0.0160139			1
YFL060C	0.113754	0.0547605	0.0716957	0.241714	0.0702033	0.277678	1.32688e-21	1.0205e-26	1.00598e-40	3.10692e-47		SNO3	0
YFL059W	0.393301	0.0843195	0.437714	0.005383	0.427077	0.153059	0.000134163	0.354738	3.41934e-35	2.24655e-12		SNZ3	0
YFL058W	0.977522	0.0237165	1.15394	0.0957685	1.54409	0	6.44489e-23	1.36029e-244	1.94723e-07	6.35184e-29		THI5	1
YFL057C	1.28053	1.51638	1.31098	1.40327	1.28203	1.45824	0.321217	0.000880471	1.90178e-13	4.62467e-12			0
YFL056C	1.23783	0.440248	1.23639	0.292492	1.59141	0.487495	5.59705e-05	6.12138e-41	9.74618e-25	1		AAD6	1
YFL055W	0.775293	0.0163345	1.21136	0.50927	1.33174	0.311549	0	0	1.2427e-295	4.35489e-180		AGP3	0
YFL054C	0.754149	0.242207	0.753145	0.104427	1.168	0.326598	9.49495e-12	0	1.32542e-29	3.90562e-06			0
YFL053W	1.42786	0.034871	2.27625	0.289295	2.36697	0.172739	0	0	5.69838e-81	1.02235e-34		DAK2	1
YFL052W	0.908406	0.41358	1.16099	0.397659	0.984786	0.527072	7.55054e-61	0.189122	0.0485631	6.66113e-08			1
YFL051C	0.711137	0.566801	1.63606	0.355146	1.23595	0.585821	0	4.57916e-151	1.62745e-21	0.0223576			0
YFL050C	0.863472	0.096626	1.13116	0.172357	1.00696	0.172211	3.18495e-142	1.24959e-33	5.30144e-16	2.04953e-11		ALR2	0
YFL049W	0.534131	0.0565515	0.647651	0.051347	0.818124	0.0430715	8.38145e-33	3.92912e-207	0.00279873	0.0011657			0
YFL048C	0.564403	0.157971	0.631381	0.25257	0.684935	0.132486	4.11422e-05	5.23837e-26	1.20922e-07	0.00105737		EMP47	0
YFL047W	0.887429	0.117661	0.965884	0.208996	1.02364	0.104364	0.0924995	6.98834e-22	1.16225e-08	0.00720114		RGD2	0
YFL046W	0.612039	0.204589	0.754402	0.278667	0.747165	0.193459	9.53272e-09	4.06267e-08	0.0840076	0.0600718			0
YFL045C	0.548593	0.0003465	0.811656	0.006767	1.05113	0	4.42941e-71	1.50252e-247	5.23837e-08	1.3942e-11		SEC53	0
YFL044C	1.24461	0.33613	1.5473	0.149978	1.61276	0.283903	4.97006e-40	2.03418e-60	4.87756e-57	3.84814e-14			0
YFL042C	1.3205	0.994991	1.29716	0.913232	1.3429	1.16613	2.8871e-17	5.06656e-08	0.000884772	2.5316e-09			0
YFL041W-A	1.06778	0.432218	1.02055	0.458334	0.330925	0.258759	2.97856e-08	1.19899e-252	0.00173116	6.01102e-23
YFL041W	1.24965	0.371835	1.78656	0.662157	2.23004	0.551804	2.49632e-278	0	3.06722e-14	0.000134021		FET5	0
YFL040W	0.50189	0	0.582394	0	0.674587	0	7.76384e-14	1.70823e-75	1	1			0
YFL039C	0.903178	0.10623	0.952329	0.0887925	0.815356	0.0425585	0.198479	2.29178e-35	0.319077	5.39274e-18		ACT1	0
YFL038C	1.6134	0.1277	1.64958	0.217021	2.47531	0.094382	0.45059	1.55023e-247	3.26454e-06	3.30862e-08		YPT1	0
YFL037W	1.38373	0.234917	1.49392	0.230462	1.60263	0.222422	0.0820293	1.2794e-12	0.010767	0.000953719		TUB2	0
YFL036W	0.83098	0.402141	0.909472	0.641136	0.820297	0.271485	2.76458e-08	5.36517e-24	1.8215e-10	2.03111e-36		RPO41	0
YFL034C-B	0.930659	0.114891	1.00307	0.246767	1.27205	0.351925	0.837476	1.76086e-84	3.39693e-19	6.66858e-77		MOB2	0
YFL034C-A	0.297109	0.0161965	0.660176	0.206055	0.488429	0.110483	1.96512e-193	6.56729e-68	1.456e-47	1.47186e-16		RPL22B	0
YFL034W	1.05627	0.216845	1.1238	0.149808	1.1195	0.207999	0.204009	1	1.1316e-27	2.88332e-06			0
YFL033C	1.23564	0.04513	1.27869	0.19636	1.48639	0.298799	0.351021	6.24722e-169	1.82537e-68	6.31074e-119		RIM15	0
YFL032W	0.0803336	0	0.0213255	0.002778	0.0262657	0.01803	2.43899e-34	8.25157e-25	0.00355228	2.42761e-13
YFL031W	0.823449	0.0865595	1.19264	0.0036865	1.51077	0.0107645	3.1048e-110	0	1.52335e-49	7.83623e-31		HAC1	0
YFL031C-A	0.211314	0.353472	0.317183	1.01135	0.137812	0.847311	1.25997e-05	6.45067e-06	1.08188e-121	6.27218e-75
YFL030W	1.79003	1.22601	1.63216	1.34413	2.09612	0.703506	1.22274e-53	2.81661e-28	0.885276	9.29582e-98			1
YFL029C	0.835759	0.238464	1.05631	0.483139	1.50441	0.342896	8.95683e-42	0	1.73482e-17	0.0358487		CAK1	1
YFL028C	0.869053	0.0767485	0.847779	0.100164	0.993011	0.336952	9.18828e-06	1.10586e-06	2.31519e-08	4.83128e-94		CAF16	0
YFL027C	0.548342	0.807481	0.641458	0.982402	0.541695	1.22438	6.43408e-12	1.18956e-05	0.000358548	2.96539e-40		GYP8	0
YFL026W	0.800402	0.055844	1.08204	0.061865	1.18725	0.095742	1.3928e-72	9.2074e-157	0.02547	2.4599e-05		STE2	0
YFL025C	0.546038	0	0.591937	0.21288	0.624107	0.14276	0.0554043	1.43326e-16	8.19206e-132	1.23996e-88		BST1	0
YFL024C	0.74572	0.182678	1.13188	0.26396	1.10406	0.253014	0	0	1.92488e-07	4.40525e-07		EPL1	1
YFL023W	0.773559	0.181089	0.983864	0.134737	0.977575	0.194266	8.41468e-77	3.90957e-81	0.00117683	1		FYV11	0
YFL022C	1.18041	0	1.8712	0.088085	1.51095	0.002787	0	3.96105e-100	1.2484e-52	0.00338791		FRS2	1
YFL021C-A	1.21016	0.497777	1.69356	0.504591	1.87824	0.634476	4.29884e-116	5.36104e-221	0.0337982	8.46983e-06
YFL021W	1.17065	0.524587	1.36601	0.435422	1.79456	0.008399	3.1947e-33	0	2.23109e-12	0		GAT1	1
YFL020C	2.11097	0.208775	2.33262	0.472573	2.79345	0.507428	0.000500221	1.0414e-60	1.04206e-12	9.22445e-60		PAU5	1
YFL019C	0.24856	0	0.420788	0	0.11952	0.055332	1.65776e-42	1.95574e-34	1	4.85255e-40
YFL018C	1.19226	0.0142605	1.33158	0.0655105	1.19226	0.026578	6.99834e-08	4.41099e-06	5.40504e-19	0.053457		LPD1	0
YFL017W-A	0.0923111	0.435389	0.324503	0.482666	0.367429	0.449979	2.21501e-83	3.85849e-100	0.134203	0.326412		SMX2	0
YFL017C	0.810151	0.058711	0.49951	0.0416655	1.21102	0.0329425	1.50995e-93	2.33308e-87	0.0337075	0.0517767		GNA1	0
YFL016C	2.01342	0.0348405	2.57555	0.006226	2.64967	0.008463	1.94968e-170	3.13905e-209	3.70625e-52	6.62882e-32		MDJ1	1
YFL015W-A	0.00176226	0.179273	0	0.0395065	0	0.0481755	0.0241977	0.0110116	1.32973e-109	4.71821e-88
YFL015C	0.188505	0.620189	0.133613	0.51892	0.0847341	0.45339	1.61893e-20	1.68958e-66	9.21972e-07	5.04897e-13
YFL014W	2.55887	0.398805	2.63037	0.347892	4.02332	0.272263	0.0296902	1.5158e-199	0.0155024	1.26283e-10		HSP12	1
YFL013W-A	1.07909	0.219839	1.02445	0.544117	1.39529	0.79676	7.17184e-08	4.26627e-63	6.4416e-34	9.26342e-123
YFL013C	0.874885	0.0087155	0.881486	0.054497	1.07991	0.0758825	0.000474766	2.45173e-69	6.00953e-10	4.31617e-18		IES1	0
YFL012W-A	0.123473	1.19494	0.176002	1.39397	0.201932	1.94817	1.39096e-08	8.15162e-14	0.262263	7.2051e-67
YFL012W	0.194857	0.496901	0.449706	0.241638	0.246171	0.294116	8.5096e-68	0.0632165	2.40665e-55	1.77198e-32			0
YFL011W	0.869709	0.069098	1.06278	0.070049	1.16511	0.112976	1.31954e-41	1.83964e-107	0.707932	0.0029216		HXT10	1
YFL010W-A	1.7213	0.195616	2.45227	0.198725	4.17778	0.285514	9.50374e-62	0	0.0345897	0.000240353
YFL010C	1.96153	0	3.03244	0.045293	4.60037	0.017345	2.20924e-261	0	9.66798e-33	7.98577e-10		WWM1	0
YFL009W	0.90053	0.155445	1.08693	0.224956	1.20725	0.228551	1.84414e-60	3.86598e-172	1.27602e-07	7.11427e-05		CDC4	0
YFL008W	0.493421	0.286614	0.632077	0.444303	0.597734	0.163759	2.97631e-105	1.01129e-48	5.62354e-17	4.95726e-16		SMC1	0
YFL007W	0.805452	0.311998	0.978824	0.096315	0.822503	0.160644	5.84497e-126	3.63603e-19	1.28764e-73	2.97645e-40		BLM3	0
YFL005W	1.23254	0.177691	1.19609	0.148295	1.4564	0.226308	0.000162165	6.96156e-16	2.40606e-07	0.348335		SEC4	0
YFL004W	0.483923	0.207096	0.610256	0.286326	0.709265	0.391699	4.33414e-40	5.70791e-180	6.23066e-08	1.64666e-29		VTC2	0
YFL003C	0.620152	0.098342	0.788726	0.156681	0.893184	0.085283	9.03657e-93	3.91881e-254	9.00188e-06	0.105671		MSH4	0
YFL002C	0.523719	0.288539	0.69293	0.114777	0.887682	0.108439	6.56543e-63	0	4.0125e-38	3.91299e-49		SPB4	0
YFL001W	0.711354	0.145954	0.872032	0.194873	0.878678	0.169033	6.80311e-37	9.03362e-40	0.0336712	0.0504618		DEG1	0
YFR001W	0.383018	0.05437	0.336788	0.040847	0.145146	0.0145105	4.61461e-06	4.37738e-179	0.00110839	4.23947e-07		LOC1	0
YFR002W	0.668205	0.113277	0.590554	0.18911	0.734625	0.250613	6.29861e-61	4.52482e-07	9.72604e-06	4.46122e-23		NIC96	0
YFR003C	0.543365	0.172803	0.665102	0.292466	0.932038	0.488239	7.16749e-09	8.37461e-116	2.85565e-17	2.36456e-86			0
YFR004W	1.41437	0.127641	0.974465	0.22971	1.46195	0.393968	2.64884e-214	0.477234	7.6012e-17	1.87667e-81		RPN11	0
YFR005C	0.755938	0.212724	0.896329	0.160358	0.606476	0.150873	3.83654e-18	1.45928e-90	1.67284e-07	7.60235e-22		SAD1	0
YFR006W	0.805285	0.363972	0.904013	0.165681	1.01205	0.184471	7.22816e-07	6.56835e-47	1.12848e-53	3.37717e-58			0
YFR007W	0.554075	0.392873	0.519741	0.247151	0.755558	0.345928	0.000355036	1.51302e-62	3.40398e-21	4.29598e-07			0
YFR008W	0.658439	0.180849	0.569724	0.317122	0.850594	0.359293	6.63453e-27	1.22142e-24	6.01571e-27	1.2307e-30			0
[truncated: 4,608 more rows]
