# Supplementary material for: Genome-wide mapping of nucleosome positions in Saccharomyces cerevisiae in response to different nitrogen conditions
Source: Sci Rep. 2016 Sep 23;6:33970. doi: 10.1038/srep33970 (PMC5034280; doi:10.1038/srep33970)
Supplement: Supplementary Dataset 4 [file srep33970-s5.xls]

## Sheet: NCR-related genes
	Gln_NFR	Pro_NFR	Gln-Pro_NFR	qvalue_Gln_Pro_NFR	qvalue_Gln_Gln-Prp_NFR	symbol	TATA
YLR155C	0	0	0	1	1	ASP3-1
YLR157C	0	0	0	1	1	ASP3-2
YLR158C	0	0	0	1	1	ASP3-3
YLR160C	0	0	0	1	1	ASP3-4
YJR011C	0.050808	1e-06	0.153952	4.7528e-36	4.70302e-33		0
YHR029C	0	3.5e-06	0.0714195	1	5.86982e-44	YHI9	0
YNL141W	0	3.95e-05	0	1	1	AAH1	0
YHR138C	0.0299705	0.0005305	0.012157	1.50516e-19	3.54593e-09		0
YGL209W	0.125545	0.01003	0.259468	1.85616e-55	2.01479e-26	MIG2	1
YKR093W	0.000482	0.012375	0.001661	0.00601521	0.000113923	PTR2	0
YDR090C	0	0.013214	0.014846	0.57746	5.36533e-16		0
YGR121C	0	0.0228945	0.103454	6.11759e-19	1.48855e-64	MEP1	0
YPL054W	0.011771	0.027693	0.000662	4.75503e-07	0.0260537	LEE1	1
YEL060C	2.05e-05	0.035495	0.0437715	4.47508e-14	3.7431e-39	PRB1	1
YHR037W	0.134459	0.035516	0.097257	1.1921e-41	8.13909e-06	PUT2	1
YNR012W	0.0045875	0.0382615	0.0745835	5.32126e-15	8.16696e-30	URK1	0
YAL062W	0	0.042294	0.009495	1.37829e-13	0.000270133	GDH3	1
YPR194C	0.0308875	0.0470215	0.077704	0.545919	0.0001359	OPT2	1
YDL170W	0.0696885	0.048067	0.075042	0.747144	0.24976	UGA3	0
YFR053C	0.04258	0.051345	0.124715	0.522301	1.05845e-14	HXK1	1
YIR028W	0.475221	0.0535485	0.219593	1.26251e-189	1.02888e-52	DAL4	1
YBR208C	0.209897	0.0580455	0.162525	4.09672e-69	4.33709e-11	DUR1,2	0
YKR039W	0.13483	0.0609025	0.0019545	7.42814e-32	3.42123e-124	GAP1	0
YGL196W	0.0870225	0.062872	0.0113355	0.00101915	1.31505e-35		1
YOR374W	0.0873345	0.066077	0.0049565	0.000194747	6.22329e-41	ALD4	1
YLR257W	0.256918	0.078137	0.0852335	2.90995e-69	1.92697e-60		1
YIL146C	0.0389315	0.0787435	0.126838	5.65111e-14	7.27401e-35	ECM37	0
YHR018C	0.279936	0.0788775	0.15178	2.09833e-54	1.14679e-16	ARG4	1
YDL169C	0.112255	0.081414	0.08966	9.28929e-11	0.00616222	UGX2	0
YDR041W	0.091638	0.0848415	0.116873	0.00960789	0.184798	RSM10	0
YCL064C	0.0271395	0.0977675	0.048014	1.71738e-11	0.134706	CHA1	1
YJR148W	0.021885	0.100834	0.184432	1.3072e-13	4.53341e-42	BAT2	0
YDL237W	0.15648	0.101307	0.091872	1.5895e-10	1.1336e-11		0
YEL009C	0.136765	0.101678	0.172658	1.65893e-06	0.365864	GCN4	1
YPR035W	0.136178	0.102868	0.000315	0.00755567	1.16772e-122	GLN1	1
YIR029W	0.045232	0.112068	0.160997	7.7129e-09	2.41433e-23	DAL2	0
YPL154C	0.0304005	0.112503	0.150479	2.31272e-12	2.88761e-40	PEP4	0
YEL063C	0.013246	0.113427	0.0396595	4.63293e-39	0.0422103	CAN1	0
YDL198C	2.85e-05	0.126869	0.0162365	4.80985e-72	3.75377e-07	YHM1	1
YLR149C	0.1433	0.128637	0.062211	0.162321	8.23754e-15		0
YLR048W	0.0828465	0.128869	0.0600195	1.84234e-05	0.7186	RPS0B	0
YNL129W	0.267332	0.144466	0.455776	3.17126e-26	5.32568e-14	NRK1	0
YGR125W	0.105954	0.146268	0.053815	0.00342856	7.94714e-07		1
YEL062W	0.216961	0.176605	0.327126	6.88708e-14	0.885013	NPR2	0
YGR081C	0.167423	0.176856	0.200872	0.40443	0.916038	SLX9	0
YLR142W	0.344841	0.189081	0	4.31507e-26	3.64242e-296	PUT1	1
YPL123C	0.070557	0.196948	0.168058	7.94613e-13	8.87317e-07	RNY1	0
YJR152W	0.333952	0.221359	0.0815145	9.89691e-12	3.70533e-98	DAL5	1
YDL210W	0.258447	0.227167	0.111533	0.190989	1.53709e-31	UGA4	1
YDL238C	0.422432	0.231937	0.305696	9.86132e-34	1.53296e-13	GUD1	1
YJL212C	0.446725	0.233267	0.53059	6.25218e-45	0.0362573	OPT1	1
YGR161C	0.0966335	0.242456	0.0824155	8.36088e-34	0.753348	RTG3	1
YKL103C	0.148483	0.247742	0.0671325	2.04779e-09	1.12616e-17	LAP4	0
YNL101W	0.567717	0.256987	0.789366	1.69125e-54	3.22921e-11	AVT4	0
YBL049W	0.199846	0.264441	0.478546	0.158681	9.59731e-31	MOH1	0
YIR030C	0.13328	0.273004	0.0577215	3.56699e-19	2.26883e-24	DCG1	0
YLR299W	0.380856	0.290487	0.332519	4.83175e-10	0.0012625	ECM38	0
YPL265W	0.085606	0.313662	0.23768	2.99753e-50	1.1692e-29	DIP5	0
YOR052C	0.760451	0.341631	0.367293	1.85115e-80	7.98117e-79	TMC1	1
YDL171C	0.22529	0.344674	0.29303	9.17126e-14	1.50715e-05	GLT1	0
YGL227W	0.13508	0.345552	0.080022	6.05952e-44	0.000207693	VID30	0
YDL215C	0.864923	0.349726	0.14105	3.19819e-119	0	GDH2	1
YIR031C	0.670879	0.350238	0.209151	3.63579e-52	2.31551e-151	DAL7	0
YMR088C	0.319321	0.352476	0.258881	0.00293635	1.00287e-07	VBA1	0
YIL164C	0.237085	0.353158	0.0122665	4.11265e-18	2.31491e-107	NIT1	1
YGR019W	0.819572	0.354974	0.607095	7.97091e-111	3.01443e-29	UGA1	1
YPR138C	0.246266	0.375584	0.469433	3.84918e-17	2.0915e-36	MEP3	1
YJL110C	0.0788715	0.380668	0.150311	3.39681e-109	6.63622e-15	GZF3	0
YOR348C	0.0657385	0.381062	0.087216	9.76209e-66	0.000228617	PUT4	1
YJR001W	0.636227	0.408355	0.735777	3.36108e-31	0.00509403	AVT1	1
YIL088C	0.385467	0.409338	0.38525	0.0654913	0.952188	AVT7	0
YBR128C	0.17291	0.409946	0.529248	9.12376e-49	1.03526e-74	APG14	0
YPL111W	0.173834	0.421434	0.307114	2.63838e-49	8.86495e-18	CAR1	1
YJL172W	0.629769	0.432783	0.0626805	5.51466e-15	2.52045259059166e-313	CPS1	1
YFL021W	0.524587	0.435422	0.008399	2.23109e-12	0	GAT1	1
YNL142W	0.337749	0.436264	0.0892355	5.39626e-06	1.6532e-103	MEP2	1
YKR034W	0.099943	0.463695	0.106888	1.0012e-105	1	DAL80	1
YIR027C	0.172131	0.514014	0.509294	2.08574e-81	3.4611e-106	DAL1	0
YOL128C	0.195114	0.59258	0.181857	1.38844e-101	0.0770713	YGK3	0
YIR032C	0.467543	0.633219	0.353343	4.02952e-09	1.34984e-12	DAL3	1
YOL058W	1.26463	0.749055	0.435603	5.57334e-90	1.54719e-269	ARG1	1
YHL016C	1.19938	1.49554	1.32524	1.54928e-08	0.92569	DUR3	1

## Sheet: Pro
Gene	TATA	Nuleosome occupancy change (Log 2)	qRT-PCR results (Log2 ratio)	Normalized Error
YJR011C	0	15.6328	2.21971	0.12573
MIG2	1	3.64581	0.393965	0.073595
DAL4	1	3.14968	4.17951	0.0420477
PUT2	1	1.92063	4.32912	0.0835902
DUR1,2	0	1.85443	2.77716	0.0555432
ARG4	1	1.82741	-0.344831	0.165293
YLR257W	1	1.71723	2.75489	0.0443942
GDH2	1	1.30635	6.28651	0.0441736
UGA1	1	1.20716	0.305679	0.0172312
TMC1	1	1.15442	0.861558	0.0196985
GAP1	0	1.14657	4.20477	0.0122272
AVT4	0	1.14347	1.10434	-0.0137932
APG14	0	-1.24541	0.825379	0.521169
CAR1	1	-1.2776	-2.21223	0.321739
RTG3	1	-1.32713	-0.367173	0.0780069
VID30	0	-1.35509	-0.967758	0.0712876
DAL1	0	-1.5783	3.03896	0.072935
YGK3	0	-1.60269	3.56438	0.0387929
DIP5	0	-1.87343	7.14975	0.0126568
DAL80	1	-2.214	8.68615	-0.00323982
GZF3	0	-2.27096	-0.0790208	-0.00881208
PUT4	1	-2.53522	5.20046	-0.020214
CAN1	0	-3.09814	-0.388733	-0.042775
YHM1	1	-12.1201	0.575312	-0.132734

## Sheet: Gln-Pro
Gene	TATA	Nuleosome occupancy change (Log 2)	qRT-PCR results (Log2 ratio)	Normalized Error
GLN1	1	8.75592	1.96125	0.379797
GAP1	0	6.1082	3.14958	0.228156
GAT1	1	5.96482	2.18713	0.190775
NIT1	1	4.27261	2.70111	0.108294
ALD4	1	4.13916	0.560715	0.188975
CPS1	1	3.32874	3.12796	0.140758
DSD1	1	2.94054	1.19219	0.0716695
GDH2	1	2.61636	-2.11967	0.140458
DAL5	1	2.03451	7.30378	0.0966711
MEP2	1	1.92026	4.51223	0.0921788
DAL7	0	1.68151	4.65306	0.0262282
YLR257W	1	1.59181	-4.55979	0.0479671
ARG1	1	1.53763	-0.818579	0.013457
UGA4	1	1.21239	2.98623	-0.0425662
DAL4	1	1.11376	5.16189	-0.0936894
TMC1	1	1.04992	1.16993	-0.273587
MEP3	1	-0.930699	-1.26951	0.10846
MOH1	0	-1.25977	4.51916	0.172236
DAL1	0	-1.56499	3.31223	0.138365
YJR011C	0	-1.59935	1.14991	0.0540458
APG14	0	-1.61392	0.552869	0.0254578
ECM37	0	-1.70398	0.397255	0.0410769
PEP4	0	-2.3074	1.06074	0.0244369
BAT2	0	-3.07508	3.13044	0.0238356
URK1	0	-4.02308	0.136191	0.00612855
PRB1	1	-11.0602	0.789938	-0.0304682
